# Supplementary material for: Analysis of microRNA profile of Anopheles sinensis by deep sequencing and bioinformatic approaches
Source: Parasit Vectors. 2018 Mar 12;11:172. doi: 10.1186/s13071-018-2734-7 (PMC5848538; doi:10.1186/s13071-018-2734-7)
Supplement: Supplementary file 1 — Table S1. miRNA-specific primers used in qRT-PCR validation. (XLSX 10 kb) [file 13071_2018_2734_MOESM1_ESM.xlsx]

## Sheet: Sheet1
Primers	Primer sequence
asi-miR-281-F	5′ACACTCCAGCTGGGAAGAGAGCTATCCGTC 3′
asi-miR-281-R	5′TGGTGTCGTGGAGTCG 3′
asi-miR-184-F	5′ACACTCCAGCTGGGTGGACGGAGAACTGA 3′
asi-miR-184-R	5′TGGTGTCGTGGAGTCG 3′
asi-miR-14-F	5′ACACTCCAGCTGGGTCAGTCTTTTTCTCTC 3′
asi-miR-14-R	5′TGGTGTCGTGGAGTCG 3′
asi-miR-nov5-F	5′ACACTCCAGCTGGGTCTATCATTTGAGTA 3′
asi-miR-nov5-R	5′TGGTGTCGTGGAGTCG 3′
asi-miR-nov4-F	5′ACACTCCAGCTGGGATTAGAATGTGGAATCT 3′
asi-miR-nov4-R	5′TGGTGTCGTGGAGTCG 3′
asi-miR-9383-F	5′ACACTCCAGCTGGGGGGTTCAGGTTGAAGG 3′
asi-miR-9383-R	5′TGGTGTCGTGGAGTCG 3′
asi-miR-2a-2-F	5′ACACTCCAGCTGGGTATCACAGCCAGCTTTG 3′
asi-miR-2a-2-R	5′TGGTGTCGTGGAGTCG 3′
U6-F	5′GCTTCGGCTGGACATATACTAAAAT 3′
U6-R	5′GAACGCTTCACGATTTTGCG 3′
