# Supplementary material for: Analysis of microRNA profile of Anopheles sinensis by deep sequencing and bioinformatic approaches
Source: Parasit Vectors. 2018 Mar 12;11:172. doi: 10.1186/s13071-018-2734-7 (PMC5848538; doi:10.1186/s13071-018-2734-7)
Supplement: Supplementary file 2 — Table S2. miRNAs predicted from small RNA sequencing data of An. sinensis. (XLSX 33 kb) [file 13071_2018_2734_MOESM2_ESM.xlsx]

## Sheet: Raw data
provisional id	miRDeep2 score	estimated probability that the miRNA candidate is a true positive	rfam alert	total read count	mature read count	loop read count	star read count	significant randfold p-value	NCBI blastn	consensus mature sequence	consensus star sequence	consensus precursor sequence	precursor coordinate
gi|527226166|gb|ATLV01012029.1|_Anopheles_sinensis_contig012031,_whole_genome_shotgun_sequence_9154	77			155	147	0	8	no	blast	cgguagggacaaaggcaacauu	uauugcacuugucccggccuau	cgguagggacaaaggcaacauuguguuauuccaagcuaauauugcacuugucccggccuau	gi|527226166|gb|ATLV01012029.1|_Anopheles_sinensis_contig012031,_whole_genome_shotgun_sequence:1584..1645:+
gi|527231551|gb|ATLV01006644.1|_Anopheles_sinensis_contig006646,_whole_genome_shotgun_sequence_5906	16			33	29	0	4	no	blast	ucaugucgacgcauccucugauu	aggaggauguguuggucaugaug	aggaggauguguuggucaugaugguauuuuuucacaucaugucgacgcauccucugauu	gi|527231551|gb|ATLV01006644.1|_Anopheles_sinensis_contig006646,_whole_genome_shotgun_sequence:703..762:-
gi|527265159|gb|KE525421.1|_Anopheles_sinensis_unplaced_genomic_scaffold_AS2_scf7180000696133,_whole_genome_shotgun_sequence_25744	3.4			1398	1398	0	0	no	blast	uggacggagaacugauaaggg	cuuaucauucuuucgccccg	cuuaucauucuuucgccccgugugcuuuggaacaacuggacggagaacugauaaggg	gi|527265159|gb|KE525421.1|_Anopheles_sinensis_unplaced_genomic_scaffold_AS2_scf7180000696133,_whole_genome_shotgun_sequence:213400..213457:-
gi|527265913|gb|KE525369.1|_Anopheles_sinensis_unplaced_genomic_scaffold_AS2_scf7180000696079,_whole_genome_shotgun_sequence_24501	7.8			11	9	0	2	no	blast	ugagaucaugacaguucaucg	ggugaaaugcuguguucucaua	ggugaaaugcuguguucucauaguaaacuacuggcuucuaugagaucaugacaguucaucg	gi|527265913|gb|KE525369.1|_Anopheles_sinensis_unplaced_genomic_scaffold_AS2_scf7180000696079,_whole_genome_shotgun_sequence:23455..23516:+
gi|527266065|gb|KE525353.1|_Anopheles_sinensis_unplaced_genomic_scaffold_AS2_scf7180000696062,_whole_genome_shotgun_sequence_24309	15			32	20	0	12	no	blast	cggcccggaucguucgcaca	gcgaacgcauacgggcugcc	cggcccggaucguucgcacacgccagagcgaacgcauacgggcugcc	gi|527266065|gb|KE525353.1|_Anopheles_sinensis_unplaced_genomic_scaffold_AS2_scf7180000696062,_whole_genome_shotgun_sequence:40908..40955:-
gi|527266084|gb|KE525352.1|_Anopheles_sinensis_unplaced_genomic_scaffold_AS2_scf7180000696060,_whole_genome_shotgun_sequence_24218	0.1			16	16	0	0	no	blast	aacgagcgucccggaccgcc	uggcccguaggugcuacguucg	uggcccguaggugcuacguucguacgcguuacgaucgaacgagcgucccggaccgcc	gi|527266084|gb|KE525352.1|_Anopheles_sinensis_unplaced_genomic_scaffold_AS2_scf7180000696060,_whole_genome_shotgun_sequence:1600353..1600410:-
gi|527266109|gb|KE525351.1|_Anopheles_sinensis_unplaced_genomic_scaffold_AS2_scf7180000696059,_whole_genome_shotgun_sequence_23988	0.8			4	3	0	1	no	blast	gauucccucccuacuggacguacc	accguacagccggggucggggucuaauc	gauucccucccuacuggacguaccaaccguacagccggggucggggucuaauc	gi|527266109|gb|KE525351.1|_Anopheles_sinensis_unplaced_genomic_scaffold_AS2_scf7180000696059,_whole_genome_shotgun_sequence:1340028..1340081:+
gi|527266109|gb|KE525351.1|_Anopheles_sinensis_unplaced_genomic_scaffold_AS2_scf7180000696059,_whole_genome_shotgun_sequence_24097	39			72	65	0	7	no	blast	auuagaauguggaaucuguuuuu	aaaaguuuucauauucuugcgg	auuagaauguggaaucuguuuuuguacguguuacagaaauaugcaaaaaaguuuucauauucuugcgg	gi|527266109|gb|KE525351.1|_Anopheles_sinensis_unplaced_genomic_scaffold_AS2_scf7180000696059,_whole_genome_shotgun_sequence:2021832..2021900:-
gi|527266132|gb|KE525350.1|_Anopheles_sinensis_unplaced_genomic_scaffold_AS2_scf7180000696058,_whole_genome_shotgun_sequence_23819	26			47	43	0	4	no	blast	uaucacagccagcuuugaugagc	ucaucaaacuugguuguuuua	ucaucaaacuugguuguuuuagcgugauuucaaaaugcuaucacagccagcuuugaugagc	gi|527266132|gb|KE525350.1|_Anopheles_sinensis_unplaced_genomic_scaffold_AS2_scf7180000696058,_whole_genome_shotgun_sequence:1782345..1782406:+
gi|527266132|gb|KE525350.1|_Anopheles_sinensis_unplaced_genomic_scaffold_AS2_scf7180000696058,_whole_genome_shotgun_sequence_23823	18			32	28	0	4	no	blast	uaucacagccauuuugacgaguuu	ucguaaaaaugguugugccgug	ucguaaaaaugguugugccgugcugauuugcgaaaguucauaucacagccauuuugacgaguuu	gi|527266132|gb|KE525350.1|_Anopheles_sinensis_unplaced_genomic_scaffold_AS2_scf7180000696058,_whole_genome_shotgun_sequence:1783326..1783390:+
gi|527266132|gb|KE525350.1|_Anopheles_sinensis_unplaced_genomic_scaffold_AS2_scf7180000696058,_whole_genome_shotgun_sequence_23825	140			285	274	6	5	no	blast	uaucacagccagcuuugaagagc	cucucaaaguggcugugaaaugc	cucucaaaguggcugugaaaugcguuauccuucgguugccauaucacagccagcuuugaagagc	gi|527266132|gb|KE525350.1|_Anopheles_sinensis_unplaced_genomic_scaffold_AS2_scf7180000696058,_whole_genome_shotgun_sequence:1783502..1783566:+
gi|527266132|gb|KE525350.1|_Anopheles_sinensis_unplaced_genomic_scaffold_AS2_scf7180000696058,_whole_genome_shotgun_sequence_23827	21			38	31	0	7	no	blast	uaucacagccagcuuugaugagc	cucucaaaguggcugugaaauga	cucucaaaguggcugugaaaugauguuauuuacauugccauaucacagccagcuuugaugagc	gi|527266132|gb|KE525350.1|_Anopheles_sinensis_unplaced_genomic_scaffold_AS2_scf7180000696058,_whole_genome_shotgun_sequence:1783760..1783823:+
gi|527266147|gb|KE525349.1|_Anopheles_sinensis_unplaced_genomic_scaffold_AS2_scf7180000696057,_whole_genome_shotgun_sequence_23679	230000			461716	457923	0	3793	no	blast	aagagagcuauccgucgacagu	ugucauggaauugcucucuuuau	aagagagcuauccgucgacaguagggauauaauucacugucauggaauugcucucuuuau	gi|527266147|gb|KE525349.1|_Anopheles_sinensis_unplaced_genomic_scaffold_AS2_scf7180000696057,_whole_genome_shotgun_sequence:2646146..2646206:-
gi|527266213|gb|KE525347.1|_Anopheles_sinensis_unplaced_genomic_scaffold_AS2_scf7180000696055,_whole_genome_shotgun_sequence_22795	10000			20107	19396	2	709	no	blast	uaauacugucagguaaagaugucg	caucuuaccgggcagcauuagau	caucuuaccgggcagcauuagauauuuuaucggauacuucuaauacugucagguaaagaugucg	gi|527266213|gb|KE525347.1|_Anopheles_sinensis_unplaced_genomic_scaffold_AS2_scf7180000696055,_whole_genome_shotgun_sequence:277409..277473:+
gi|527266213|gb|KE525347.1|_Anopheles_sinensis_unplaced_genomic_scaffold_AS2_scf7180000696055,_whole_genome_shotgun_sequence_22870	400			791	773	0	18	no	blast	ugucuuuuccugcuuacugccg	acagcaaucagaaaaagacgccu	ugucuuuuccugcuuacugccgguagcauuugauaacuuucgacagcaaucagaaaaagacgccu	gi|527266213|gb|KE525347.1|_Anopheles_sinensis_unplaced_genomic_scaffold_AS2_scf7180000696055,_whole_genome_shotgun_sequence:3218861..3218926:+
gi|527266238|gb|KE525346.1|_Anopheles_sinensis_unplaced_genomic_scaffold_AS2_scf7180000696054,_whole_genome_shotgun_sequence_22658	1800			3552	1543	0	2009	no	blast	ugaggaguuaauuugcguguuu	acacguccauuaacucugguac	ugaggaguuaauuugcguguuuuuguauacgauuaaacacguccauuaacucugguac	gi|527266238|gb|KE525346.1|_Anopheles_sinensis_unplaced_genomic_scaffold_AS2_scf7180000696054,_whole_genome_shotgun_sequence:7486..7544:+
gi|527266238|gb|KE525346.1|_Anopheles_sinensis_unplaced_genomic_scaffold_AS2_scf7180000696054,_whole_genome_shotgun_sequence_22681	370			734	731	0	3	no	blast	ugacuagaggcugacucguuuga	agcgaguccguucucuggacu	agcgaguccguucucuggacuucauguggauauucccguaccaugacuagaggcugacucguuuga	gi|527266238|gb|KE525346.1|_Anopheles_sinensis_unplaced_genomic_scaffold_AS2_scf7180000696054,_whole_genome_shotgun_sequence:1136563..1136629:+
gi|527266238|gb|KE525346.1|_Anopheles_sinensis_unplaced_genomic_scaffold_AS2_scf7180000696054,_whole_genome_shotgun_sequence_22683	1200			2461	2160	0	301	no	blast	caagaacggacuuaugggauuc	aacccguagauccgaacuugug	aacccguagauccgaacuugugcuuuacauuuggccacaagaacggacuuaugggauuc	gi|527266238|gb|KE525346.1|_Anopheles_sinensis_unplaced_genomic_scaffold_AS2_scf7180000696054,_whole_genome_shotgun_sequence:1178052..1178111:+
gi|527266238|gb|KE525346.1|_Anopheles_sinensis_unplaced_genomic_scaffold_AS2_scf7180000696054,_whole_genome_shotgun_sequence_22686	310			618	613	4	1	no	blast	ugagguaguugguuguauaguac	cuauacaauccgcuaacuuaccu	ugagguaguugguuguauaguaccguguuuguaauacccgacuauacaauccgcuaacuuaccu	gi|527266238|gb|KE525346.1|_Anopheles_sinensis_unplaced_genomic_scaffold_AS2_scf7180000696054,_whole_genome_shotgun_sequence:1181466..1181530:+
gi|527266238|gb|KE525346.1|_Anopheles_sinensis_unplaced_genomic_scaffold_AS2_scf7180000696054,_whole_genome_shotgun_sequence_22688	2.5			672	670	0	2	no	blast	ucccugagacccuaacuuguga	ucacaaguuuugaucuccgguau	ucccugagacccuaacuugugacuaucguuacaaaguuucacaaguuuugaucuccgguau	gi|527266238|gb|KE525346.1|_Anopheles_sinensis_unplaced_genomic_scaffold_AS2_scf7180000696054,_whole_genome_shotgun_sequence:1182112..1182173:+
gi|527266271|gb|KE525343.1|_Anopheles_sinensis_unplaced_genomic_scaffold_AS2_scf7180000696051,_whole_genome_shotgun_sequence_22392	3.3			44	44	0	0	no	blast	gaaggaacuucugcugugaucu	aucacaguaguuguacuuuaa	gaaggaacuucugcugugaucugaguuacggucauaucacaguaguuguacuuuaa	gi|527266271|gb|KE525343.1|_Anopheles_sinensis_unplaced_genomic_scaffold_AS2_scf7180000696051,_whole_genome_shotgun_sequence:1543501..1543557:+
gi|527266274|gb|KE525342.1|_Anopheles_sinensis_unplaced_genomic_scaffold_AS2_scf7180000696050,_whole_genome_shotgun_sequence_22007	0.1			8	7	0	1	no	blast	agcgggcucgagcggucacc	gacuguuccacccuccgucacacca	gacuguuccacccuccgucacaccaaagcaagcgggcucgagcggucacc	gi|527266274|gb|KE525342.1|_Anopheles_sinensis_unplaced_genomic_scaffold_AS2_scf7180000696050,_whole_genome_shotgun_sequence:736982..737032:+
gi|527266314|gb|KE525340.1|_Anopheles_sinensis_unplaced_genomic_scaffold_AS2_scf7180000696048,_whole_genome_shotgun_sequence_21477	8.6			22	16	0	6	no	blast	caauaaaucucucgucucucua	uggaagacuagugauuuuguuguu	uggaagacuagugauuuuguuguuuggcuuuagauacuaacaauaaaucucucgucucucua	gi|527266314|gb|KE525340.1|_Anopheles_sinensis_unplaced_genomic_scaffold_AS2_scf7180000696048,_whole_genome_shotgun_sequence:256553..256615:+
gi|527266467|gb|KE525331.1|_Anopheles_sinensis_unplaced_genomic_scaffold_AS2_scf7180000696039,_whole_genome_shotgun_sequence_20592	1200			2527	2521	0	6	no	blast	uagcaccauucgaaaucaguac	acuggcuuccaaucgguguuuaga	acuggcuuccaaucgguguuuagauggcauuugaaaucuuuucuagcaccauucgaaaucaguac	gi|527266467|gb|KE525331.1|_Anopheles_sinensis_unplaced_genomic_scaffold_AS2_scf7180000696039,_whole_genome_shotgun_sequence:1654227..1654292:-
gi|527266600|gb|KE525324.1|_Anopheles_sinensis_unplaced_genomic_scaffold_AS2_scf7180000696032,_whole_genome_shotgun_sequence_19704	3.3			44	44	0	0	no	blast	gaaggaacuucugcugugaucu	aucacaguaguuguacuuuaa	gaaggaacuucugcugugaucugaguuaucgaucauaucacaguaguuguacuuuaa	gi|527266600|gb|KE525324.1|_Anopheles_sinensis_unplaced_genomic_scaffold_AS2_scf7180000696032,_whole_genome_shotgun_sequence:712758..712815:+
gi|527266631|gb|KE525321.1|_Anopheles_sinensis_unplaced_genomic_scaffold_AS2_scf7180000696029,_whole_genome_shotgun_sequence_19596	3000			5907	5871	0	36	no	blast	ugaaaccguccaaaacugaggc	guuaguuuugggcggguuuuagu	guuaguuuugggcggguuuuaguguauuucgauuagaguucuauugaaaccguccaaaacugaggc	gi|527266631|gb|KE525321.1|_Anopheles_sinensis_unplaced_genomic_scaffold_AS2_scf7180000696029,_whole_genome_shotgun_sequence:54138..54204:-
gi|527266682|gb|KE525317.1|_Anopheles_sinensis_unplaced_genomic_scaffold_AS2_scf7180000696025,_whole_genome_shotgun_sequence_19216	8500			16669	16372	7	290	no	blast	ucuuugguauucuagcuguaga	uaaagcuuuaguaccagagguc	ucuuugguauucuagcuguagaauguuguuuugauuguaauaucucuaaagcuuuaguaccagagguc	gi|527266682|gb|KE525317.1|_Anopheles_sinensis_unplaced_genomic_scaffold_AS2_scf7180000696025,_whole_genome_shotgun_sequence:660164..660232:+
gi|527266682|gb|KE525317.1|_Anopheles_sinensis_unplaced_genomic_scaffold_AS2_scf7180000696025,_whole_genome_shotgun_sequence_19218	14000			27656	27624	0	32	no	blast	ucagguacuggaugacucuca	gagggaaauccagcacuuggcc	ucagguacuggaugacucucagugguuuaugagaaucugagggaaauccagcacuuggcc	gi|527266682|gb|KE525317.1|_Anopheles_sinensis_unplaced_genomic_scaffold_AS2_scf7180000696025,_whole_genome_shotgun_sequence:662758..662818:+
gi|527266682|gb|KE525317.1|_Anopheles_sinensis_unplaced_genomic_scaffold_AS2_scf7180000696025,_whole_genome_shotgun_sequence_19222	960			1883	1861	0	22	no	blast	acuuuggugauuuuagcuguaug	uauagcuuaaucaccaaauacc	acuuuggugauuuuagcuguauguuauaaguuucuucaacuacauauagcuuaaucaccaaauacc	gi|527266682|gb|KE525317.1|_Anopheles_sinensis_unplaced_genomic_scaffold_AS2_scf7180000696025,_whole_genome_shotgun_sequence:663595..663661:+
gi|527266706|gb|KE525315.1|_Anopheles_sinensis_unplaced_genomic_scaffold_AS2_scf7180000696023,_whole_genome_shotgun_sequence_19103	23			40	38	1	1	no	blast	uaguacggugcgacuccccgu	cgggugagucuugccguacuacg	cgggugagucuugccguacuacguguacuuuuguuauucucguaguacggugcgacuccccgu	gi|527266706|gb|KE525315.1|_Anopheles_sinensis_unplaced_genomic_scaffold_AS2_scf7180000696023,_whole_genome_shotgun_sequence:776475..776538:+
gi|527266843|gb|KE525307.1|_Anopheles_sinensis_unplaced_genomic_scaffold_AS2_scf7180000696015,_whole_genome_shotgun_sequence_18774	5.6			6	3	0	3	no	blast	ccccuuguugcaaaccucacgc	gugugcuuugugacaaugagau	gugugcuuugugacaaugagauuuuacaguugaaguucauccccuuguugcaaaccucacgc	gi|527266843|gb|KE525307.1|_Anopheles_sinensis_unplaced_genomic_scaffold_AS2_scf7180000696015,_whole_genome_shotgun_sequence:126073..126135:-
gi|527266886|gb|KE525304.1|_Anopheles_sinensis_unplaced_genomic_scaffold_AS2_scf7180000696012,_whole_genome_shotgun_sequence_18638	2.9			31	31	0	0	no	blast	uuuguucguuuggcucgaguua	acuuaagccaaccguacagaaa	acuuaagccaaccguacagaaacuuugcucgauagaagaguuuguucguuuggcucgaguua	gi|527266886|gb|KE525304.1|_Anopheles_sinensis_unplaced_genomic_scaffold_AS2_scf7180000696012,_whole_genome_shotgun_sequence:363118..363180:-
gi|527266901|gb|KE525303.1|_Anopheles_sinensis_unplaced_genomic_scaffold_AS2_scf7180000696011,_whole_genome_shotgun_sequence_18576	0.1			15	15	0	0	no	blast	ugcauucaguggggcggucgc	gauccuccuccguggauggcacg	gauccuccuccguggauggcacguagucccaguugcuaaccggcgugcauucaguggggcggucgc	gi|527266901|gb|KE525303.1|_Anopheles_sinensis_unplaced_genomic_scaffold_AS2_scf7180000696011,_whole_genome_shotgun_sequence:716673..716739:-
gi|527267003|gb|KE525297.1|_Anopheles_sinensis_unplaced_genomic_scaffold_AS2_scf7180000696005,_whole_genome_shotgun_sequence_18019	310			620	619	0	1	no	blast	uaggaacuucauaccgugcucu	agcgagguauagaguuccu	agcgagguauagaguuccuauguuccuuucgcuagccauaggaacuucauaccgugcucu	gi|527267003|gb|KE525297.1|_Anopheles_sinensis_unplaced_genomic_scaffold_AS2_scf7180000696005,_whole_genome_shotgun_sequence:1383499..1383559:+
gi|527267003|gb|KE525297.1|_Anopheles_sinensis_unplaced_genomic_scaffold_AS2_scf7180000696005,_whole_genome_shotgun_sequence_18021	320			624	619	0	5	no	blast	uaggaacuucauaccgugcucu	agcgagguauagaguuccuacg	agcgagguauagaguuccuacggugaucguuagaaauuuguaggaacuucauaccgugcucu	gi|527267003|gb|KE525297.1|_Anopheles_sinensis_unplaced_genomic_scaffold_AS2_scf7180000696005,_whole_genome_shotgun_sequence:1458610..1458672:+
gi|527267003|gb|KE525297.1|_Anopheles_sinensis_unplaced_genomic_scaffold_AS2_scf7180000696005,_whole_genome_shotgun_sequence_18022	0			619	619	0	0	no	blast	uaggaacuucauaccgugcucu	agucaucguuugauucguucucgcg	uaggaacuucauaccgugcucuuggauagccgauagucaucguuugauucguucucgcg	gi|527267003|gb|KE525297.1|_Anopheles_sinensis_unplaced_genomic_scaffold_AS2_scf7180000696005,_whole_genome_shotgun_sequence:1458650..1458709:+
gi|527267172|gb|KE525286.1|_Anopheles_sinensis_unplaced_genomic_scaffold_AS2_scf7180000695994,_whole_genome_shotgun_sequence_17793	3.2			44	43	0	1	no	blast	ugacuagauuacaugcucgu	gcgaacauguuucuagugcacg	gcgaacauguuucuagugcacgguuucaguuuaaguuucgugacuagauuacaugcucgu	gi|527267172|gb|KE525286.1|_Anopheles_sinensis_unplaced_genomic_scaffold_AS2_scf7180000695994,_whole_genome_shotgun_sequence:157321..157381:+
gi|527267422|gb|KE525267.1|_Anopheles_sinensis_unplaced_genomic_scaffold_AS2_scf7180000695975,_whole_genome_shotgun_sequence_17371	150			306	305	0	1	no	blast	cuaaguacuagugccgcaggag	ccugcugcccaagugcuuaucga	cuaaguacuagugccgcaggagagauuuuaaccccugcugcccaagugcuuaucga	gi|527267422|gb|KE525267.1|_Anopheles_sinensis_unplaced_genomic_scaffold_AS2_scf7180000695975,_whole_genome_shotgun_sequence:347037..347093:-
gi|527267645|gb|KE525248.1|_Anopheles_sinensis_unplaced_genomic_scaffold_AS2_scf7180000695956,_whole_genome_shotgun_sequence_16749	2.9			137	137	0	0	no	blast	guggguauuuuagaucauggaca	cccauucaucugguucuacccguuc	cccauucaucugguucuacccguuccgggcgguucgcgcuacgaucguggguauuuuagaucauggaca	gi|527267645|gb|KE525248.1|_Anopheles_sinensis_unplaced_genomic_scaffold_AS2_scf7180000695956,_whole_genome_shotgun_sequence:186162..186231:+
gi|527267645|gb|KE525248.1|_Anopheles_sinensis_unplaced_genomic_scaffold_AS2_scf7180000695956,_whole_genome_shotgun_sequence_16753	0.6			3571	3571	0	0	no	blast	aaguggaguaguggucucaucgc	gaugguggacgcaccccuaucacgaua	gaugguggacgcaccccuaucacgauauggaauaaguggaguaguggucucaucgc	gi|527267645|gb|KE525248.1|_Anopheles_sinensis_unplaced_genomic_scaffold_AS2_scf7180000695956,_whole_genome_shotgun_sequence:186434..186490:+
gi|527267645|gb|KE525248.1|_Anopheles_sinensis_unplaced_genomic_scaffold_AS2_scf7180000695956,_whole_genome_shotgun_sequence_16754	2000			4098	3571	0	527	no	blast	aaguggaguaguggucucaucgc	ugagauucuacuucuccgacu	aaguggaguaguggucucaucgcuuaguuucagaaaagugagauucuacuucuccgacu	gi|527267645|gb|KE525248.1|_Anopheles_sinensis_unplaced_genomic_scaffold_AS2_scf7180000695956,_whole_genome_shotgun_sequence:186467..186526:+
gi|527267800|gb|KE525233.1|_Anopheles_sinensis_unplaced_genomic_scaffold_AS2_scf7180000695941,_whole_genome_shotgun_sequence_16490	760			1491	1452	0	39	no	blast	acccuguagauccgaauuuguuu	caaauucgguucuagagagguuug	acccuguagauccgaauuuguuugaaguuuaacaagcgacaaauucgguucuagagagguuug	gi|527267800|gb|KE525233.1|_Anopheles_sinensis_unplaced_genomic_scaffold_AS2_scf7180000695941,_whole_genome_shotgun_sequence:711554..711617:+
gi|527267800|gb|KE525233.1|_Anopheles_sinensis_unplaced_genomic_scaffold_AS2_scf7180000695941,_whole_genome_shotgun_sequence_16520	45			86	48	0	38	no	blast	gaagcucguuucuauagagguauc	uacccuguaguuccgggcuuuu	uacccuguaguuccgggcuuuuguggguugaaaaucagaaauagauggaaauucauauacacuuaucagaagcucguuucuauagagguauc	gi|527267800|gb|KE525233.1|_Anopheles_sinensis_unplaced_genomic_scaffold_AS2_scf7180000695941,_whole_genome_shotgun_sequence:748233..748325:-
gi|527267822|gb|KE525231.1|_Anopheles_sinensis_unplaced_genomic_scaffold_AS2_scf7180000695939,_whole_genome_shotgun_sequence_16420	500			980	978	0	2	no	blast	ucagucuuuuucucucuccuau	gggagcgagauuaaggcuugcug	gggagcgagauuaaggcuugcugguuaucacguugaacuauagucagucuuuuucucucuccuau	gi|527267822|gb|KE525231.1|_Anopheles_sinensis_unplaced_genomic_scaffold_AS2_scf7180000695939,_whole_genome_shotgun_sequence:338813..338878:-
gi|527267897|gb|KE525224.1|_Anopheles_sinensis_unplaced_genomic_scaffold_AS2_scf7180000695932,_whole_genome_shotgun_sequence_16308	91			180	176	0	4	no	blast	guaggccggcggaaacuacuugc	agggguuucuuucggccu	agggguuucuuucggccuccagcagcauucgaccgaacuguaggccggcggaaacuacuugc	gi|527267897|gb|KE525224.1|_Anopheles_sinensis_unplaced_genomic_scaffold_AS2_scf7180000695932,_whole_genome_shotgun_sequence:450645..450707:-
gi|527268475|gb|KE525161.1|_Anopheles_sinensis_unplaced_genomic_scaffold_AS2_scf7180000695869,_whole_genome_shotgun_sequence_15650	3.7			172	172	0	0	no	blast	uguuaacuguaagacugugucu	acgcggucaugcagucuaauauu	acgcggucaugcagucuaauauuuggcauuagauucaaauguuaacuguaagacugugucu	gi|527268475|gb|KE525161.1|_Anopheles_sinensis_unplaced_genomic_scaffold_AS2_scf7180000695869,_whole_genome_shotgun_sequence:40637..40698:-
gi|527268529|gb|KE525157.1|_Anopheles_sinensis_unplaced_genomic_scaffold_AS2_scf7180000695865,_whole_genome_shotgun_sequence_15483	2.7			43	38	0	5	no	blast	cuugugcgugugacaacggcu	agcugcugaccacugcacaagauu	agcugcugaccacugcacaagauuagaauauaacucuugugcgugugacaacggcu	gi|527268529|gb|KE525157.1|_Anopheles_sinensis_unplaced_genomic_scaffold_AS2_scf7180000695865,_whole_genome_shotgun_sequence:631293..631349:+
gi|527269057|gb|KE525091.1|_Anopheles_sinensis_unplaced_genomic_scaffold_AS2_scf7180000695799,_whole_genome_shotgun_sequence_14851	4500			8906	8806	2	98	no	blast	ugugaugugacguagugguacc	cgccgcuacguugcuuucacuug	cgccgcuacguugcuuucacuuggugugcacucguaugaagccgaaggcaaacauagauccaugugaugugacguagugguacc	gi|527269057|gb|KE525091.1|_Anopheles_sinensis_unplaced_genomic_scaffold_AS2_scf7180000695799,_whole_genome_shotgun_sequence:234403..234487:+
gi|527269397|gb|KE525048.1|_Anopheles_sinensis_unplaced_genomic_scaffold_AS2_scf7180000695754,_whole_genome_shotgun_sequence_14301	93			185	175	0	10	no	blast	ucuaucauuugaguaccauga	cgugguacucuuuugguacgga	cgugguacucuuuugguacggaguuucaaguaaagaauaccaucucuaucauuugaguaccauga	gi|527269397|gb|KE525048.1|_Anopheles_sinensis_unplaced_genomic_scaffold_AS2_scf7180000695754,_whole_genome_shotgun_sequence:156302..156367:+
gi|527269794|gb|KE525006.1|_Anopheles_sinensis_unplaced_genomic_scaffold_AS2_scf7180000695712,_whole_genome_shotgun_sequence_13661	0.2			26	26	0	0	no	blast	gaggagcugcaggccgcc	cgcccgucgcccuucgu	cgcccgucgcccuucgucagccgguacgacuucaauggcgccgagguggacgaggagcugcaggccgcc	gi|527269794|gb|KE525006.1|_Anopheles_sinensis_unplaced_genomic_scaffold_AS2_scf7180000695712,_whole_genome_shotgun_sequence:806826..806895:+
gi|527269835|gb|KE525003.1|_Anopheles_sinensis_unplaced_genomic_scaffold_AS2_scf7180000695709,_whole_genome_shotgun_sequence_13571	1300			2717	2716	0	1	no	blast	ucauaagacacacgcggcuau	agcuagcguuuguuuuauuuggua	agcuagcguuuguuuuauuugguauguauauuugcuacuauaucauaagacacacgcggcuau	gi|527269835|gb|KE525003.1|_Anopheles_sinensis_unplaced_genomic_scaffold_AS2_scf7180000695709,_whole_genome_shotgun_sequence:917011..917074:+
gi|527269835|gb|KE525003.1|_Anopheles_sinensis_unplaced_genomic_scaffold_AS2_scf7180000695709,_whole_genome_shotgun_sequence_13620	390			769	568	0	201	no	blast	ugucgacagauagauaaaucacu	ugguuuaucuugucugucgaaac	ugguuuaucuugucugucgaaacaaguaaauucaaaguccuugucgacagauagauaaaucacu	gi|527269835|gb|KE525003.1|_Anopheles_sinensis_unplaced_genomic_scaffold_AS2_scf7180000695709,_whole_genome_shotgun_sequence:948318..948382:-
gi|527269863|gb|KE525001.1|_Anopheles_sinensis_unplaced_genomic_scaffold_AS2_scf7180000695707,_whole_genome_shotgun_sequence_13489	2.1			337	286	0	51	no	blast	ucuuugguuaucuagcuguaugag	uaaagcuagcauaccgaaguua	ucuuugguuaucuagcuguaugagugcacuuuaaacgucauaaagcuagcauaccgaaguua	gi|527269863|gb|KE525001.1|_Anopheles_sinensis_unplaced_genomic_scaffold_AS2_scf7180000695707,_whole_genome_shotgun_sequence:300961..301023:-
gi|527270103|gb|KE524975.1|_Anopheles_sinensis_unplaced_genomic_scaffold_AS2_scf7180000695681,_whole_genome_shotgun_sequence_12342	3.5			60	60	0	0	no	blast	uggaauguaaagaaguauggagc	uccaugcuuccuugcauucaaua	uccaugcuuccuugcauucaauaguguauugagaaagcuauggaauguaaagaaguauggagc	gi|527270103|gb|KE524975.1|_Anopheles_sinensis_unplaced_genomic_scaffold_AS2_scf7180000695681,_whole_genome_shotgun_sequence:1035746..1035809:-
gi|527270116|gb|KE524974.1|_Anopheles_sinensis_unplaced_genomic_scaffold_AS2_scf7180000695680,_whole_genome_shotgun_sequence_11933	200			402	390	1	11	no	blast	gugagcaaauauucaggugugu	ccagccugaaauuugcuaaaccu	ccagccugaaauuugcuaaaccugguccauuacgcaagcaaggugagcaaauauucaggugugu	gi|527270116|gb|KE524974.1|_Anopheles_sinensis_unplaced_genomic_scaffold_AS2_scf7180000695680,_whole_genome_shotgun_sequence:1235306..1235370:+
gi|527270116|gb|KE524974.1|_Anopheles_sinensis_unplaced_genomic_scaffold_AS2_scf7180000695680,_whole_genome_shotgun_sequence_11957	3.3			26	26	0	0	no	blast	ugacuagauugcuuuggcuagu	cagcgaaagugguuuaguuuagc	cagcgaaagugguuuaguuuagcgcgcuuauucgaauguguugacuagauugcuuuggcuagu	gi|527270116|gb|KE524974.1|_Anopheles_sinensis_unplaced_genomic_scaffold_AS2_scf7180000695680,_whole_genome_shotgun_sequence:1744899..1744962:+
gi|527270160|gb|KE524970.1|_Anopheles_sinensis_unplaced_genomic_scaffold_AS2_scf7180000695676,_whole_genome_shotgun_sequence_11826	160			324	315	0	9	no	blast	ugaaaucuuugauuaggucugg	agagcuaauuggaguauuucgu	agagcuaauuggaguauuucgugaggauuugacaacguucaugaaaucuuugauuaggucugg	gi|527270160|gb|KE524970.1|_Anopheles_sinensis_unplaced_genomic_scaffold_AS2_scf7180000695676,_whole_genome_shotgun_sequence:186794..186857:-
gi|527270498|gb|KE524932.1|_Anopheles_sinensis_unplaced_genomic_scaffold_AS2_scf7180000695636,_whole_genome_shotgun_sequence_11394	450			896	891	1	4	no	blast	uaaaugcacuaucugguacgaca	cgugucagaagugcauuuaca	cgugucagaagugcauuuacaucaggaauuacgauugagguacuuguaaaugcacuaucugguacgaca	gi|527270498|gb|KE524932.1|_Anopheles_sinensis_unplaced_genomic_scaffold_AS2_scf7180000695636,_whole_genome_shotgun_sequence:25143..25212:-
gi|527270737|gb|KE524901.1|_Anopheles_sinensis_unplaced_genomic_scaffold_AS2_scf7180000695604,_whole_genome_shotgun_sequence_11175	3.5			211	203	8	0	no	blast	aaauaucagcugguaauucuaggc	ccggaauuucagcugauauccac	aaauaucagcugguaauucuaggcuaucaaaccaucgugcaccccggaauuucagcugauauccac	gi|527270737|gb|KE524901.1|_Anopheles_sinensis_unplaced_genomic_scaffold_AS2_scf7180000695604,_whole_genome_shotgun_sequence:23331..23397:-
gi|527270967|gb|KE524855.1|_Anopheles_sinensis_unplaced_genomic_scaffold_AS2_scf7180000695557,_whole_genome_shotgun_sequence_10475	2.1			21	21	0	0	no	blast	uggcaagauguuggcauagcu	cuauucaacuucuuguuuau	uggcaagauguuggcauagcuaaaagauuuggauuuagcuauucaacuucuuguuuau	gi|527270967|gb|KE524855.1|_Anopheles_sinensis_unplaced_genomic_scaffold_AS2_scf7180000695557,_whole_genome_shotgun_sequence:565899..565957:-
gi|527270993|gb|KE524853.1|_Anopheles_sinensis_unplaced_genomic_scaffold_AS2_scf7180000695555,_whole_genome_shotgun_sequence_10308	2.6			6	5	0	1	no	blast	cgcaguauauucuugugaauuug	aaucacaggaguauacugu	cgcaguauauucuugugaauuugcuuucccuuuggcggcaaaaucacaggaguauacugu	gi|527270993|gb|KE524853.1|_Anopheles_sinensis_unplaced_genomic_scaffold_AS2_scf7180000695555,_whole_genome_shotgun_sequence:228581..228641:+
gi|527271124|gb|KE524842.1|_Anopheles_sinensis_unplaced_genomic_scaffold_AS2_scf7180000695544,_whole_genome_shotgun_sequence_10145	3.6			212	206	0	6	no	blast	auauuguccugucacagcagua	uacuguuguuucgggacauuucc	auauuguccugucacagcaguacuauuugccuaguuuacuguuguuucgggacauuucc	gi|527271124|gb|KE524842.1|_Anopheles_sinensis_unplaced_genomic_scaffold_AS2_scf7180000695544,_whole_genome_shotgun_sequence:961836..961895:-
gi|527271124|gb|KE524842.1|_Anopheles_sinensis_unplaced_genomic_scaffold_AS2_scf7180000695544,_whole_genome_shotgun_sequence_10148	140			277	271	0	6	no	blast	uagcaccaugagauucagcuc	acugaacucucaugggucugca	acugaacucucaugggucugcaguuacauuauaucggagcaucguguagcaccaugagauucagcuc	gi|527271124|gb|KE524842.1|_Anopheles_sinensis_unplaced_genomic_scaffold_AS2_scf7180000695544,_whole_genome_shotgun_sequence:1145483..1145550:-
gi|527271124|gb|KE524842.1|_Anopheles_sinensis_unplaced_genomic_scaffold_AS2_scf7180000695544,_whole_genome_shotgun_sequence_10150	180			353	305	0	48	no	blast	caucacagucugaguucuugcu	caggaacucggugcugugaucugug	caggaacucggugcugugaucugugugguuuuaauauuucacaucacagucugaguucuugcu	gi|527271124|gb|KE524842.1|_Anopheles_sinensis_unplaced_genomic_scaffold_AS2_scf7180000695544,_whole_genome_shotgun_sequence:1145643..1145706:-
gi|527271141|gb|KE524841.1|_Anopheles_sinensis_unplaced_genomic_scaffold_AS2_scf7180000695543,_whole_genome_shotgun_sequence_10089	72			138	103	0	35	no	blast	auuguacuucaucaggugcucugg	cggcacauguuggaguacacuuaa	auuguacuucaucaggugcucuggugaguuucagaaacccggcacauguuggaguacacuuaa	gi|527271141|gb|KE524841.1|_Anopheles_sinensis_unplaced_genomic_scaffold_AS2_scf7180000695543,_whole_genome_shotgun_sequence:15323..15386:-
gi|527271141|gb|KE524841.1|_Anopheles_sinensis_unplaced_genomic_scaffold_AS2_scf7180000695543,_whole_genome_shotgun_sequence_10092	71			134	121	0	13	no	blast	ucagguaccugaaguagcgcgcg	cgcgcuaagcaggaaccgggacuc	cgcgcuaagcaggaaccgggacucuucguauacguaagacagcagucagguaccugaaguagcgcgcg	gi|527271141|gb|KE524841.1|_Anopheles_sinensis_unplaced_genomic_scaffold_AS2_scf7180000695543,_whole_genome_shotgun_sequence:27269..27337:-
gi|527271564|gb|KE524800.1|_Anopheles_sinensis_unplaced_genomic_scaffold_AS2_scf7180000695498,_whole_genome_shotgun_sequence_9823	33			61	50	0	11	no	blast	uuuagaauuccuacgcuuuacc	caaagcguuuggauucugaaa	uuuagaauuccuacgcuuuaccgugauuaaaguagugcggcaaagcguuuggauucugaaa	gi|527271564|gb|KE524800.1|_Anopheles_sinensis_unplaced_genomic_scaffold_AS2_scf7180000695498,_whole_genome_shotgun_sequence:129434..129495:-
gi|527272486|gb|KE524732.1|_Anopheles_sinensis_unplaced_genomic_scaffold_AS2_scf7180000695325,_whole_genome_shotgun_sequence_9101	3			11	11	0	0	no	blast	ugguaacuccaccaccguuggc	caaugggagcuggaguuuccgcg	ugguaacuccaccaccguuggcgagauuugacggccaaugggagcuggaguuuccgcg	gi|527272486|gb|KE524732.1|_Anopheles_sinensis_unplaced_genomic_scaffold_AS2_scf7180000695325,_whole_genome_shotgun_sequence:27491..27549:-
gi|527273907|gb|KE524620.1|_Anopheles_sinensis_unplaced_genomic_scaffold_AS2_scf7180000694985,_whole_genome_shotgun_sequence_8044	15			26	25	0	1	no	blast	uugguccccuucaaccagcugua	agcugguugacaucgggucaaau	agcugguugacaucgggucaaaucguaauauuguacaagcaauauuuucccuuugcgaaugcauuugguccccuucaaccagcugua	gi|527273907|gb|KE524620.1|_Anopheles_sinensis_unplaced_genomic_scaffold_AS2_scf7180000694985,_whole_genome_shotgun_sequence:429838..429925:-
gi|527274242|gb|KE524589.1|_Anopheles_sinensis_unplaced_genomic_scaffold_AS2_scf7180000694908,_whole_genome_shotgun_sequence_6805	2			14	14	0	0	no	blast	cuuggcacugggagaauucacagu	ugugaaaacuaccgugaccaauua	ugugaaaacuaccgugaccaauuauggaccuuggcacugggagaauucacagu	gi|527274242|gb|KE524589.1|_Anopheles_sinensis_unplaced_genomic_scaffold_AS2_scf7180000694908,_whole_genome_shotgun_sequence:97499..97552:+
gi|527274242|gb|KE524589.1|_Anopheles_sinensis_unplaced_genomic_scaffold_AS2_scf7180000694908,_whole_genome_shotgun_sequence_6806	3.5			14	14	0	0	no	blast	cuuggcacugggagaauucacagu	uguggaucuuuucgugccaucgu	cuuggcacugggagaauucacagugaucguacacuaucguucuguggaucuuuucgugccaucgu	gi|527274242|gb|KE524589.1|_Anopheles_sinensis_unplaced_genomic_scaffold_AS2_scf7180000694908,_whole_genome_shotgun_sequence:97528..97593:+
gi|527275238|gb|KE524190.1|_Anopheles_sinensis_unplaced_genomic_scaffold_AS2_scf7180000690005,_whole_genome_shotgun_sequence_2777	2.3			36	36	0	0	no	blast	uuuugauuguugcucagaaagccg	gcuuucgagcaguaaucaaaguc	uuuugauuguugcucagaaagccgugccauuuaaccauaucgcuuucgagcaguaaucaaaguc	gi|527275238|gb|KE524190.1|_Anopheles_sinensis_unplaced_genomic_scaffold_AS2_scf7180000690005,_whole_genome_shotgun_sequence:262647..262711:-
gi|527275448|gb|KE523980.1|_Anopheles_sinensis_unplaced_genomic_scaffold_AS2_scf7180000688040,_whole_genome_shotgun_sequence_1594	38			69	68	0	1	no	blast	aauugcacuugucccggccug	agggcgugacaggugcuuaauu	agggcgugacaggugcuuaauuugcuauuuucaaaagacaaauugcacuugucccggccug	gi|527275448|gb|KE523980.1|_Anopheles_sinensis_unplaced_genomic_scaffold_AS2_scf7180000688040,_whole_genome_shotgun_sequence:64015..64076:-

## Sheet: Conserved miRNAs
Mature name	miRNA family	Mature sequence	Precursor sequence	Precursor coordinate at genome
let-7	let-7	ugagguaguugguuguauaguac	ugagguaguugguuguauaguaccguguuuguaauacccgacuauacaauccgcuaacuuaccu	gi|527266238|gb|KE525346.1|_Anopheles_sinensis_unplaced_genomic_scaffold_AS2_scf7180000696054,_whole_genome_shotgun_sequence:1181466..1181530:+
miR-1	mir-1	uggaauguaaagaaguauggagc	uccaugcuuccuugcauucaauaguguauugagaaagcuauggaauguaaagaaguauggagc	gi|527270103|gb|KE524975.1|_Anopheles_sinensis_unplaced_genomic_scaffold_AS2_scf7180000695681,_whole_genome_shotgun_sequence:1035746..1035809:-
miR-10	mir-10	acccuguagauccgaauuuguuu	acccuguagauccgaauuuguuugaaguuuaacaagcgacaaauucgguucuagagagguuug	gi|527267800|gb|KE525233.1|_Anopheles_sinensis_unplaced_genomic_scaffold_AS2_scf7180000695941,_whole_genome_shotgun_sequence:711554..711617:+
miR-100	mir-10	caagaacggacuuaugggauuc	aacccguagauccgaacuugugcuuuacauuuggccacaagaacggacuuaugggauuc	gi|527266238|gb|KE525346.1|_Anopheles_sinensis_unplaced_genomic_scaffold_AS2_scf7180000696054,_whole_genome_shotgun_sequence:1178052..1178111:+
miR-1000	miR-1000	auauuguccugucacagcagua	auauuguccugucacagcaguacuauuugccuaguuuacuguuguuucgggacauuucc	gi|527271124|gb|KE524842.1|_Anopheles_sinensis_unplaced_genomic_scaffold_AS2_scf7180000695544,_whole_genome_shotgun_sequence:961836..961895:-
miR-11	mir-11	caucacagucugaguucuugcu	caggaacucggugcugugaucugugugguuuuaauauuucacaucacagucugaguucuugcu	gi|527271124|gb|KE524842.1|_Anopheles_sinensis_unplaced_genomic_scaffold_AS2_scf7180000695544,_whole_genome_shotgun_sequence:1145643..1145706:-
miR-1174	mir-1174	guggguauuuuagaucauggaca	cccauucaucugguucuacccguuccgggcgguucgcgcuacgaucguggguauuuuagaucauggaca	gi|527267645|gb|KE525248.1|_Anopheles_sinensis_unplaced_genomic_scaffold_AS2_scf7180000695956,_whole_genome_shotgun_sequence:186162..186231:+
miR-1175	mir-1175	aaguggaguaguggucucaucgc	aaguggaguaguggucucaucgcuuaguuucagaaaagugagauucuacuucuccgacu	gi|527267645|gb|KE525248.1|_Anopheles_sinensis_unplaced_genomic_scaffold_AS2_scf7180000695956,_whole_genome_shotgun_sequence:186467..186526:+
miR-125	mir-10	ucccugagacccuaacuuguga	ucccugagacccuaacuugugacuaucguuacaaaguuucacaaguuuugaucuccgguau	gi|527266238|gb|KE525346.1|_Anopheles_sinensis_unplaced_genomic_scaffold_AS2_scf7180000696054,_whole_genome_shotgun_sequence:1182112..1182173:+
miR-133	mir-133	uugguccccuucaaccagcugua	agcugguugacaucgggucaaaucguaauauuguacaagcaauauuuucccuuugcgaaugcauuugguccccuucaaccagcugua	gi|527273907|gb|KE524620.1|_Anopheles_sinensis_unplaced_genomic_scaffold_AS2_scf7180000694985,_whole_genome_shotgun_sequence:429838..429925:-
miR-14	mir-14	ucagucuuuuucucucuccuau	gggagcgagauuaaggcuugcugguuaucacguugaacuauagucagucuuuuucucucuccuau	gi|527267822|gb|KE525231.1|_Anopheles_sinensis_unplaced_genomic_scaffold_AS2_scf7180000695939,_whole_genome_shotgun_sequence:338813..338878:-
miR-184	mir-184	uggacggagaacugauaaggg	cuuaucauucuuucgccccgugugcuuuggaacaacuggacggagaacugauaaggg	gi|527265159|gb|KE525421.1|_Anopheles_sinensis_unplaced_genomic_scaffold_AS2_scf7180000696133,_whole_genome_shotgun_sequence:213400..213457:-
miR-1890	mir-1890	ugaaaucuuugauuaggucugg	agagcuaauuggaguauuucgugaggauuugacaacguucaugaaaucuuugauuaggucugg	gi|527270160|gb|KE524970.1|_Anopheles_sinensis_unplaced_genomic_scaffold_AS2_scf7180000695676,_whole_genome_shotgun_sequence:186794..186857:-
miR-1891	mir-1891	ugaggaguuaauuugcguguuu	ugaggaguuaauuugcguguuuuuguauacgauuaaacacguccauuaacucugguac	gi|527266238|gb|KE525346.1|_Anopheles_sinensis_unplaced_genomic_scaffold_AS2_scf7180000696054,_whole_genome_shotgun_sequence:7486..7544:+
miR-210	mir-210	cuugugcgugugacaacggcu	agcugcugaccacugcacaagauuagaauauaacucuugugcgugugacaacggcu	gi|527268529|gb|KE525157.1|_Anopheles_sinensis_unplaced_genomic_scaffold_AS2_scf7180000695865,_whole_genome_shotgun_sequence:631293..631349:+
miR-252	mir-252	cuaaguacuagugccgcaggag	cuaaguacuagugccgcaggagagauuuuaaccccugcugcccaagugcuuaucga	gi|527267422|gb|KE525267.1|_Anopheles_sinensis_unplaced_genomic_scaffold_AS2_scf7180000695975,_whole_genome_shotgun_sequence:347037..347093:-
miR-263b	mir-263	cuuggcacugggagaauucacagu	cuuggcacugggagaauucacagugaucguacacuaucguucuguggaucuuuucgugccaucgu	gi|527274242|gb|KE524589.1|_Anopheles_sinensis_unplaced_genomic_scaffold_AS2_scf7180000694908,_whole_genome_shotgun_sequence:97528..97593:+
miR-275	mir-275	ucagguacuggaugacucuca	ucagguacuggaugacucucagugguuuaugagaaucugagggaaauccagcacuuggcc	gi|527266682|gb|KE525317.1|_Anopheles_sinensis_unplaced_genomic_scaffold_AS2_scf7180000696025,_whole_genome_shotgun_sequence:662758..662818:+
miR-276	mir-276	uaggaacuucauaccgugcucu	agcgagguauagaguuccuacggugaucguuagaaauuuguaggaacuucauaccgugcucu	gi|527267003|gb|KE525297.1|_Anopheles_sinensis_unplaced_genomic_scaffold_AS2_scf7180000696005,_whole_genome_shotgun_sequence:1458610..1458672:+
miR-2765	mir-2765	ugguaacuccaccaccguuggc	ugguaacuccaccaccguuggcgagauuugacggccaaugggagcuggaguuuccgcg	gi|527272486|gb|KE524732.1|_Anopheles_sinensis_unplaced_genomic_scaffold_AS2_scf7180000695325,_whole_genome_shotgun_sequence:27491..27549:-
miR-277	mir-277	uaaaugcacuaucugguacgaca	cgugucagaagugcauuuacaucaggaauuacgauugagguacuuguaaaugcacuaucugguacgaca	gi|527270498|gb|KE524932.1|_Anopheles_sinensis_unplaced_genomic_scaffold_AS2_scf7180000695636,_whole_genome_shotgun_sequence:25143..25212:-
miR-2796	mir-2796	guaggccggcggaaacuacuugc	agggguuucuuucggccuccagcagcauucgaccgaacuguaggccggcggaaacuacuugc	gi|527267897|gb|KE525224.1|_Anopheles_sinensis_unplaced_genomic_scaffold_AS2_scf7180000695932,_whole_genome_shotgun_sequence:450645..450707:-
miR-281	mir-46	aagagagcuauccgucgacagu	aagagagcuauccgucgacaguagggauauaauucacugucauggaauugcucucuuuau	gi|527266147|gb|KE525349.1|_Anopheles_sinensis_unplaced_genomic_scaffold_AS2_scf7180000696057,_whole_genome_shotgun_sequence:2646146..2646206:-
miR-283	mir-216	aaauaucagcugguaauucuaggc	aaauaucagcugguaauucuaggcuaucaaaccaucgugcaccccggaauuucagcugauauccac	gi|527270737|gb|KE524901.1|_Anopheles_sinensis_unplaced_genomic_scaffold_AS2_scf7180000695604,_whole_genome_shotgun_sequence:23331..23397:-
miR-285	mir-29	uagcaccauucgaaaucaguac	acuggcuuccaaucgguguuuagauggcauuugaaaucuuuucuagcaccauucgaaaucaguac	gi|527266467|gb|KE525331.1|_Anopheles_sinensis_unplaced_genomic_scaffold_AS2_scf7180000696039,_whole_genome_shotgun_sequence:1654227..1654292:-
miR-2940	mir-2940	ugucgacagauagauaaaucacu	ugguuuaucuugucugucgaaacaaguaaauucaaaguccuugucgacagauagauaaaucacu	gi|527269835|gb|KE525003.1|_Anopheles_sinensis_unplaced_genomic_scaffold_AS2_scf7180000695709,_whole_genome_shotgun_sequence:948318..948382:-
miR-2944a	mir-2944	gaaggaacuucugcugugaucu	gaaggaacuucugcugugaucugaguuacggucauaucacaguaguuguacuuuaa	gi|527266271|gb|KE525343.1|_Anopheles_sinensis_unplaced_genomic_scaffold_AS2_scf7180000696051,_whole_genome_shotgun_sequence:1543501..1543557:+
miR-2945	mir-279	ugacuagaggcugacucguuuga	agcgaguccguucucuggacuucauguggauauucccguaccaugacuagaggcugacucguuuga	gi|527266238|gb|KE525346.1|_Anopheles_sinensis_unplaced_genomic_scaffold_AS2_scf7180000696054,_whole_genome_shotgun_sequence:1136563..1136629:+
miR-2a	mir-2	uaucacagccagcuuugaagagc	cucucaaaguggcugugaaaugcguuauccuucgguugccauaucacagccagcuuugaagagc	gi|527266132|gb|KE525350.1|_Anopheles_sinensis_unplaced_genomic_scaffold_AS2_scf7180000696058,_whole_genome_shotgun_sequence:1783502..1783566:+
miR-305	mir-305	auuguacuucaucaggugcucugg	auuguacuucaucaggugcucuggugaguuucagaaacccggcacauguuggaguacacuuaa	gi|527271141|gb|KE524841.1|_Anopheles_sinensis_unplaced_genomic_scaffold_AS2_scf7180000695543,_whole_genome_shotgun_sequence:15323..15386:-
miR-308	mir-308	cgcaguauauucuugugaauuug	cgcaguauauucuugugaauuugcuuucccuuuggcggcaaaaucacaggaguauacugu	gi|527270993|gb|KE524853.1|_Anopheles_sinensis_unplaced_genomic_scaffold_AS2_scf7180000695555,_whole_genome_shotgun_sequence:228581..228641:+
miR-31	mir-31	uggcaagauguuggcauagcu	uggcaagauguuggcauagcuaaaagauuuggauuuagcuauucaacuucuuguuuau	gi|527270967|gb|KE524855.1|_Anopheles_sinensis_unplaced_genomic_scaffold_AS2_scf7180000695557,_whole_genome_shotgun_sequence:565899..565957:-
miR-315	mir-315	uuuugauuguugcucagaaagccg	uuuugauuguugcucagaaagccgugccauuuaaccauaucgcuuucgagcaguaaucaaaguc	gi|527275238|gb|KE524190.1|_Anopheles_sinensis_unplaced_genomic_scaffold_AS2_scf7180000690005,_whole_genome_shotgun_sequence:262647..262711:-
miR-316	mir-316	ugucuuuuccugcuuacugccg	ugucuuuuccugcuuacugccgguagcauuugauaacuuucgacagcaaucagaaaaagacgccu	gi|527266213|gb|KE525347.1|_Anopheles_sinensis_unplaced_genomic_scaffold_AS2_scf7180000696055,_whole_genome_shotgun_sequence:3218861..3218926:+
miR-375	mir-375	uuuguucguuuggcucgaguua	acuuaagccaaccguacagaaacuuugcucgauagaagaguuuguucguuuggcucgaguua	gi|527266886|gb|KE525304.1|_Anopheles_sinensis_unplaced_genomic_scaffold_AS2_scf7180000696012,_whole_genome_shotgun_sequence:363118..363180:-
miR-7	mir-7	caauaaaucucucgucucucua	uggaagacuagugauuuuguuguuuggcuuuagauacuaacaauaaaucucucgucucucua	gi|527266314|gb|KE525340.1|_Anopheles_sinensis_unplaced_genomic_scaffold_AS2_scf7180000696048,_whole_genome_shotgun_sequence:256553..256615:+
miR-8	mir-8	uaauacugucagguaaagaugucg	caucuuaccgggcagcauuagauauuuuaucggauacuucuaauacugucagguaaagaugucg	gi|527266213|gb|KE525347.1|_Anopheles_sinensis_unplaced_genomic_scaffold_AS2_scf7180000696055,_whole_genome_shotgun_sequence:277409..277473:+
miR-87	mir-87	gugagcaaauauucaggugugu	ccagccugaaauuugcuaaaccugguccauuacgcaagcaaggugagcaaauauucaggugugu	gi|527270116|gb|KE524974.1|_Anopheles_sinensis_unplaced_genomic_scaffold_AS2_scf7180000695680,_whole_genome_shotgun_sequence:1235306..1235370:+
miR-927	mir-927	uuuagaauuccuacgcuuuacc	uuuagaauuccuacgcuuuaccgugauuaaaguagugcggcaaagcguuuggauucugaaa	gi|527271564|gb|KE524800.1|_Anopheles_sinensis_unplaced_genomic_scaffold_AS2_scf7180000695498,_whole_genome_shotgun_sequence:129434..129495:-
miR-92a	mir-25	aauugcacuugucccggccug	agggcgugacaggugcuuaauuugcuauuuucaaaagacaaauugcacuugucccggccug	gi|527275448|gb|KE523980.1|_Anopheles_sinensis_unplaced_genomic_scaffold_AS2_scf7180000688040,_whole_genome_shotgun_sequence:64015..64076:-
miR-957	miR-957	ugaaaccguccaaaacugaggc	guuaguuuugggcggguuuuaguguauuucgauuagaguucuauugaaaccguccaaaacugaggc	gi|527266631|gb|KE525321.1|_Anopheles_sinensis_unplaced_genomic_scaffold_AS2_scf7180000696029,_whole_genome_shotgun_sequence:54138..54204:-
miR-970	mir-970	ucauaagacacacgcggcuau	agcuagcguuuguuuuauuugguauguauauuugcuacuauaucauaagacacacgcggcuau	gi|527269835|gb|KE525003.1|_Anopheles_sinensis_unplaced_genomic_scaffold_AS2_scf7180000695709,_whole_genome_shotgun_sequence:917011..917074:+
miR-988	mir-988	ccccuuguugcaaaccucacgc	gugugcuuugugacaaugagauuuuacaguugaaguucauccccuuguugcaaaccucacgc	gi|527266843|gb|KE525307.1|_Anopheles_sinensis_unplaced_genomic_scaffold_AS2_scf7180000696015,_whole_genome_shotgun_sequence:126073..126135:-
miR-989	mir-989	ugugaugugacguagugguacc	cgccgcuacguugcuuucacuuggugugcacucguaugaagccgaaggcaaacauagauccaugugaugugacguagugguacc	gi|527269057|gb|KE525091.1|_Anopheles_sinensis_unplaced_genomic_scaffold_AS2_scf7180000695799,_whole_genome_shotgun_sequence:234403..234487:+
miR-993	mir-10	gaagcucguuucuauagagguauc	uacccuguaguuccgggcuuuuguggguugaaaaucagaaauagauggaaauucauauacacuuaucagaagcucguuucuauagagguauc	gi|527267800|gb|KE525233.1|_Anopheles_sinensis_unplaced_genomic_scaffold_AS2_scf7180000695941,_whole_genome_shotgun_sequence:748233..748325:-
miR-996	mir-996	ugacuagauuacaugcucgu	gcgaacauguuucuagugcacgguuucaguuuaaguuucgugacuagauuacaugcucgu	gi|527267172|gb|KE525286.1|_Anopheles_sinensis_unplaced_genomic_scaffold_AS2_scf7180000695994,_whole_genome_shotgun_sequence:157321..157381:+
miR-998	mir-998	uagcaccaugagauucagcuc	acugaacucucaugggucugcaguuacauuauaucggagcaucguguagcaccaugagauucagcuc	gi|527271124|gb|KE524842.1|_Anopheles_sinensis_unplaced_genomic_scaffold_AS2_scf7180000695544,_whole_genome_shotgun_sequence:1145483..1145550:-
miR-999	mir-999	uguuaacuguaagacugugucu	acgcggucaugcagucuaauauuuggcauuagauucaaauguuaacuguaagacugugucu	gi|527268475|gb|KE525161.1|_Anopheles_sinensis_unplaced_genomic_scaffold_AS2_scf7180000695869,_whole_genome_shotgun_sequence:40637..40698:-
miR-9c	mir-9	ucuuugguauucuagcuguaga	ucuuugguauucuagcuguagaauguuguuuugauuguaauaucucuaaagcuuuaguaccagagguc	gi|527266682|gb|KE525317.1|_Anopheles_sinensis_unplaced_genomic_scaffold_AS2_scf7180000696025,_whole_genome_shotgun_sequence:660164..660232:+

## Sheet: Novel miRNAs
Mature name	Mature sequence	Precursor name	Precursor sequence	Strand	Precursor coordinate at genome
miR-nov1	ugagaucaugacaguucaucg	mir-nov1	ggugaaaugcuguguucucauaguaaacuacuggcuucuaugagaucaugacaguucaucg	+	gi|527265913|23455-23516
miR-nov2	uaguacggugcgacuccccgu	mir-nov2	cgggugagucuugccguacuacguguacuuuuguuauucucguaguacggugcgacuccccgu	+	gi|527266706|776475-776538
miR-nov3	ugacuagauugcuuuggcuagu	mir-nov3	cagcgaaagugguuuaguuuagcgcgcuuauucgaauguguugacuagauugcuuuggcuagu	+	gi|527270116|1744899-1744962
miR-nov4	auuagaauguggaaucuguuuuu	mir-nov4	auuagaauguggaaucuguuuuuguacguguuacagaaauaugcaaaaaaguuuucauauucuugcgg	-	gi|527266109|2021832-2021900
miR-nov5	ucuaucauuugaguaccauga	mir-nov5	cgugguacucuuuugguacggaguuucaaguaaagaauaccaucucuaucauuugaguaccauga	+	gi|527269397|156302-156367
miR-nov6	ucaugucgacgcauccucugauu	mir-nov6	aggaggauguguuggucaugaugguauuuuuucacaucaugucgacgcauccucugauu	-	gi|527231551|703-762
miR-nov7	cggcccggaucguucgcaca	mir-nov7	cggcccggaucguucgcacacgccagagcgaacgcauacgggcugcc	-	gi|527266065|40908-40955
miR-nov8	gauucccucccuacuggacguacc	mir-nov8	gauucccucccuacuggacguaccaaccguacagccggggucggggucuaauc	-	gi|527266109|1340028-1340081
miR-nov9	gaggagcugcaggccgcc	mir-nov9	cgcccgucgcccuucgucagccgguacgacuucaauggcgccgagguggacgaggagcugcaggccgcc	+	gi|527269794|806826-806895
miR-nov10	aacgagcgucccggaccgcc	mir-nov10	uggcccguaggugcuacguucguacgcguuacgaucgaacgagcgucccggaccgcc	-	gi|527266084|1600353-1600410
miR-nov11	agcgggcucgagcggucacc	mir-nov11	gacuguuccacccuccgucacaccaaagcaagcgggcucgagcggucacc	+	gi|527266274|736982-737032
miR-nov12	ugcauucaguggggcggucgc	mir-nov12	gauccuccuccguggauggcacguagucccaguugcuaaccggcgugcauucaguggggcggucgc	-	gi|527266901|716673-716739
