# Supplementary material for: Analysis of microRNA profile of Anopheles sinensis by deep sequencing and bioinformatic approaches
Source: Parasit Vectors. 2018 Mar 12;11:172. doi: 10.1186/s13071-018-2734-7 (PMC5848538; doi:10.1186/s13071-018-2734-7)
Supplement: Supplementary file 3 — Table S3. miRNAs predicted by the bioinformatic approach. (XLSX 141 kb) [file 13071_2018_2734_MOESM3_ESM.xlsx]

## Sheet: 6
>aae-bantam MI0013439 Aedes aegypti bantam stem-loop
>aae-let-7 MI0013505 Aedes aegypti let-7 stem-loop
>aae-mir-1 MI0013455 Aedes aegypti miR-1 stem-loop
>aae-mir-10 MI0013484 Aedes aegypti miR-10 stem-loop
>aae-mir-100 MI0013497 Aedes aegypti miR-100 stem-loop
>aae-mir-1000-1 MI0013502 Aedes aegypti miR-1000-1 stem-loop
>aae-mir-1000-2 MI0013503 Aedes aegypti miR-1000-2 stem-loop
>aae-mir-11 MI0013453 Aedes aegypti miR-11 stem-loop
>aae-mir-1174 MI0013471 Aedes aegypti miR-1174 stem-loop
>aae-mir-1175 MI0013470 Aedes aegypti miR-1175 stem-loop
>aae-mir-12 MI0013462 Aedes aegypti miR-12 stem-loop
>aae-mir-124 MI0013488 Aedes aegypti miR-124 stem-loop
>aae-mir-125 MI0013465 Aedes aegypti miR-125 stem-loop
>aae-mir-13 MI0013463 Aedes aegypti miR-13 stem-loop
>aae-mir-133 MI0013482 Aedes aegypti miR-133 stem-loop
>aae-mir-137-1 MI0013480 Aedes aegypti miR-137-1 stem-loop
>aae-mir-137-2 MI0013481 Aedes aegypti miR-137-2 stem-loop
>aae-mir-14 MI0013452 Aedes aegypti miR-14 stem-loop
>aae-mir-184 MI0013433 Aedes aegypti miR-184 stem-loop
>aae-mir-1889 MI0013448 Aedes aegypti miR-1889 stem-loop
>aae-mir-1890 MI0013457 Aedes aegypti miR-1890 stem-loop
>aae-mir-1891-1 MI0013468 Aedes aegypti miR-1891-1 stem-loop
>aae-mir-1891-2 MI0013469 Aedes aegypti miR-1891-2 stem-loop
>aae-mir-190 MI0013454 Aedes aegypti miR-190 stem-loop
>aae-mir-193 MI0013511 Aedes aegypti miR-193 stem-loop
>aae-mir-210 MI0013499 Aedes aegypti miR-210 stem-loop
>aae-mir-219 MI0013513 Aedes aegypti miR-219 stem-loop
>aae-mir-252 MI0013438 Aedes aegypti miR-252 stem-loop
>aae-mir-263a MI0013495 Aedes aegypti miR-263a stem-loop
>aae-mir-263b MI0013515 Aedes aegypti miR-263b stem-loop
>aae-mir-275 MI0013434 Aedes aegypti miR-275 stem-loop
>aae-mir-276-1 MI0013441 Aedes aegypti miR-276-1 stem-loop
>aae-mir-276-2 MI0013516 Aedes aegypti miR-276-2 stem-loop
>aae-mir-2765 MI0013490 Aedes aegypti miR-2765 stem-loop
>aae-mir-277 MI0013435 Aedes aegypti miR-277 stem-loop
>aae-mir-278 MI0013450 Aedes aegypti miR-278 stem-loop
>aae-mir-279 MI0013494 Aedes aegypti miR-279 stem-loop
>aae-mir-281 MI0013447 Aedes aegypti miR-281 stem-loop
>aae-mir-282-1 MI0013517 Aedes aegypti miR-282-1 stem-loop
>aae-mir-282-2 MI0013518 Aedes aegypti miR-282-2 stem-loop
>aae-mir-283 MI0013486 Aedes aegypti miR-283 stem-loop
>aae-mir-285 MI0013479 Aedes aegypti miR-285 stem-loop
>aae-mir-286a MI0013521 Aedes aegypti miR-286a stem-loop
>aae-mir-286b-1 MI0013519 Aedes aegypti miR-286b-1 stem-loop
>aae-mir-286b-2 MI0013520 Aedes aegypti miR-286b-2 stem-loop
>aae-mir-2940 MI0013489 Aedes aegypti miR-2940 stem-loop
>aae-mir-2941-1 MI0013491 Aedes aegypti miR-2941-1 stem-loop
>aae-mir-2941-2 MI0013492 Aedes aegypti miR-2941-2 stem-loop
>aae-mir-2942 MI0013506 Aedes aegypti miR-2942 stem-loop
>aae-mir-2943-1 MI0013507 Aedes aegypti miR-2943-1 stem-loop
>aae-mir-2943-2 MI0013508 Aedes aegypti miR-2943-2 stem-loop
>aae-mir-2944a MI0013509 Aedes aegypti miR-2944a stem-loop
>aae-mir-2944b MI0013510 Aedes aegypti miR-2944b stem-loop
>aae-mir-2945 MI0013522 Aedes aegypti miR-2945 stem-loop
>aae-mir-2946 MI0013532 Aedes aegypti miR-2946 stem-loop
>aae-mir-2a MI0013443 Aedes aegypti miR-2a stem-loop
>aae-mir-2b MI0013512 Aedes aegypti miR-2b stem-loop
>aae-mir-2c MI0013514 Aedes aegypti miR-2c stem-loop
>aae-mir-305 MI0013459 Aedes aegypti miR-305 stem-loop
>aae-mir-306 MI0013446 Aedes aegypti miR-306 stem-loop
>aae-mir-307 MI0013501 Aedes aegypti miR-307 stem-loop
>aae-mir-308 MI0013466 Aedes aegypti miR-308 stem-loop
>aae-mir-309a-1 MI0013477 Aedes aegypti miR-309a-1 stem-loop
>aae-mir-309a-2 MI0013478 Aedes aegypti miR-309a-2 stem-loop
>aae-mir-309b MI0013526 Aedes aegypti miR-309b stem-loop
>aae-mir-31 MI0013483 Aedes aegypti miR-31 stem-loop
>aae-mir-315 MI0013467 Aedes aegypti miR-315 stem-loop
>aae-mir-316 MI0013523 Aedes aegypti miR-316 stem-loop
>aae-mir-317-1 MI0013442 Aedes aegypti miR-317-1 stem-loop
>aae-mir-317-2 MI0013524 Aedes aegypti miR-317-2 stem-loop
>aae-mir-33 MI0013493 Aedes aegypti miR-33 stem-loop
>aae-mir-34 MI0013456 Aedes aegypti miR-34 stem-loop
>aae-mir-375 MI0013504 Aedes aegypti miR-375 stem-loop
>aae-mir-7 MI0013496 Aedes aegypti miR-7 stem-loop
>aae-mir-71 MI0013440 Aedes aegypti miR-71 stem-loop
>aae-mir-79 MI0013500 Aedes aegypti miR-79 stem-loop
>aae-mir-8 MI0013437 Aedes aegypti miR-8 stem-loop
>aae-mir-87 MI0013461 Aedes aegypti miR-87 stem-loop
>aae-mir-927 MI0013476 Aedes aegypti miR-927 stem-loop
>aae-mir-929-1 MI0014710 Aedes aegypti miR-929-1 stem-loop
>aae-mir-929-2 MI0014711 Aedes aegypti miR-929-2 stem-loop
>aae-mir-92a MI0013445 Aedes aegypti miR-92a stem-loop
>aae-mir-92b MI0013527 Aedes aegypti miR-92b stem-loop
>aae-mir-932 MI0013475 Aedes aegypti miR-932 stem-loop
>aae-mir-957 MI0013458 Aedes aegypti miR-957 stem-loop
>aae-mir-965 MI0013474 Aedes aegypti miR-965 stem-loop
>aae-mir-970 MI0013498 Aedes aegypti miR-970 stem-loop
>aae-mir-980 MI0013449 Aedes aegypti miR-980 stem-loop
>aae-mir-981 MI0013473 Aedes aegypti miR-981 stem-loop
>aae-mir-988 MI0013487 Aedes aegypti miR-988 stem-loop
>aae-mir-989 MI0013451 Aedes aegypti miR-989 stem-loop
>aae-mir-993 MI0013472 Aedes aegypti miR-993 stem-loop
>aae-mir-996 MI0013460 Aedes aegypti miR-996 stem-loop
>aae-mir-998 MI0013444 Aedes aegypti miR-998 stem-loop
>aae-mir-999 MI0013464 Aedes aegypti miR-999 stem-loop
>aae-mir-9a-1 MI0013528 Aedes aegypti miR-9a-1 stem-loop
>aae-mir-9a-2 MI0013529 Aedes aegypti miR-9a-2 stem-loop
>aae-mir-9b MI0013530 Aedes aegypti miR-9b stem-loop
>aae-mir-9c MI0013436 Aedes aegypti miR-9c stem-loop
>aae-mir-iab-4-1 MI0013485 Aedes aegypti miR-iab-4-1 stem-loop
>aae-mir-iab-4-2 MI0013531 Aedes aegypti miR-iab-4-2 stem-loop
>aga-bantam MI0001599 Anopheles gambiae bantam stem-loop
>aga-let-7 MI0001600 Anopheles gambiae let-7 stem-loop
>aga-mir-1 MI0001601 Anopheles gambiae miR-1 stem-loop
>aga-mir-10 MI0001602 Anopheles gambiae miR-10 stem-loop
>aga-mir-100 MI0001603 Anopheles gambiae miR-100 stem-loop
>aga-mir-1000 MI0010604 Anopheles gambiae miR-1000 stem loop
>aga-mir-11 MI0008306 Anopheles gambiae miR-11 stem-loop
>aga-mir-1174 MI0006237 Anopheles gambiae miR-1174 stem-loop
>aga-mir-1175 MI0006238 Anopheles gambiae miR-1175 stem-loop
>aga-mir-12 MI0006240 Anopheles gambiae miR-12 stem-loop
>aga-mir-124 MI0001604 Anopheles gambiae miR-124 stem-loop
>aga-mir-125 MI0001605 Anopheles gambiae miR-125 stem-loop
>aga-mir-133 MI0001606 Anopheles gambiae miR-133 stem-loop
>aga-mir-137 MI0010601 Anopheles gambiae miR-137 stem loop
>aga-mir-13b MI0001607 Anopheles gambiae miR-13b stem-loop
>aga-mir-14 MI0001608 Anopheles gambiae miR-14 stem-loop
>aga-mir-184 MI0001609 Anopheles gambiae miR-184 stem-loop
>aga-mir-1889 MI0008309 Anopheles gambiae miR-1889 stem-loop
>aga-mir-1890 MI0008311 Anopheles gambiae miR-1890 stem-loop
>aga-mir-1891 MI0008312 Anopheles gambiae miR-1891 stem-loop
>aga-mir-190 MI0010594 Anopheles gambiae miR-190 stem loop
>aga-mir-2-1 MI0001621 Anopheles gambiae miR-2-1 stem-loop
>aga-mir-210 MI0001610 Anopheles gambiae miR-210 stem-loop
>aga-mir-219 MI0001611 Anopheles gambiae miR-219 stem-loop
>aga-mir-2-2 MI0001622 Anopheles gambiae miR-2-2 stem-loop
>aga-mir-263a MI0001612 Anopheles gambiae miR-263 stem-loop
>aga-mir-263b MI0010606 Anopheles gambiae miR-263b stem loop
>aga-mir-275 MI0001613 Anopheles gambiae miR-275 stem-loop
>aga-mir-276 MI0001614 Anopheles gambiae miR-276 stem-loop
>aga-mir-277 MI0001615 Anopheles gambiae miR-277 stem-loop
>aga-mir-278 MI0001616 Anopheles gambiae miR-278 stem-loop
>aga-mir-279 MI0001617 Anopheles gambiae miR-279 stem-loop
>aga-mir-281 MI0001618 Anopheles gambiae miR-281 stem-loop
>aga-mir-282 MI0001619 Anopheles gambiae miR-282 stem-loop
>aga-mir-283 MI0001620 Anopheles gambiae miR-283 stem-loop
>aga-mir-286 MI0010605 Anopheles gambiae miR-286 stem loop
>aga-mir-305 MI0001623 Anopheles gambiae miR-305 stem-loop
>aga-mir-306 MI0006243 Anopheles gambiae miR-306 stem-loop
>aga-mir-307 MI0001624 Anopheles gambiae miR-307 stem-loop
>aga-mir-308 MI0001625 Anopheles gambiae miR-308 stem-loop
>aga-mir-309 MI0010607 Anopheles gambiae miR-309 stem loop
>aga-mir-315 MI0001626 Anopheles gambiae miR-315 stem-loop
>aga-mir-317 MI0001627 Anopheles gambiae miR-317 stem-loop
>aga-mir-34 MI0006239 Anopheles gambiae miR-34 stem-loop
>aga-mir-375 MI0008310 Anopheles gambiae miR-375 stem-loop
>aga-mir-7 MI0001628 Anopheles gambiae miR-7 stem-loop
>aga-mir-79 MI0001629 Anopheles gambiae miR-79 stem-loop
>aga-mir-8 MI0001630 Anopheles gambiae miR-8 stem-loop
>aga-mir-87 MI0008308 Anopheles gambiae miR-87 stem-loop
>aga-mir-927 MI0010596 Anopheles gambiae miR-927 stem loop
>aga-mir-929 MI0010595 Anopheles gambiae miR-929 stem loop
>aga-mir-92a MI0001632 Anopheles gambiae miR-92a stem-loop
>aga-mir-92b MI0001633 Anopheles gambiae miR-92b stem-loop
>aga-mir-957 MI0010600 Anopheles gambiae miR-957 stem loop
>aga-mir-965-1 MI0010602 Anopheles gambiae miR-965-1 stem loop
>aga-mir-965-2 MI0010603 Anopheles gambiae miR-965-2 stem loop
>aga-mir-970 MI0010599 Anopheles gambiae miR-970 stem loop
>aga-mir-981 MI0008307 Anopheles gambiae miR-981 stem-loop
>aga-mir-988 MI0010598 Anopheles gambiae miR-988 stem loop
>aga-mir-989 MI0006242 Anopheles gambiae miR-989 stem-loop
>aga-mir-993 MI0010597 Anopheles gambiae miR-993 stem loop
>aga-mir-996 MI0006241 Anopheles gambiae miR-996 stem-loop
>aga-mir-9a MI0001631 Anopheles gambiae miR-9a stem-loop
>aga-mir-9b MI0001634 Anopheles gambiae miR-9b stem-loop
>aga-mir-9c MI0001635 Anopheles gambiae miR-9c stem-loop
>aga-mir-iab-4 MI0001636 Anopheles gambiae miR-iab-4 stem-loop
>ame-bantam MI0001574 Apis mellifera bantam stem-loop
>ame-let-7 MI0005726 Apis mellifera let-7 stem-loop
>ame-mir-10 MI0005727 Apis mellifera miR-10 stem-loop
>ame-mir-100 MI0005728 Apis mellifera miR-100 stem-loop
>ame-mir-1000 MI0010616 Apis mellifera miR-1000 stem loop
>ame-mir-1006 MI0010617 Apis mellifera miR-1006 stem loop
>ame-mir-1-1 MI0001575 Apis mellifera miR-1-1 stem-loop
>ame-mir-11 MI0016136 Apis mellifera miR-11 stem-loop
>ame-mir-1175 MI0016137 Apis mellifera miR-1175 stem-loop
>ame-mir-12 MI0001576 Apis mellifera miR-12 stem-loop
>ame-mir-1-2 MI0015955 Apis mellifera miR-1-2 stem-loop
>ame-mir-124 MI0001577 Apis mellifera miR-124 stem-loop
>ame-mir-125 MI0001578 Apis mellifera miR-125 stem-loop
>ame-mir-133 MI0001579 Apis mellifera miR-133 stem-loop
>ame-mir-137 MI0005729 Apis mellifera miR-137 stem-loop
>ame-mir-13a MI0005730 Apis mellifera miR-13a stem-loop
>ame-mir-13b MI0010609 Apis mellifera miR-13b stem loop
>ame-mir-14 MI0005731 Apis mellifera miR-14 stem-loop
>ame-mir-184 MI0001580 Apis mellifera miR-184 stem-loop
>ame-mir-190 MI0005750 Apis mellifera miR-190 stem-loop
>ame-mir-193 MI0016138 Apis mellifera miR-193 stem-loop
>ame-mir-2-1 MI0001589 Apis mellifera miR-2-1 stem-loop
>ame-mir-210 MI0001581 Apis mellifera miR-210 stem-loop
>ame-mir-219 MI0001582 Apis mellifera miR-219 stem-loop
>ame-mir-2-2 MI0001590 Apis mellifera miR-2-2 stem-loop
>ame-mir-2-3 MI0005732 Apis mellifera miR-2-3 stem-loop
>ame-mir-252a MI0010608 Apis mellifera miR-252 stem loop
>ame-mir-252b MI0020309 Apis mellifera miR-252b stem-loop
>ame-mir-263a MI0001583 Apis mellifera miR-263 stem-loop
>ame-mir-263b MI0010611 Apis mellifera miR-263b stem loop
>ame-mir-275 MI0005733 Apis mellifera miR-275 stem-loop
>ame-mir-276 MI0001584 Apis mellifera miR-276 stem-loop
>ame-mir-2765 MI0020216 Apis mellifera miR-2765 stem-loop
>ame-mir-277 MI0001585 Apis mellifera miR-277 stem-loop
>ame-mir-278 MI0001586 Apis mellifera miR-278 stem-loop
>ame-mir-2788 MI0016140 Apis mellifera miR-2788 stem-loop
>ame-mir-2796 MI0016221 Apis mellifera miR-2796 stem-loop
>ame-mir-279a MI0005734 Apis mellifera miR-279 stem-loop
>ame-mir-279b MI0016201 Apis mellifera miR-279b stem-loop
>ame-mir-279c MI0016216 Apis mellifera miR-279c stem-loop
>ame-mir-279d MI0031789 Apis mellifera miR-279d stem-loop
>ame-mir-281 MI0001587 Apis mellifera miR-281 stem-loop
>ame-mir-282 MI0001588 Apis mellifera miR-282 stem-loop
>ame-mir-283 MI0005735 Apis mellifera miR-283 stem-loop
>ame-mir-2944 MI0016203 Apis mellifera miR-2944 stem-loop
>ame-mir-29b MI0005736 Apis mellifera miR-29b stem-loop
>ame-mir-2b MI0031814 Apis mellifera miR-2b stem-loop
>ame-mir-3049 MI0016158 Apis mellifera miR-3049 stem-loop
>ame-mir-305 MI0001591 Apis mellifera miR-305 stem-loop
>ame-mir-306 MI0016209 Apis mellifera miR-306 stem-loop
>ame-mir-307 MI0016139 Apis mellifera miR-307 stem-loop
>ame-mir-315 MI0001592 Apis mellifera miR-315 stem-loop
>ame-mir-316 MI0010619 Apis mellifera miR-316 stem loop
>ame-mir-317 MI0001593 Apis mellifera miR-317 stem-loop
>ame-mir-318 MI0016204 Apis mellifera miR-318 stem-loop
>ame-mir-31a MI0005737 Apis mellifera miR-31a stem-loop
>ame-mir-33 MI0005738 Apis mellifera miR-33 stem-loop
>ame-mir-34 MI0005739 Apis mellifera miR-34 stem-loop
>ame-mir-3477 MI0016213 Apis mellifera miR-3477 stem-loop
>ame-mir-3478 MI0031824 Apis mellifera miR-3478 stem-loop
>ame-mir-3715 MI0016227 Apis mellifera miR-3715 stem-loop
>ame-mir-3716a MI0016231 Apis mellifera miR-3716a stem-loop
>ame-mir-3716b MI0016192 Apis mellifera miR-3716b stem-loop
>ame-mir-3717 MI0016142 Apis mellifera miR-3717 stem-loop
>ame-mir-3718a MI0016150 Apis mellifera miR-3718a stem-loop
>ame-mir-3718b MI0016156 Apis mellifera miR-3718b stem-loop
>ame-mir-3718c MI0031790 Apis mellifera miR-3718c stem-loop
>ame-mir-3719 MI0016161 Apis mellifera miR-3719 stem-loop
>ame-mir-3720 MI0016168 Apis mellifera miR-3720 stem-loop
>ame-mir-3721 MI0016176 Apis mellifera miR-3721 stem-loop
>ame-mir-3722 MI0016180 Apis mellifera miR-3722 stem-loop
>ame-mir-3723 MI0016219 Apis mellifera miR-3723 stem-loop
>ame-mir-3724 MI0016220 Apis mellifera miR-3724 stem-loop
>ame-mir-3725 MI0016222 Apis mellifera miR-3725 stem-loop
>ame-mir-3726 MI0016223 Apis mellifera miR-3726 stem-loop
>ame-mir-3727 MI0016224 Apis mellifera miR-3727 stem-loop
>ame-mir-3728 MI0016225 Apis mellifera miR-3728 stem-loop
>ame-mir-3729 MI0016226 Apis mellifera miR-3729 stem-loop
>ame-mir-3730 MI0016228 Apis mellifera miR-3730 stem-loop
>ame-mir-3731 MI0016229 Apis mellifera miR-3731 stem-loop
>ame-mir-3732 MI0016230 Apis mellifera miR-3732 stem-loop
>ame-mir-3733 MI0016232 Apis mellifera miR-3733 stem-loop
>ame-mir-3734 MI0016233 Apis mellifera miR-3734 stem-loop
>ame-mir-3735 MI0016234 Apis mellifera miR-3735 stem-loop
>ame-mir-3736 MI0016235 Apis mellifera miR-3736 stem-loop
>ame-mir-3737 MI0016236 Apis mellifera miR-3737 stem-loop
>ame-mir-3738 MI0016237 Apis mellifera miR-3738 stem-loop
>ame-mir-3739 MI0016238 Apis mellifera miR-3739 stem-loop
>ame-mir-3740 MI0016239 Apis mellifera miR-3740 stem-loop
>ame-mir-3741 MI0016240 Apis mellifera miR-3741 stem-loop
>ame-mir-3742 MI0016241 Apis mellifera miR-3742 stem-loop
>ame-mir-3743 MI0016242 Apis mellifera miR-3743 stem-loop
>ame-mir-3744 MI0016243 Apis mellifera miR-3744 stem-loop
>ame-mir-3745 MI0016143 Apis mellifera miR-3745 stem-loop
>ame-mir-3746 MI0016144 Apis mellifera miR-3746 stem-loop
>ame-mir-3747a MI0016145 Apis mellifera miR-3747a stem-loop
>ame-mir-3747b MI0016146 Apis mellifera miR-3747b stem-loop
>ame-mir-3748 MI0016147 Apis mellifera miR-3748 stem-loop
>ame-mir-3749 MI0016148 Apis mellifera miR-3749 stem-loop
>ame-mir-375 MI0005740 Apis mellifera miR-375 stem-loop
>ame-mir-3750 MI0016149 Apis mellifera miR-3750 stem-loop
>ame-mir-3751 MI0016151 Apis mellifera miR-3751 stem-loop
>ame-mir-3752 MI0016152 Apis mellifera miR-3752 stem-loop
>ame-mir-3753 MI0016153 Apis mellifera miR-3753 stem-loop
>ame-mir-3754 MI0016154 Apis mellifera miR-3754 stem-loop
>ame-mir-3755 MI0016155 Apis mellifera miR-3755 stem-loop
>ame-mir-3756 MI0016157 Apis mellifera miR-3756 stem-loop
>ame-mir-3757 MI0016159 Apis mellifera miR-3757 stem-loop
>ame-mir-3758 MI0016160 Apis mellifera miR-3758 stem-loop
>ame-mir-3759 MI0016162 Apis mellifera miR-3759 stem-loop
>ame-mir-3760 MI0016163 Apis mellifera miR-3760 stem-loop
>ame-mir-3761 MI0016164 Apis mellifera miR-3761 stem-loop
>ame-mir-3762 MI0016165 Apis mellifera miR-3762 stem-loop
>ame-mir-3763 MI0016166 Apis mellifera miR-3763 stem-loop
>ame-mir-3764 MI0016167 Apis mellifera miR-3764 stem-loop
>ame-mir-3765 MI0016169 Apis mellifera miR-3765 stem-loop
>ame-mir-3766 MI0016170 Apis mellifera miR-3766 stem-loop
>ame-mir-3767 MI0016171 Apis mellifera miR-3767 stem-loop
>ame-mir-3768 MI0016172 Apis mellifera miR-3768 stem-loop
>ame-mir-3769 MI0016173 Apis mellifera miR-3769 stem-loop
>ame-mir-3770 MI0016175 Apis mellifera miR-3770 stem-loop
>ame-mir-3771 MI0016177 Apis mellifera miR-3771 stem-loop
>ame-mir-3772 MI0016178 Apis mellifera miR-3772 stem-loop
>ame-mir-3773 MI0016179 Apis mellifera miR-3773 stem-loop
>ame-mir-3774 MI0016181 Apis mellifera miR-3774 stem-loop
>ame-mir-3775 MI0016182 Apis mellifera miR-3775 stem-loop
>ame-mir-3776 MI0016183 Apis mellifera miR-3776 stem-loop
>ame-mir-3777 MI0016184 Apis mellifera miR-3777 stem-loop
>ame-mir-3778 MI0016185 Apis mellifera miR-3778 stem-loop
>ame-mir-3779 MI0016186 Apis mellifera miR-3779 stem-loop
>ame-mir-3780 MI0016188 Apis mellifera miR-3780 stem-loop
>ame-mir-3781 MI0016189 Apis mellifera miR-3781 stem-loop
>ame-mir-3782 MI0016190 Apis mellifera miR-3782 stem-loop
>ame-mir-3783 MI0016191 Apis mellifera miR-3783 stem-loop
>ame-mir-3784 MI0016193 Apis mellifera miR-3784 stem-loop
>ame-mir-3785 MI0016194 Apis mellifera miR-3785 stem-loop
>ame-mir-3786 MI0016195 Apis mellifera miR-3786 stem-loop
>ame-mir-3787 MI0016196 Apis mellifera miR-3787 stem-loop
>ame-mir-3788 MI0016197 Apis mellifera miR-3788 stem-loop
>ame-mir-3789 MI0016198 Apis mellifera miR-3789 stem-loop
>ame-mir-3790 MI0016199 Apis mellifera miR-3790 stem-loop
>ame-mir-3791 MI0016200 Apis mellifera miR-3791 stem-loop
>ame-mir-3792 MI0016205 Apis mellifera miR-3792 stem-loop
>ame-mir-3793 MI0016207 Apis mellifera miR-3793 stem-loop
>ame-mir-3794 MI0016208 Apis mellifera miR-3794 stem-loop
>ame-mir-3795 MI0016210 Apis mellifera miR-3795 stem-loop
>ame-mir-3796 MI0016211 Apis mellifera miR-3796 stem-loop
>ame-mir-3797 MI0016212 Apis mellifera miR-3797 stem-loop
>ame-mir-3798 MI0016214 Apis mellifera miR-3798 stem-loop
>ame-mir-3799 MI0016215 Apis mellifera miR-3799 stem-loop
>ame-mir-3800 MI0016217 Apis mellifera miR-3800 stem-loop
>ame-mir-3801 MI0016218 Apis mellifera miR-3801 stem-loop
>ame-mir-6000a MI0020210 Apis mellifera miR-6000 stem-loop
>ame-mir-6000b MI0020308 Apis mellifera miR-6000b stem-loop
>ame-mir-6001 MI0020211 Apis mellifera miR-6001 stem-loop
>ame-mir-6002 MI0020212 Apis mellifera miR-6002 stem-loop
>ame-mir-6003 MI0020213 Apis mellifera miR-6003 stem-loop
>ame-mir-6004 MI0020214 Apis mellifera miR-6004 stem-loop
>ame-mir-6005 MI0020215 Apis mellifera miR-6005 stem-loop
>ame-mir-6006 MI0020217 Apis mellifera miR-6006 stem-loop
>ame-mir-6012 MI0020317 Apis mellifera miR-6012 stem-loop
>ame-mir-6037 MI0020304 Apis mellifera miR-6037 stem-loop
>ame-mir-6038 MI0020305 Apis mellifera miR-6038 stem-loop
>ame-mir-6039 MI0020306 Apis mellifera miR-6039 stem-loop
>ame-mir-6040 MI0020307 Apis mellifera miR-6040 stem-loop
>ame-mir-6041 MI0020310 Apis mellifera miR-6041 stem-loop
>ame-mir-6042 MI0020311 Apis mellifera miR-6042 stem-loop
>ame-mir-6043 MI0020312 Apis mellifera miR-6043 stem-loop
>ame-mir-6044 MI0020313 Apis mellifera miR-6044 stem-loop
>ame-mir-6045 MI0020314 Apis mellifera miR-6045 stem-loop
>ame-mir-6046 MI0020316 Apis mellifera miR-6046 stem-loop
>ame-mir-6047a MI0020318 Apis mellifera miR-6047a stem-loop
>ame-mir-6047b MI0020335 Apis mellifera miR-6047b stem-loop
>ame-mir-6048 MI0020319 Apis mellifera miR-6048 stem-loop
>ame-mir-6049 MI0020320 Apis mellifera miR-6049 stem-loop
>ame-mir-6050 MI0020321 Apis mellifera miR-6050 stem-loop
>ame-mir-6051 MI0020322 Apis mellifera miR-6051 stem-loop
>ame-mir-6052 MI0020323 Apis mellifera miR-6052 stem-loop
>ame-mir-6053 MI0020324 Apis mellifera miR-6053 stem-loop
>ame-mir-6054 MI0020325 Apis mellifera miR-6054 stem-loop
>ame-mir-6055 MI0020326 Apis mellifera miR-6055 stem-loop
>ame-mir-6056 MI0020327 Apis mellifera miR-6056 stem-loop
>ame-mir-6057 MI0020328 Apis mellifera miR-6057 stem-loop
>ame-mir-6058 MI0020329 Apis mellifera miR-6058 stem-loop
>ame-mir-6059 MI0020330 Apis mellifera miR-6059 stem-loop
>ame-mir-6060 MI0020331 Apis mellifera miR-6060 stem-loop
>ame-mir-6061 MI0020332 Apis mellifera miR-6061 stem-loop
>ame-mir-6062 MI0020333 Apis mellifera miR-6062 stem-loop
>ame-mir-6063 MI0020334 Apis mellifera miR-6063 stem-loop
>ame-mir-6064 MI0020336 Apis mellifera miR-6064 stem-loop
>ame-mir-6065 MI0020337 Apis mellifera miR-6065 stem-loop
>ame-mir-6066 MI0020338 Apis mellifera miR-6066 stem-loop
>ame-mir-6067 MI0020339 Apis mellifera miR-6067 stem-loop
>ame-mir-7 MI0001594 Apis mellifera miR-7 stem-loop
>ame-mir-71 MI0005741 Apis mellifera miR-71 stem-loop
>ame-mir-750 MI0016245 Apis mellifera miR-750 stem-loop
>ame-mir-79 MI0005742 Apis mellifera miR-79 stem-loop
>ame-mir-8 MI0001595 Apis mellifera miR-8 stem-loop
>ame-mir-87-1 MI0005743 Apis mellifera miR-87-1 stem-loop
>ame-mir-87-2 MI0005744 Apis mellifera miR-87-2 stem-loop
>ame-mir-927a MI0005748 Apis mellifera miR-927 stem-loop
>ame-mir-927b MI0016206 Apis mellifera miR-927b stem-loop
>ame-mir-928 MI0005749 Apis mellifera miR-928 stem-loop
>ame-mir-929 MI0005751 Apis mellifera miR-929 stem-loop
>ame-mir-92a MI0005745 Apis mellifera miR-92a stem-loop
>ame-mir-92b-1 MI0010612 Apis mellifera miR-92b-1 stem loop
>ame-mir-92b-2 MI0010613 Apis mellifera miR-92b-2 stem loop
>ame-mir-92c MI0020315 Apis mellifera miR-92c stem-loop
>ame-mir-932 MI0005754 Apis mellifera miR-932 stem-loop
>ame-mir-965 MI0016187 Apis mellifera miR-965 stem-loop
>ame-mir-971 MI0016174 Apis mellifera miR-971 stem-loop
>ame-mir-980 MI0016244 Apis mellifera miR-980 stem-loop
>ame-mir-981 MI0010618 Apis mellifera miR-981 stem loop
>ame-mir-985 MI0010614 Apis mellifera miR-985 stem loop
>ame-mir-9864 MI0031788 Apis mellifera miR-9864 stem-loop
>ame-mir-9865 MI0031791 Apis mellifera miR-9865 stem-loop
>ame-mir-9866 MI0031792 Apis mellifera miR-9866 stem-loop
>ame-mir-9867 MI0031793 Apis mellifera miR-9867 stem-loop
>ame-mir-9868 MI0031794 Apis mellifera miR-9868 stem-loop
>ame-mir-9869 MI0031795 Apis mellifera miR-9869 stem-loop
>ame-mir-9870 MI0031796 Apis mellifera miR-9870 stem-loop
>ame-mir-9871 MI0031797 Apis mellifera miR-9871 stem-loop
>ame-mir-9872 MI0031798 Apis mellifera miR-9872 stem-loop
>ame-mir-9873 MI0031799 Apis mellifera miR-9873 stem-loop
>ame-mir-9874 MI0031800 Apis mellifera miR-9874 stem-loop
>ame-mir-9875 MI0031801 Apis mellifera miR-9875 stem-loop
>ame-mir-9876 MI0031802 Apis mellifera miR-9876 stem-loop
>ame-mir-9877 MI0031803 Apis mellifera miR-9877 stem-loop
>ame-mir-9878 MI0031804 Apis mellifera miR-9878 stem-loop
>ame-mir-9879 MI0031805 Apis mellifera miR-9879 stem-loop
>ame-mir-9880 MI0031806 Apis mellifera miR-9880 stem-loop
>ame-mir-9881 MI0031807 Apis mellifera miR-9881 stem-loop
>ame-mir-9882 MI0031808 Apis mellifera miR-9882 stem-loop
>ame-mir-9883 MI0031809 Apis mellifera miR-9883 stem-loop
>ame-mir-9884 MI0031810 Apis mellifera miR-9884 stem-loop
>ame-mir-9885 MI0031811 Apis mellifera miR-9885 stem-loop
>ame-mir-9886 MI0031812 Apis mellifera miR-9886 stem-loop
>ame-mir-9887 MI0031813 Apis mellifera miR-9887 stem-loop
>ame-mir-9888 MI0031815 Apis mellifera miR-9888 stem-loop
>ame-mir-9889 MI0031816 Apis mellifera miR-9889 stem-loop
>ame-mir-989 MI0016141 Apis mellifera miR-989 stem-loop
>ame-mir-9890 MI0031817 Apis mellifera miR-9890 stem-loop
>ame-mir-9891 MI0031818 Apis mellifera miR-9891 stem-loop
>ame-mir-9892 MI0031819 Apis mellifera miR-9892 stem-loop
>ame-mir-9893 MI0031820 Apis mellifera miR-9893 stem-loop
>ame-mir-9894 MI0031821 Apis mellifera miR-9894 stem-loop
>ame-mir-9895 MI0031822 Apis mellifera miR-9895 stem-loop
>ame-mir-9896 MI0031823 Apis mellifera miR-9896 stem-loop
>ame-mir-993 MI0010620 Apis mellifera miR-993 stem loop
>ame-mir-996 MI0010610 Apis mellifera miR-996 stem loop
>ame-mir-9a MI0001596 Apis mellifera miR-9a stem-loop
>ame-mir-9b MI0001597 Apis mellifera miR-9b stem-loop
>ame-mir-9c MI0016202 Apis mellifera miR-9c stem-loop
>ame-mir-iab-4 MI0001598 Apis mellifera miR-iab-4 stem-loop
>api-bantam MI0013356 Acyrthosiphon pisum bantam stem-loop
>api-let-7 MI0013908 Acyrthosiphon pisum let-7 stem-loop
>api-mir-1 MI0013909 Acyrthosiphon pisum miR-1 stem-loop
>api-mir-10 MI0013354 Acyrthosiphon pisum miR-10 stem-loop
>api-mir-100 MI0013878 Acyrthosiphon pisum miR-100 stem-loop
>api-mir-1000 MI0013910 Acyrthosiphon pisum miR-1000 stem-loop
>api-mir-124 MI0013911 Acyrthosiphon pisum miR-124 stem-loop
>api-mir-137 MI0013352 Acyrthosiphon pisum miR-137 stem-loop
>api-mir-13a MI0013912 Acyrthosiphon pisum miR-13a stem-loop
>api-mir-14 MI0013913 Acyrthosiphon pisum miR-14 stem-loop
>api-mir-184a MI0013358 Acyrthosiphon pisum miR-184a stem-loop
>api-mir-184b MI0013914 Acyrthosiphon pisum miR-184b stem-loop
>api-mir-190 MI0013353 Acyrthosiphon pisum miR-190 stem-loop
>api-mir-1923 MI0013357 Acyrthosiphon pisum miR-1923 stem-loop
>api-mir-210 MI0013915 Acyrthosiphon pisum miR-210 stem-loop
>api-mir-219 MI0013917 Acyrthosiphon pisum miR-219 stem-loop
>api-mir-252a MI0013919 Acyrthosiphon pisum miR-252a stem-loop
>api-mir-252b MI0013981 Acyrthosiphon pisum miR-252b stem-loop
>api-mir-263a MI0013918 Acyrthosiphon pisum miR-263a stem-loop
>api-mir-263b MI0013920 Acyrthosiphon pisum miR-263b stem-loop
>api-mir-275 MI0013921 Acyrthosiphon pisum miR-275 stem-loop
>api-mir-276 MI0013359 Acyrthosiphon pisum miR-276 stem-loop
>api-mir-2765 MI0014005 Acyrthosiphon pisum miR-2765 stem-loop
>api-mir-277 MI0013922 Acyrthosiphon pisum miR-277 stem-loop
>api-mir-278 MI0013923 Acyrthosiphon pisum miR-278 stem-loop
>api-mir-2796 MI0014008 Acyrthosiphon pisum miR-2796 stem-loop
>api-mir-279a MI0013924 Acyrthosiphon pisum miR-279a stem-loop
>api-mir-279b MI0013925 Acyrthosiphon pisum miR-279b stem-loop
>api-mir-281 MI0013360 Acyrthosiphon pisum miR-281 stem-loop
>api-mir-29 MI0013926 Acyrthosiphon pisum miR-29 stem-loop
>api-mir-2a MI0013927 Acyrthosiphon pisum miR-2a stem-loop
>api-mir-2b MI0013928 Acyrthosiphon pisum miR-2b stem-loop
>api-mir-2c MI0013929 Acyrthosiphon pisum miR-2c stem-loop
>api-mir-3015a-1 MI0013956 Acyrthosiphon pisum miR-3015a-1 stem-loop
>api-mir-3015a-2 MI0013957 Acyrthosiphon pisum miR-3015a-2 stem-loop
>api-mir-3015b MI0013960 Acyrthosiphon pisum miR-3015b stem-loop
>api-mir-3015c MI0014013 Acyrthosiphon pisum miR-3015c stem-loop
>api-mir-3016 MI0013958 Acyrthosiphon pisum miR-3016 stem-loop
>api-mir-3017a MI0013959 Acyrthosiphon pisum miR-3017a stem-loop
>api-mir-3017b-1 MI0013998 Acyrthosiphon pisum miR-3017b-1 stem-loop
>api-mir-3017b-2 MI0013999 Acyrthosiphon pisum miR-3017b-2 stem-loop
>api-mir-3017b-3 MI0014000 Acyrthosiphon pisum miR-3017b-3 stem-loop
>api-mir-3018 MI0013961 Acyrthosiphon pisum miR-3018 stem-loop
>api-mir-3019 MI0013962 Acyrthosiphon pisum miR-3019 stem-loop
>api-mir-3020 MI0013963 Acyrthosiphon pisum miR-3020 stem-loop
>api-mir-3021-1 MI0013964 Acyrthosiphon pisum miR-3021-1 stem-loop
>api-mir-3021-2 MI0031736 Acyrthosiphon pisum miR-3021-2 stem-loop
>api-mir-3021-3 MI0031737 Acyrthosiphon pisum miR-3021-3 stem-loop
>api-mir-3022 MI0013965 Acyrthosiphon pisum miR-3022 stem-loop
>api-mir-3023 MI0013966 Acyrthosiphon pisum miR-3023 stem-loop
>api-mir-3024 MI0013967 Acyrthosiphon pisum miR-3024 stem-loop
>api-mir-3025 MI0013968 Acyrthosiphon pisum miR-3025 stem-loop
>api-mir-3026 MI0013969 Acyrthosiphon pisum miR-3026 stem-loop
>api-mir-3027 MI0013970 Acyrthosiphon pisum miR-3027 stem-loop
>api-mir-3028 MI0013971 Acyrthosiphon pisum miR-3028 stem-loop
>api-mir-3029 MI0013972 Acyrthosiphon pisum miR-3029 stem-loop
>api-mir-3030 MI0013973 Acyrthosiphon pisum miR-3030 stem-loop
>api-mir-3031 MI0013974 Acyrthosiphon pisum miR-3031 stem-loop
>api-mir-3032 MI0013975 Acyrthosiphon pisum miR-3032 stem-loop
>api-mir-3033 MI0013976 Acyrthosiphon pisum miR-3033 stem-loop
>api-mir-3034 MI0013977 Acyrthosiphon pisum miR-3034 stem-loop
>api-mir-3035-1 MI0013979 Acyrthosiphon pisum miR-3035-1 stem-loop
>api-mir-3035-2 MI0013980 Acyrthosiphon pisum miR-3035-2 stem-loop
>api-mir-3036-1 MI0013982 Acyrthosiphon pisum miR-3036-1 stem-loop
>api-mir-3036-2 MI0013983 Acyrthosiphon pisum miR-3036-2 stem-loop
>api-mir-3036-3 MI0013984 Acyrthosiphon pisum miR-3036-3 stem-loop
>api-mir-3036-4 MI0013985 Acyrthosiphon pisum miR-3036-4 stem-loop
>api-mir-3036-5 MI0013986 Acyrthosiphon pisum miR-3036-5 stem-loop
>api-mir-3037 MI0013987 Acyrthosiphon pisum miR-3037 stem-loop
>api-mir-3038 MI0013988 Acyrthosiphon pisum miR-3038 stem-loop
>api-mir-3039 MI0013990 Acyrthosiphon pisum miR-3039 stem-loop
>api-mir-3040 MI0013991 Acyrthosiphon pisum miR-3040 stem-loop
>api-mir-3041 MI0013992 Acyrthosiphon pisum miR-3041 stem-loop
>api-mir-3042 MI0013993 Acyrthosiphon pisum miR-3042 stem-loop
>api-mir-3043-1 MI0013994 Acyrthosiphon pisum miR-3043-1 stem-loop
>api-mir-3043-2 MI0013995 Acyrthosiphon pisum miR-3043-2 stem-loop
>api-mir-3043-3 MI0013996 Acyrthosiphon pisum miR-3043-3 stem-loop
>api-mir-3044 MI0013997 Acyrthosiphon pisum miR-3044 stem-loop
>api-mir-3045a MI0014001 Acyrthosiphon pisum miR-3045a stem-loop
>api-mir-3045b MI0014016 Acyrthosiphon pisum miR-3045b stem-loop
>api-mir-3046 MI0014002 Acyrthosiphon pisum miR-3046 stem-loop
>api-mir-3047-1 MI0014003 Acyrthosiphon pisum miR-3047-1 stem-loop
>api-mir-3047-2 MI0014004 Acyrthosiphon pisum miR-3047-2 stem-loop
>api-mir-3048 MI0014006 Acyrthosiphon pisum miR-3048 stem-loop
>api-mir-3049 MI0014007 Acyrthosiphon pisum miR-3049 stem-loop
>api-mir-3050 MI0014009 Acyrthosiphon pisum miR-3050 stem-loop
>api-mir-3051-1 MI0014010 Acyrthosiphon pisum miR-3051-1 stem-loop
>api-mir-3051-2 MI0014011 Acyrthosiphon pisum miR-3051-2 stem-loop
>api-mir-3052 MI0014012 Acyrthosiphon pisum miR-3052 stem-loop
>api-mir-3053 MI0014015 Acyrthosiphon pisum miR-3053 stem-loop
>api-mir-3054 MI0014017 Acyrthosiphon pisum miR-3054 stem-loop
>api-mir-3055-1 MI0014018 Acyrthosiphon pisum miR-3055-1 stem-loop
>api-mir-3055-2 MI0031732 Acyrthosiphon pisum miR-3055-2 stem-loop
>api-mir-3055-3 MI0031733 Acyrthosiphon pisum miR-3055-3 stem-loop
>api-mir-3055-4 MI0031734 Acyrthosiphon pisum miR-3055-4 stem-loop
>api-mir-3055-5 MI0031735 Acyrthosiphon pisum miR-3055-5 stem-loop
>api-mir-3056 MI0014019 Acyrthosiphon pisum miR-3056 stem-loop
>api-mir-306 MI0013989 Acyrthosiphon pisum miR-306 stem-loop
>api-mir-307 MI0013930 Acyrthosiphon pisum miR-307 stem-loop
>api-mir-315 MI0013932 Acyrthosiphon pisum miR-315 stem-loop
>api-mir-316 MI0013933 Acyrthosiphon pisum miR-316 stem-loop
>api-mir-317 MI0013934 Acyrthosiphon pisum miR-317 stem-loop
>api-mir-34 MI0013935 Acyrthosiphon pisum miR-34 stem-loop
>api-mir-7 MI0013936 Acyrthosiphon pisum miR-7 stem-loop
>api-mir-71 MI0013937 Acyrthosiphon pisum miR-71 stem-loop
>api-mir-8 MI0013939 Acyrthosiphon pisum miR-8 stem-loop
>api-mir-87a MI0013941 Acyrthosiphon pisum miR-87a stem-loop
>api-mir-87b MI0013940 Acyrthosiphon pisum miR-87b stem-loop
>api-mir-927 MI0013942 Acyrthosiphon pisum miR-927 stem-loop
>api-mir-929 MI0013943 Acyrthosiphon pisum miR-929 stem-loop
>api-mir-92a-1 MI0013944 Acyrthosiphon pisum miR-92a-1 stem-loop
>api-mir-92a-2 MI0013945 Acyrthosiphon pisum miR-92a-2 stem-loop
>api-mir-92b-1 MI0013946 Acyrthosiphon pisum miR-92b-1 stem-loop
>api-mir-92b-2 MI0013947 Acyrthosiphon pisum miR-92b-2 stem-loop
>api-mir-965 MI0013948 Acyrthosiphon pisum miR-965 stem-loop
>api-mir-971 MI0013949 Acyrthosiphon pisum miR-971 stem-loop
>api-mir-981 MI0013938 Acyrthosiphon pisum miR-981 stem-loop
>api-mir-993 MI0013361 Acyrthosiphon pisum miR-993 stem-loop
>api-mir-996 MI0013951 Acyrthosiphon pisum miR-996 stem-loop
>api-mir-998 MI0013953 Acyrthosiphon pisum miR-998 stem-loop
>api-mir-9a MI0013954 Acyrthosiphon pisum miR-9a stem-loop
>api-mir-9b MI0013955 Acyrthosiphon pisum miR-9b stem-loop
>api-mir-iab-4 MI0013355 Acyrthosiphon pisum miR-iab-4 stem-loop
>bmo-bantam MI0008350 Bombyx mori bantam stem-loop
>bmo-let-7 MI0004968 Bombyx mori let-7 stem-loop
>bmo-mir-10 MI0004973 Bombyx mori miR-10 stem-loop
>bmo-mir-100 MI0012291 Bombyx mori miR-100 stem-loop
>bmo-mir-1000 MI0013533 Bombyx mori miR-1000 stem-loop
>bmo-mir-11 MI0012294 Bombyx mori miR-11 stem-loop
>bmo-mir-1175 MI0012300 Bombyx mori miR-1175 stem-loop
>bmo-mir-12 MI0009994 Bombyx mori miR-12 stem-loop
>bmo-mir-124 MI0004976 Bombyx mori miR-124 stem-loop
>bmo-mir-133 MI0008345 Bombyx mori miR-133 stem-loop
>bmo-mir-137 MI0009995 Bombyx mori miR-137 stem-loop
>bmo-mir-13a MI0008341 Bombyx mori miR-13a stem-loop
>bmo-mir-13b MI0008342 Bombyx mori miR-13b stem-loop
>bmo-mir-14 MI0004974 Bombyx mori miR-14 stem-loop
>bmo-mir-184 MI0008346 Bombyx mori miR-184 stem-loop
>bmo-mir-190 MI0009996 Bombyx mori miR-190 stem-loop
>bmo-mir-1923 MI0008393 Bombyx mori miR-1923 stem-loop
>bmo-mir-1926 MI0008394 Bombyx mori miR-1926 stem-loop
>bmo-mir-1a MI0004969 Bombyx mori miR-1a stem-loop
>bmo-mir-1b MI0012994 Bombyx mori miR-1b stem-loop
>bmo-mir-210 MI0008347 Bombyx mori miR-210 stem-loop
>bmo-mir-252 MI0010621 Bombyx mori miR-252 stem loop
>bmo-mir-263a MI0004978 Bombyx mori miR-263a stem-loop
>bmo-mir-263b MI0004977 Bombyx mori miR-263b stem-loop
>bmo-mir-2723 MI0012170 Bombyx mori miR-2723 stem-loop
>bmo-mir-2724 MI0012171 Bombyx mori miR-2724 stem-loop
>bmo-mir-2729 MI0012177 Bombyx mori miR-2729 stem-loop
>bmo-mir-2731-1 MI0012179 Bombyx mori miR-2731-1 stem-loop
>bmo-mir-2731-2 MI0012180 Bombyx mori miR-2731-2 stem-loop
>bmo-mir-2733a-1 MI0012182 Bombyx mori miR-2733a-1 stem-loop
>bmo-mir-2733a-2 MI0013858 Bombyx mori miR-2733a-2 stem-loop
>bmo-mir-2733a-3 MI0014453 Bombyx mori miR-2733a-3 stem-loop
>bmo-mir-2733b-1 MI0012190 Bombyx mori miR-2733b-1 stem-loop
>bmo-mir-2733b-2 MI0014413 Bombyx mori miR-2733b-2 stem-loop
>bmo-mir-2733c MI0012306 Bombyx mori miR-2733c stem-loop
>bmo-mir-2733d MI0012305 Bombyx mori miR-2733d stem-loop
>bmo-mir-2733e-1 MI0012304 Bombyx mori miR-2733e-1 stem-loop
>bmo-mir-2733e-2 MI0012303 Bombyx mori miR-2733e-2 stem-loop
>bmo-mir-2733e-3 MI0015937 Bombyx mori miR-2733e-3 stem-loop
>bmo-mir-2733f MI0013856 Bombyx mori miR-2733f stem-loop
>bmo-mir-2733g MI0013857 Bombyx mori miR-2733g stem-loop
>bmo-mir-2733h MI0013859 Bombyx mori miR-2733h stem-loop
>bmo-mir-2733i MI0014452 Bombyx mori miR-2733i stem-loop
>bmo-mir-2733j MI0014412 Bombyx mori miR-2733j stem-loop
>bmo-mir-2734 MI0012183 Bombyx mori miR-2734 stem-loop
>bmo-mir-2736 MI0012185 Bombyx mori miR-2736 stem-loop
>bmo-mir-2737 MI0012186 Bombyx mori miR-2737 stem-loop
>bmo-mir-2738 MI0012187 Bombyx mori miR-2738 stem-loop
>bmo-mir-2739 MI0012188 Bombyx mori miR-2739 stem-loop
>bmo-mir-274 MI0010624 Bombyx mori miR-274 stem loop
>bmo-mir-2742 MI0012192 Bombyx mori miR-2742 stem-loop
>bmo-mir-2744 MI0012195 Bombyx mori miR-2744 stem-loop
>bmo-mir-2745 MI0012196 Bombyx mori miR-2745 stem-loop
>bmo-mir-2748 MI0012199 Bombyx mori miR-2748 stem-loop
>bmo-mir-275 MI0004979 Bombyx mori miR-275 stem-loop
>bmo-mir-2751 MI0012203 Bombyx mori miR-2751 stem-loop
>bmo-mir-2752 MI0012204 Bombyx mori miR-2752 stem-loop
>bmo-mir-2753 MI0012175 Bombyx mori miR-2753 stem-loop
>bmo-mir-2754 MI0012301 Bombyx mori miR-2754 stem-loop
>bmo-mir-2755 MI0012302 Bombyx mori miR-2755 stem-loop
>bmo-mir-2756 MI0012309 Bombyx mori miR-2756 stem-loop
>bmo-mir-2757 MI0012311 Bombyx mori miR-2757 stem-loop
>bmo-mir-2758 MI0012312 Bombyx mori miR-2758 stem-loop
>bmo-mir-2759 MI0012313 Bombyx mori miR-2759 stem-loop
>bmo-mir-276 MI0004980 Bombyx mori miR-276 stem-loop
>bmo-mir-2760 MI0012314 Bombyx mori miR-2760 stem-loop
>bmo-mir-2761 MI0012315 Bombyx mori miR-2761 stem-loop
>bmo-mir-2762 MI0012316 Bombyx mori miR-2762 stem-loop
>bmo-mir-2763 MI0012317 Bombyx mori miR-2763 stem-loop
>bmo-mir-2764 MI0012318 Bombyx mori miR-2764 stem-loop
>bmo-mir-2765 MI0012319 Bombyx mori miR-2765 stem-loop
>bmo-mir-2766 MI0012320 Bombyx mori miR-2766 stem-loop
>bmo-mir-2767 MI0012321 Bombyx mori miR-2767 stem-loop
>bmo-mir-2768 MI0012323 Bombyx mori miR-2768 stem-loop
>bmo-mir-2769 MI0012325 Bombyx mori miR-2769 stem-loop
>bmo-mir-277 MI0004981 Bombyx mori miR-277 stem-loop
>bmo-mir-2770 MI0012326 Bombyx mori miR-2770 stem-loop
>bmo-mir-2771 MI0012328 Bombyx mori miR-2771 stem-loop
>bmo-mir-2772a-1 MI0012329 Bombyx mori miR-2772a-1 stem-loop
>bmo-mir-2772a-2 MI0012350 Bombyx mori miR-2772a-2 stem-loop
>bmo-mir-2772b MI0012327 Bombyx mori miR-2772b stem-loop
>bmo-mir-2774a-1 MI0012331 Bombyx mori miR-2774a-1 stem-loop
>bmo-mir-2774a-2 MI0012347 Bombyx mori miR-2774a-2 stem-loop
>bmo-mir-2774a-3 MI0012332 Bombyx mori miR-2774a-3 stem-loop
>bmo-mir-2774a-4 MI0012337 Bombyx mori miR-2774a-4 stem-loop
>bmo-mir-2774b-1 MI0012335 Bombyx mori miR-2774b-1 stem-loop
>bmo-mir-2774b-2 MI0012341 Bombyx mori miR-2774b-2 stem-loop
>bmo-mir-2774c MI0012450 Bombyx mori miR-2774c stem-loop
>bmo-mir-2775a MI0012333 Bombyx mori miR-2775a stem-loop
>bmo-mir-2775b MI0012429 Bombyx mori miR-2775b stem-loop
>bmo-mir-2776 MI0012334 Bombyx mori miR-2776 stem-loop
>bmo-mir-2777 MI0012336 Bombyx mori miR-2777 stem-loop
>bmo-mir-2778a-1 MI0012338 Bombyx mori miR-2778a-1 stem-loop
>bmo-mir-2778a-2 MI0012352 Bombyx mori miR-2778a-2 stem-loop
>bmo-mir-2778a-3 MI0012340 Bombyx mori miR-2778a-3 stem-loop
>bmo-mir-2778a-4 MI0012353 Bombyx mori miR-2778a-4 stem-loop
>bmo-mir-2778b MI0012351 Bombyx mori miR-2778b stem-loop
>bmo-mir-2778c MI0012339 Bombyx mori miR-2778c stem-loop
>bmo-mir-2778d MI0012349 Bombyx mori miR-2778d stem-loop
>bmo-mir-2779 MI0012344 Bombyx mori miR-2779 stem-loop
>bmo-mir-278 MI0010006 Bombyx mori miR-278 stem-loop
>bmo-mir-2780a-1 MI0012345 Bombyx mori miR-2780a-1 stem-loop
>bmo-mir-2780a-2 MI0012386 Bombyx mori miR-2780a-2 stem-loop
>bmo-mir-2780a-3 MI0012406 Bombyx mori miR-2780a-3 stem-loop
>bmo-mir-2780b-1 MI0012415 Bombyx mori miR-2780b-1 stem-loop
>bmo-mir-2780b-2 MI0012407 Bombyx mori miR-2780b-2 stem-loop
>bmo-mir-2780c MI0012451 Bombyx mori miR-2780c stem-loop
>bmo-mir-2780d MI0012462 Bombyx mori miR-2780d stem-loop
>bmo-mir-2781 MI0012348 Bombyx mori miR-2781 stem-loop
>bmo-mir-2782 MI0012355 Bombyx mori miR-2782 stem-loop
>bmo-mir-2783 MI0012356 Bombyx mori miR-2783 stem-loop
>bmo-mir-2784 MI0012357 Bombyx mori miR-2784 stem-loop
>bmo-mir-2785 MI0012358 Bombyx mori miR-2785 stem-loop
>bmo-mir-2786 MI0012359 Bombyx mori miR-2786 stem-loop
>bmo-mir-2787 MI0012360 Bombyx mori miR-2787 stem-loop
>bmo-mir-2788 MI0012361 Bombyx mori miR-2788 stem-loop
>bmo-mir-2789 MI0012362 Bombyx mori miR-2789 stem-loop
>bmo-mir-2790 MI0012363 Bombyx mori miR-2790 stem-loop
>bmo-mir-2791 MI0012364 Bombyx mori miR-2791 stem-loop
>bmo-mir-2792 MI0012365 Bombyx mori miR-2792 stem-loop
>bmo-mir-2794 MI0012367 Bombyx mori miR-2794 stem-loop
>bmo-mir-2795 MI0012368 Bombyx mori miR-2795 stem-loop
>bmo-mir-2796 MI0012369 Bombyx mori miR-2796 stem-loop
>bmo-mir-2797a MI0012370 Bombyx mori miR-2797a stem-loop
>bmo-mir-2797b MI0012371 Bombyx mori miR-2797b stem-loop
>bmo-mir-2797c MI0012372 Bombyx mori miR-2797c stem-loop
>bmo-mir-2797d MI0012373 Bombyx mori miR-2797d stem-loop
>bmo-mir-2798 MI0012374 Bombyx mori miR-2798 stem-loop
>bmo-mir-2799 MI0012375 Bombyx mori miR-2799 stem-loop
>bmo-mir-279a MI0004982 Bombyx mori miR-279a stem-loop
>bmo-mir-279b MI0012298 Bombyx mori miR-279b stem-loop
>bmo-mir-279c MI0012299 Bombyx mori miR-279c stem-loop
>bmo-mir-279d MI0012297 Bombyx mori miR-279d stem-loop
>bmo-mir-279e MI0014278 Bombyx mori miR-279e stem-loop
>bmo-mir-2800 MI0012376 Bombyx mori miR-2800 stem-loop
>bmo-mir-2801 MI0012377 Bombyx mori miR-2801 stem-loop
>bmo-mir-2803 MI0012379 Bombyx mori miR-2803 stem-loop
>bmo-mir-2804-1 MI0012380 Bombyx mori miR-2804-1 stem-loop
>bmo-mir-2804-2 MI0012391 Bombyx mori miR-2804-2 stem-loop
>bmo-mir-2804-3 MI0012410 Bombyx mori miR-2804-3 stem-loop
>bmo-mir-2804-4 MI0012463 Bombyx mori miR-2804-4 stem-loop
>bmo-mir-2805 MI0012382 Bombyx mori miR-2805 stem-loop
>bmo-mir-2806-2 MI0012455 Bombyx mori miR-2806-2 stem-loop
>bmo-mir-2807a-1 MI0012385 Bombyx mori miR-2807a-1 stem-loop
>bmo-mir-2807a-2 MI0012396 Bombyx mori miR-2807a-2 stem-loop
>bmo-mir-2807a-3 MI0012444 Bombyx mori miR-2807a-3 stem-loop
>bmo-mir-2807a-4 MI0012452 Bombyx mori miR-2807a-4 stem-loop
>bmo-mir-2807a-5 MI0012395 Bombyx mori miR-2807a-5 stem-loop
>bmo-mir-2807a-6 MI0012416 Bombyx mori miR-2807a-6 stem-loop
>bmo-mir-2807b MI0012426 Bombyx mori miR-2807b stem-loop
>bmo-mir-2807c MI0012308 Bombyx mori miR-2807c stem-loop
>bmo-mir-2807d MI0014306 Bombyx mori miR-2807d stem-loop
>bmo-mir-2808a-1 MI0012388 Bombyx mori miR-2808a-1 stem-loop
>bmo-mir-2808a-2 MI0012381 Bombyx mori miR-2808a-2 stem-loop
>bmo-mir-2808b MI0012423 Bombyx mori miR-2808b stem-loop
>bmo-mir-2808c MI0012346 Bombyx mori miR-2808c stem-loop
>bmo-mir-2808d MI0014260 Bombyx mori miR-2808d stem-loop
>bmo-mir-2808e MI0014289 Bombyx mori miR-2808e stem-loop
>bmo-mir-2809 MI0012389 Bombyx mori miR-2809 stem-loop
>bmo-mir-281 MI0008348 Bombyx mori miR-281 stem-loop
>bmo-mir-2810 MI0012390 Bombyx mori miR-2810 stem-loop
>bmo-mir-2812 MI0012393 Bombyx mori miR-2812 stem-loop
>bmo-mir-2813-1 MI0012394 Bombyx mori miR-2813-1 stem-loop
>bmo-mir-2813-2 MI0012436 Bombyx mori miR-2813-2 stem-loop
>bmo-mir-2814-2 MI0012409 Bombyx mori miR-2814-2 stem-loop
>bmo-mir-2814-3 MI0012457 Bombyx mori miR-2814-3 stem-loop
>bmo-mir-2816-1 MI0012400 Bombyx mori miR-2816-1 stem-loop
>bmo-mir-2816-2 MI0012411 Bombyx mori miR-2816-2 stem-loop
>bmo-mir-2816-3 MI0012413 Bombyx mori miR-2816-3 stem-loop
>bmo-mir-2817 MI0012401 Bombyx mori miR-2817 stem-loop
>bmo-mir-2818-1 MI0012402 Bombyx mori miR-2818-1 stem-loop
>bmo-mir-2818-2 MI0012414 Bombyx mori miR-2818-2 stem-loop
>bmo-mir-2819 MI0012403 Bombyx mori miR-2819 stem-loop
>bmo-mir-282 MI0004983 Bombyx mori miR-282 stem-loop
>bmo-mir-2820-1 MI0012404 Bombyx mori miR-2820-1 stem-loop
>bmo-mir-2820-2 MI0012440 Bombyx mori miR-2820-2 stem-loop
>bmo-mir-2821 MI0012405 Bombyx mori miR-2821 stem-loop
>bmo-mir-2822-1 MI0012408 Bombyx mori miR-2822-1 stem-loop
>bmo-mir-2822-2 MI0012439 Bombyx mori miR-2822-2 stem-loop
>bmo-mir-2824 MI0012419 Bombyx mori miR-2824 stem-loop
>bmo-mir-2825 MI0012420 Bombyx mori miR-2825 stem-loop
>bmo-mir-2826 MI0012421 Bombyx mori miR-2826 stem-loop
>bmo-mir-2827 MI0012422 Bombyx mori miR-2827 stem-loop
>bmo-mir-2828 MI0012424 Bombyx mori miR-2828 stem-loop
>bmo-mir-283 MI0004984 Bombyx mori miR-283 stem-loop
>bmo-mir-2830-1 MI0012427 Bombyx mori miR-2830-1 stem-loop
>bmo-mir-2830-2 MI0012461 Bombyx mori miR-2830-2 stem-loop
>bmo-mir-2831-1 MI0012428 Bombyx mori miR-2831-1 stem-loop
>bmo-mir-2831-2 MI0012434 Bombyx mori miR-2831-2 stem-loop
>bmo-mir-2832 MI0012430 Bombyx mori miR-2832 stem-loop
>bmo-mir-2833-1 MI0012433 Bombyx mori miR-2833-1 stem-loop
>bmo-mir-2833-2 MI0012453 Bombyx mori miR-2833-2 stem-loop
>bmo-mir-2833b MI0012997 Bombyx mori miR-2833b stem-loop
>bmo-mir-2834-1 MI0012435 Bombyx mori miR-2834-1 stem-loop
>bmo-mir-2834-2 MI0012460 Bombyx mori miR-2834-2 stem-loop
>bmo-mir-2835 MI0012437 Bombyx mori miR-2835 stem-loop
>bmo-mir-2836 MI0012438 Bombyx mori miR-2836 stem-loop
>bmo-mir-2837 MI0012441 Bombyx mori miR-2837 stem-loop
>bmo-mir-2838 MI0012445 Bombyx mori miR-2838 stem-loop
>bmo-mir-2839 MI0012446 Bombyx mori miR-2839 stem-loop
>bmo-mir-2840 MI0012448 Bombyx mori miR-2840 stem-loop
>bmo-mir-2841 MI0012449 Bombyx mori miR-2841 stem-loop
>bmo-mir-2842 MI0012454 Bombyx mori miR-2842 stem-loop
>bmo-mir-2843-1 MI0012456 Bombyx mori miR-2843-1 stem-loop
>bmo-mir-2843-2 MI0012464 Bombyx mori miR-2843-2 stem-loop
>bmo-mir-2845 MI0012465 Bombyx mori miR-2845 stem-loop
>bmo-mir-2846 MI0012466 Bombyx mori miR-2846 stem-loop
>bmo-mir-2847 MI0012467 Bombyx mori miR-2847 stem-loop
>bmo-mir-2848 MI0012469 Bombyx mori miR-2848 stem-loop
>bmo-mir-2849-1 MI0012468 Bombyx mori miR-2849-1 stem-loop
>bmo-mir-2849-2 MI0012471 Bombyx mori miR-2849-2 stem-loop
>bmo-mir-2849-3 MI0012472 Bombyx mori miR-2849-3 stem-loop
>bmo-mir-285 MI0009997 Bombyx mori miR-285 stem-loop
>bmo-mir-2851-1 MI0012991 Bombyx mori miR-2851-1 stem-loop
>bmo-mir-2851-2 MI0012990 Bombyx mori miR-2851-2 stem-loop
>bmo-mir-2852 MI0012992 Bombyx mori miR-2852 stem-loop
>bmo-mir-2854 MI0012995 Bombyx mori miR-2854 stem-loop
>bmo-mir-2855 MI0012996 Bombyx mori miR-2855 stem-loop
>bmo-mir-2856-1 MI0012998 Bombyx mori miR-2856-1 stem-loop
>bmo-mir-2856-2 MI0012999 Bombyx mori miR-2856-2 stem-loop
>bmo-mir-2857 MI0013000 Bombyx mori miR-2857 stem-loop
>bmo-mir-2859 MI0013002 Bombyx mori miR-2859 stem-loop
>bmo-mir-2860 MI0013003 Bombyx mori miR-2860 stem-loop
>bmo-mir-2998 MI0013854 Bombyx mori miR-2998 stem-loop
>bmo-mir-2999 MI0013855 Bombyx mori miR-2999 stem-loop
>bmo-mir-2a-1 MI0008338 Bombyx mori miR-2a-1 stem-loop
>bmo-mir-2a-2 MI0008339 Bombyx mori miR-2a-2 stem-loop
>bmo-mir-2b MI0008340 Bombyx mori miR-2b stem-loop
>bmo-mir-3000 MI0013860 Bombyx mori miR-3000 stem-loop
>bmo-mir-3001 MI0013861 Bombyx mori miR-3001 stem-loop
>bmo-mir-305 MI0004985 Bombyx mori miR-305 stem-loop
>bmo-mir-306a MI0012201 Bombyx mori miR-306a stem-loop
>bmo-mir-306b MI0012989 Bombyx mori miR-306b stem-loop
>bmo-mir-307 MI0004986 Bombyx mori miR-307 stem-loop
>bmo-mir-308 MI0012296 Bombyx mori miR-308 stem-loop
>bmo-mir-31 MI0005377 Bombyx mori miR-31 stem-loop
>bmo-mir-316 MI0012292 Bombyx mori miR-316 stem-loop
>bmo-mir-317 MI0008349 Bombyx mori miR-317 stem-loop
>bmo-mir-3203 MI0014255 Bombyx mori miR-3203 stem-loop
>bmo-mir-3204a MI0014256 Bombyx mori miR-3204a stem-loop
>bmo-mir-3204b MI0014495 Bombyx mori miR-3204b stem-loop
>bmo-mir-3205 MI0014257 Bombyx mori miR-3205 stem-loop
>bmo-mir-3206 MI0014258 Bombyx mori miR-3206 stem-loop
>bmo-mir-3207 MI0014259 Bombyx mori miR-3207 stem-loop
>bmo-mir-3208 MI0014261 Bombyx mori miR-3208 stem-loop
>bmo-mir-3209 MI0014262 Bombyx mori miR-3209 stem-loop
>bmo-mir-3210 MI0014263 Bombyx mori miR-3210 stem-loop
>bmo-mir-3211 MI0014264 Bombyx mori miR-3211 stem-loop
>bmo-mir-3212 MI0014265 Bombyx mori miR-3212 stem-loop
>bmo-mir-3213 MI0014266 Bombyx mori miR-3213 stem-loop
>bmo-mir-3214 MI0014267 Bombyx mori miR-3214 stem-loop
>bmo-mir-3215 MI0014268 Bombyx mori miR-3215 stem-loop
>bmo-mir-3216 MI0014269 Bombyx mori miR-3216 stem-loop
>bmo-mir-3217 MI0014270 Bombyx mori miR-3217 stem-loop
>bmo-mir-3218 MI0014271 Bombyx mori miR-3218 stem-loop
>bmo-mir-3219 MI0014272 Bombyx mori miR-3219 stem-loop
>bmo-mir-3220 MI0014273 Bombyx mori miR-3220 stem-loop
>bmo-mir-3221 MI0014274 Bombyx mori miR-3221 stem-loop
>bmo-mir-3222 MI0014275 Bombyx mori miR-3222 stem-loop
>bmo-mir-3223 MI0014276 Bombyx mori miR-3223 stem-loop
>bmo-mir-3224 MI0014277 Bombyx mori miR-3224 stem-loop
>bmo-mir-3225 MI0014279 Bombyx mori miR-3225 stem-loop
>bmo-mir-3226 MI0014280 Bombyx mori miR-3226 stem-loop
>bmo-mir-3227 MI0014281 Bombyx mori miR-3227 stem-loop
>bmo-mir-3228 MI0014282 Bombyx mori miR-3228 stem-loop
>bmo-mir-3229 MI0014283 Bombyx mori miR-3229 stem-loop
>bmo-mir-3230 MI0014284 Bombyx mori miR-3230 stem-loop
>bmo-mir-3231 MI0014285 Bombyx mori miR-3231 stem-loop
>bmo-mir-3232 MI0014286 Bombyx mori miR-3232 stem-loop
>bmo-mir-3233 MI0014287 Bombyx mori miR-3233 stem-loop
>bmo-mir-3234 MI0014288 Bombyx mori miR-3234 stem-loop
>bmo-mir-3235 MI0014290 Bombyx mori miR-3235 stem-loop
>bmo-mir-3236 MI0014291 Bombyx mori miR-3236 stem-loop
>bmo-mir-3237 MI0014292 Bombyx mori miR-3237 stem-loop
>bmo-mir-3238 MI0014293 Bombyx mori miR-3238 stem-loop
>bmo-mir-3239 MI0014294 Bombyx mori miR-3239 stem-loop
>bmo-mir-3241 MI0014296 Bombyx mori miR-3241 stem-loop
>bmo-mir-3242 MI0014297 Bombyx mori miR-3242 stem-loop
>bmo-mir-3243 MI0014298 Bombyx mori miR-3243 stem-loop
>bmo-mir-3244 MI0014299 Bombyx mori miR-3244 stem-loop
>bmo-mir-3245 MI0014300 Bombyx mori miR-3245 stem-loop
>bmo-mir-3246 MI0014301 Bombyx mori miR-3246 stem-loop
>bmo-mir-3247 MI0014302 Bombyx mori miR-3247 stem-loop
>bmo-mir-3248 MI0014303 Bombyx mori miR-3248 stem-loop
>bmo-mir-3249 MI0014304 Bombyx mori miR-3249 stem-loop
>bmo-mir-3250 MI0014305 Bombyx mori miR-3250 stem-loop
>bmo-mir-3251 MI0014307 Bombyx mori miR-3251 stem-loop
>bmo-mir-3252 MI0014308 Bombyx mori miR-3252 stem-loop
>bmo-mir-3253 MI0014309 Bombyx mori miR-3253 stem-loop
>bmo-mir-3254 MI0014310 Bombyx mori miR-3254 stem-loop
>bmo-mir-3255 MI0014311 Bombyx mori miR-3255 stem-loop
>bmo-mir-3256 MI0014312 Bombyx mori miR-3256 stem-loop
>bmo-mir-3257 MI0014313 Bombyx mori miR-3257 stem-loop
>bmo-mir-3258 MI0014314 Bombyx mori miR-3258 stem-loop
>bmo-mir-3259 MI0014315 Bombyx mori miR-3259 stem-loop
>bmo-mir-3260 MI0014316 Bombyx mori miR-3260 stem-loop
>bmo-mir-3261 MI0014317 Bombyx mori miR-3261 stem-loop
>bmo-mir-3262 MI0014318 Bombyx mori miR-3262 stem-loop
>bmo-mir-3263 MI0014319 Bombyx mori miR-3263 stem-loop
>bmo-mir-3264 MI0014320 Bombyx mori miR-3264 stem-loop
>bmo-mir-3265 MI0014321 Bombyx mori miR-3265 stem-loop
>bmo-mir-3266 MI0014322 Bombyx mori miR-3266 stem-loop
>bmo-mir-3267a MI0014323 Bombyx mori miR-3267a stem-loop
>bmo-mir-3267b MI0014338 Bombyx mori miR-3267b stem-loop
>bmo-mir-3267c MI0014430 Bombyx mori miR-3267c stem-loop
>bmo-mir-3268 MI0014324 Bombyx mori miR-3268 stem-loop
>bmo-mir-3269 MI0014325 Bombyx mori miR-3269 stem-loop
>bmo-mir-3270 MI0014326 Bombyx mori miR-3270 stem-loop
>bmo-mir-3271 MI0014327 Bombyx mori miR-3271 stem-loop
>bmo-mir-3272 MI0014328 Bombyx mori miR-3272 stem-loop
>bmo-mir-3273 MI0014329 Bombyx mori miR-3273 stem-loop
>bmo-mir-3274 MI0014330 Bombyx mori miR-3274 stem-loop
>bmo-mir-3275 MI0014331 Bombyx mori miR-3275 stem-loop
>bmo-mir-3276 MI0014332 Bombyx mori miR-3276 stem-loop
>bmo-mir-3277 MI0014333 Bombyx mori miR-3277 stem-loop
>bmo-mir-3278 MI0014334 Bombyx mori miR-3278 stem-loop
>bmo-mir-3279 MI0014335 Bombyx mori miR-3279 stem-loop
>bmo-mir-3280 MI0014336 Bombyx mori miR-3280 stem-loop
>bmo-mir-3282 MI0014339 Bombyx mori miR-3282 stem-loop
>bmo-mir-3283 MI0014340 Bombyx mori miR-3283 stem-loop
>bmo-mir-3284 MI0014341 Bombyx mori miR-3284 stem-loop
>bmo-mir-3285 MI0014342 Bombyx mori miR-3285 stem-loop
>bmo-mir-3286 MI0014343 Bombyx mori miR-3286 stem-loop
>bmo-mir-3287 MI0014344 Bombyx mori miR-3287 stem-loop
>bmo-mir-3288 MI0014345 Bombyx mori miR-3288 stem-loop
>bmo-mir-3289 MI0014346 Bombyx mori miR-3289 stem-loop
>bmo-mir-3290 MI0014347 Bombyx mori miR-3290 stem-loop
>bmo-mir-3291 MI0014348 Bombyx mori miR-3291 stem-loop
>bmo-mir-3292 MI0014349 Bombyx mori miR-3292 stem-loop
>bmo-mir-3293 MI0014350 Bombyx mori miR-3293 stem-loop
>bmo-mir-3294 MI0014351 Bombyx mori miR-3294 stem-loop
>bmo-mir-3295 MI0014352 Bombyx mori miR-3295 stem-loop
>bmo-mir-3296 MI0014353 Bombyx mori miR-3296 stem-loop
>bmo-mir-3297 MI0014354 Bombyx mori miR-3297 stem-loop
>bmo-mir-3298 MI0014355 Bombyx mori miR-3298 stem-loop
>bmo-mir-3299 MI0014356 Bombyx mori miR-3299 stem-loop
>bmo-mir-33 MI0012293 Bombyx mori miR-33 stem-loop
>bmo-mir-3301 MI0014358 Bombyx mori miR-3301 stem-loop
>bmo-mir-3302 MI0014359 Bombyx mori miR-3302 stem-loop
>bmo-mir-3303 MI0014360 Bombyx mori miR-3303 stem-loop
>bmo-mir-3304a MI0014361 Bombyx mori miR-3304a stem-loop
>bmo-mir-3305 MI0014362 Bombyx mori miR-3305 stem-loop
>bmo-mir-3306 MI0014363 Bombyx mori miR-3306 stem-loop
>bmo-mir-3307 MI0014364 Bombyx mori miR-3307 stem-loop
>bmo-mir-3308 MI0014365 Bombyx mori miR-3308 stem-loop
>bmo-mir-3309 MI0014366 Bombyx mori miR-3309 stem-loop
>bmo-mir-3310 MI0014367 Bombyx mori miR-3310 stem-loop
>bmo-mir-3311 MI0014368 Bombyx mori miR-3311 stem-loop
>bmo-mir-3312 MI0014369 Bombyx mori miR-3312 stem-loop
>bmo-mir-3314 MI0014372 Bombyx mori miR-3314 stem-loop
>bmo-mir-3315 MI0014373 Bombyx mori miR-3315 stem-loop
>bmo-mir-3316 MI0014374 Bombyx mori miR-3316 stem-loop
>bmo-mir-3317 MI0014375 Bombyx mori miR-3317 stem-loop
>bmo-mir-3318 MI0014376 Bombyx mori miR-3318 stem-loop
>bmo-mir-3319 MI0014377 Bombyx mori miR-3319 stem-loop
>bmo-mir-3321 MI0014379 Bombyx mori miR-3321 stem-loop
>bmo-mir-3322 MI0014380 Bombyx mori miR-3322 stem-loop
>bmo-mir-3323 MI0014381 Bombyx mori miR-3323 stem-loop
>bmo-mir-3324 MI0014382 Bombyx mori miR-3324 stem-loop
>bmo-mir-3325 MI0014383 Bombyx mori miR-3325 stem-loop
>bmo-mir-3326 MI0014384 Bombyx mori miR-3326 stem-loop
>bmo-mir-3327 MI0014385 Bombyx mori miR-3327 stem-loop
>bmo-mir-3328 MI0014386 Bombyx mori miR-3328 stem-loop
>bmo-mir-3329 MI0014387 Bombyx mori miR-3329 stem-loop
>bmo-mir-3330 MI0014388 Bombyx mori miR-3330 stem-loop
>bmo-mir-3332 MI0014390 Bombyx mori miR-3332 stem-loop
>bmo-mir-3333 MI0014391 Bombyx mori miR-3333 stem-loop
>bmo-mir-3334 MI0014392 Bombyx mori miR-3334 stem-loop
>bmo-mir-3335 MI0014393 Bombyx mori miR-3335 stem-loop
>bmo-mir-3336 MI0014394 Bombyx mori miR-3336 stem-loop
>bmo-mir-3337 MI0014395 Bombyx mori miR-3337 stem-loop
>bmo-mir-3338 MI0014396 Bombyx mori miR-3338 stem-loop
>bmo-mir-3339 MI0014397 Bombyx mori miR-3339 stem-loop
>bmo-mir-3340 MI0014398 Bombyx mori miR-3340 stem-loop
>bmo-mir-3342 MI0014400 Bombyx mori miR-3342 stem-loop
>bmo-mir-3343 MI0014401 Bombyx mori miR-3343 stem-loop
>bmo-mir-3344 MI0014402 Bombyx mori miR-3344 stem-loop
>bmo-mir-3345 MI0014403 Bombyx mori miR-3345 stem-loop
>bmo-mir-3347a MI0014405 Bombyx mori miR-3347a stem-loop
>bmo-mir-3347b MI0014467 Bombyx mori miR-3347b stem-loop
>bmo-mir-3348 MI0014406 Bombyx mori miR-3348 stem-loop
>bmo-mir-3350 MI0014408 Bombyx mori miR-3350 stem-loop
>bmo-mir-3351 MI0014409 Bombyx mori miR-3351 stem-loop
>bmo-mir-3352 MI0014410 Bombyx mori miR-3352 stem-loop
>bmo-mir-3353 MI0014411 Bombyx mori miR-3353 stem-loop
>bmo-mir-3354 MI0014414 Bombyx mori miR-3354 stem-loop
>bmo-mir-3355 MI0014415 Bombyx mori miR-3355 stem-loop
>bmo-mir-3356 MI0014416 Bombyx mori miR-3356 stem-loop
>bmo-mir-3357 MI0014417 Bombyx mori miR-3357 stem-loop
>bmo-mir-3358 MI0014418 Bombyx mori miR-3358 stem-loop
>bmo-mir-3359 MI0014419 Bombyx mori miR-3359 stem-loop
>bmo-mir-3360 MI0014420 Bombyx mori miR-3360 stem-loop
>bmo-mir-3361 MI0014421 Bombyx mori miR-3361 stem-loop
>bmo-mir-3362 MI0014422 Bombyx mori miR-3362 stem-loop
>bmo-mir-3363 MI0014423 Bombyx mori miR-3363 stem-loop
>bmo-mir-3364 MI0014424 Bombyx mori miR-3364 stem-loop
>bmo-mir-3365 MI0014425 Bombyx mori miR-3365 stem-loop
>bmo-mir-3366 MI0014426 Bombyx mori miR-3366 stem-loop
>bmo-mir-3367 MI0014427 Bombyx mori miR-3367 stem-loop
>bmo-mir-3368 MI0014428 Bombyx mori miR-3368 stem-loop
>bmo-mir-3369 MI0014429 Bombyx mori miR-3369 stem-loop
>bmo-mir-3370 MI0014431 Bombyx mori miR-3370 stem-loop
>bmo-mir-3371 MI0014432 Bombyx mori miR-3371 stem-loop
>bmo-mir-3372 MI0014433 Bombyx mori miR-3372 stem-loop
>bmo-mir-3373 MI0014434 Bombyx mori miR-3373 stem-loop
>bmo-mir-3374 MI0014435 Bombyx mori miR-3374 stem-loop
>bmo-mir-3375 MI0014436 Bombyx mori miR-3375 stem-loop
>bmo-mir-3377 MI0014438 Bombyx mori miR-3377 stem-loop
>bmo-mir-3378 MI0014439 Bombyx mori miR-3378 stem-loop
>bmo-mir-3381 MI0014442 Bombyx mori miR-3381 stem-loop
>bmo-mir-3382 MI0014443 Bombyx mori miR-3382 stem-loop
>bmo-mir-3383 MI0014444 Bombyx mori miR-3383 stem-loop
>bmo-mir-3384 MI0014445 Bombyx mori miR-3384 stem-loop
>bmo-mir-3385 MI0014446 Bombyx mori miR-3385 stem-loop
>bmo-mir-3386 MI0014447 Bombyx mori miR-3386 stem-loop
>bmo-mir-3387 MI0014448 Bombyx mori miR-3387 stem-loop
>bmo-mir-3388 MI0014449 Bombyx mori miR-3388 stem-loop
>bmo-mir-3389 MI0014450 Bombyx mori miR-3389 stem-loop
>bmo-mir-3391 MI0014454 Bombyx mori miR-3391 stem-loop
>bmo-mir-3392 MI0014455 Bombyx mori miR-3392 stem-loop
>bmo-mir-3393 MI0014456 Bombyx mori miR-3393 stem-loop
>bmo-mir-3394 MI0014457 Bombyx mori miR-3394 stem-loop
>bmo-mir-3395 MI0014458 Bombyx mori miR-3395 stem-loop
>bmo-mir-3396 MI0014459 Bombyx mori miR-3396 stem-loop
>bmo-mir-3397 MI0014460 Bombyx mori miR-3397 stem-loop
>bmo-mir-3398 MI0014461 Bombyx mori miR-3398 stem-loop
>bmo-mir-3399 MI0014462 Bombyx mori miR-3399 stem-loop
>bmo-mir-34 MI0004975 Bombyx mori miR-34 stem-loop
>bmo-mir-3400 MI0014463 Bombyx mori miR-3400 stem-loop
>bmo-mir-3401 MI0014464 Bombyx mori miR-3401 stem-loop
>bmo-mir-3402 MI0014465 Bombyx mori miR-3402 stem-loop
>bmo-mir-3403 MI0014466 Bombyx mori miR-3403 stem-loop
>bmo-mir-3404 MI0014468 Bombyx mori miR-3404 stem-loop
>bmo-mir-3405 MI0014469 Bombyx mori miR-3405 stem-loop
>bmo-mir-3406 MI0014470 Bombyx mori miR-3406 stem-loop
>bmo-mir-3407 MI0014471 Bombyx mori miR-3407 stem-loop
>bmo-mir-3408 MI0014472 Bombyx mori miR-3408 stem-loop
>bmo-mir-3409 MI0014473 Bombyx mori miR-3409 stem-loop
>bmo-mir-3410 MI0014474 Bombyx mori miR-3410 stem-loop
>bmo-mir-3411 MI0014475 Bombyx mori miR-3411 stem-loop
>bmo-mir-3412 MI0014476 Bombyx mori miR-3412 stem-loop
>bmo-mir-3413 MI0014477 Bombyx mori miR-3413 stem-loop
>bmo-mir-3414 MI0014478 Bombyx mori miR-3414 stem-loop
>bmo-mir-3415 MI0014479 Bombyx mori miR-3415 stem-loop
>bmo-mir-3416 MI0014480 Bombyx mori miR-3416 stem-loop
>bmo-mir-3417 MI0014481 Bombyx mori miR-3417 stem-loop
>bmo-mir-3418 MI0014482 Bombyx mori miR-3418 stem-loop
>bmo-mir-3419 MI0014483 Bombyx mori miR-3419 stem-loop
>bmo-mir-3420 MI0014485 Bombyx mori miR-3420 stem-loop
>bmo-mir-3421 MI0014486 Bombyx mori miR-3421 stem-loop
>bmo-mir-3422 MI0014487 Bombyx mori miR-3422 stem-loop
>bmo-mir-3423 MI0014488 Bombyx mori miR-3423 stem-loop
>bmo-mir-3424 MI0014489 Bombyx mori miR-3424 stem-loop
>bmo-mir-3425 MI0014490 Bombyx mori miR-3425 stem-loop
>bmo-mir-3426 MI0014491 Bombyx mori miR-3426 stem-loop
>bmo-mir-3427 MI0014492 Bombyx mori miR-3427 stem-loop
>bmo-mir-3428 MI0014493 Bombyx mori miR-3428 stem-loop
>bmo-mir-3429 MI0014494 Bombyx mori miR-3429 stem-loop
>bmo-mir-3430 MI0014496 Bombyx mori miR-3430 stem-loop
>bmo-mir-375 MI0012324 Bombyx mori miR-375 stem-loop
>bmo-mir-6497 MI0022087 Bombyx mori miR-6497 stem-loop
>bmo-mir-6498 MI0022088 Bombyx mori miR-6498 stem-loop
>bmo-mir-7 MI0004970 Bombyx mori miR-7 stem-loop
>bmo-mir-71 MI0005378 Bombyx mori miR-71 stem-loop
>bmo-mir-745 MI0012310 Bombyx mori miR-745 stem-loop
>bmo-mir-750 MI0012322 Bombyx mori miR-750 stem-loop
>bmo-mir-79 MI0008343 Bombyx mori miR-79 stem-loop
>bmo-mir-8 MI0004971 Bombyx mori miR-8 stem-loop
>bmo-mir-87 MI0008344 Bombyx mori miR-87 stem-loop
>bmo-mir-927 MI0010000 Bombyx mori miR-927 stem-loop
>bmo-mir-929 MI0010001 Bombyx mori miR-929 stem-loop
>bmo-mir-92a MI0015936 Bombyx mori miR-92a stem-loop
>bmo-mir-92b MI0009998 Bombyx mori miR-92b stem-loop
>bmo-mir-932 MI0010003 Bombyx mori miR-932 stem-loop
>bmo-mir-965 MI0010623 Bombyx mori miR-965 stem loop
>bmo-mir-970 MI0010622 Bombyx mori miR-970 stem loop
>bmo-mir-989a MI0012205 Bombyx mori miR-989 stem-loop
>bmo-mir-989b MI0014484 Bombyx mori miR-989b stem-loop
>bmo-mir-993a MI0010626 Bombyx mori miR-993a stem loop
>bmo-mir-993b MI0010625 Bombyx mori miR-993b stem loop
>bmo-mir-998 MI0012295 Bombyx mori miR-998 stem-loop
>bmo-mir-9a MI0004972 Bombyx mori miR-9a stem-loop
>bmo-mir-9b MI0010004 Bombyx mori miR-9b stem-loop
>bmo-mir-9c MI0012193 Bombyx mori miR-9c stem-loop
>bmo-mir-9d MI0012307 Bombyx mori miR-9d stem-loop
>bmo-mir-iab-4 MI0010005 Bombyx mori miR-iab-4 stem-loop
>bmo-mir-iab-8 MI0013534 Bombyx mori miR-iab-8 stem-loop
>cqu-bantam MI0013610 Culex quinquefasciatus bantam stem-loop
>cqu-let-7 MI0013570 Culex quinquefasciatus let-7 stem-loop
>cqu-mir-1 MI0013566 Culex quinquefasciatus miR-1 stem-loop
>cqu-mir-10 MI0013600 Culex quinquefasciatus miR-10 stem-loop
>cqu-mir-100 MI0013585 Culex quinquefasciatus miR-100 stem-loop
>cqu-mir-1000 MI0013599 Culex quinquefasciatus miR-1000 stem-loop
>cqu-mir-11 MI0013601 Culex quinquefasciatus miR-11 stem-loop
>cqu-mir-1174 MI0013561 Culex quinquefasciatus miR-1174 stem-loop
>cqu-mir-1175 MI0013587 Culex quinquefasciatus miR-1175 stem-loop
>cqu-mir-12 MI0013591 Culex quinquefasciatus miR-12 stem-loop
>cqu-mir-124 MI0013565 Culex quinquefasciatus miR-124 stem-loop
>cqu-mir-125 MI0013562 Culex quinquefasciatus miR-125 stem-loop
>cqu-mir-13 MI0013571 Culex quinquefasciatus miR-13 stem-loop
>cqu-mir-133 MI0013625 Culex quinquefasciatus miR-133 stem-loop
>cqu-mir-137 MI0013605 Culex quinquefasciatus miR-137 stem-loop
>cqu-mir-14 MI0013607 Culex quinquefasciatus miR-14 stem-loop
>cqu-mir-184 MI0013613 Culex quinquefasciatus miR-184 stem-loop
>cqu-mir-1889 MI0013628 Culex quinquefasciatus miR-1889 stem-loop
>cqu-mir-1890 MI0013615 Culex quinquefasciatus miR-1890 stem-loop
>cqu-mir-1891 MI0013611 Culex quinquefasciatus miR-1891 stem-loop
>cqu-mir-190-1 MI0013598 Culex quinquefasciatus miR-190-1 stem-loop
>cqu-mir-190-2 MI0013597 Culex quinquefasciatus miR-190-2 stem-loop
>cqu-mir-2 MI0013604 Culex quinquefasciatus miR-2 stem-loop
>cqu-mir-210 MI0013592 Culex quinquefasciatus miR-210 stem-loop
>cqu-mir-252-1 MI0013576 Culex quinquefasciatus miR-252-1 stem-loop
>cqu-mir-252-2 MI0023546 Culex quinquefasciatus miR-252-2 stem-loop
>cqu-mir-263 MI0013593 Culex quinquefasciatus miR-263 stem-loop
>cqu-mir-275 MI0013568 Culex quinquefasciatus miR-275 stem-loop
>cqu-mir-276-1 MI0013588 Culex quinquefasciatus miR-276-1 stem-loop
>cqu-mir-276-2 MI0013589 Culex quinquefasciatus miR-276-2 stem-loop
>cqu-mir-276-3 MI0013590 Culex quinquefasciatus miR-276-3 stem-loop
>cqu-mir-277 MI0013574 Culex quinquefasciatus miR-277 stem-loop
>cqu-mir-278 MI0013578 Culex quinquefasciatus miR-278 stem-loop
>cqu-mir-279 MI0013608 Culex quinquefasciatus miR-279 stem-loop
>cqu-mir-281-1 MI0013564 Culex quinquefasciatus miR-281-1 stem-loop
>cqu-mir-281-2 MI0023547 Culex quinquefasciatus miR-281-2 stem-loop
>cqu-mir-283 MI0013580 Culex quinquefasciatus miR-283 stem-loop
>cqu-mir-285 MI0013603 Culex quinquefasciatus miR-285 stem-loop
>cqu-mir-2941-1 MI0013622 Culex quinquefasciatus miR-2941-1 stem-loop
>cqu-mir-2941-2 MI0013623 Culex quinquefasciatus miR-2941-2 stem-loop
>cqu-mir-2951 MI0013621 Culex quinquefasciatus miR-2951 stem-loop
>cqu-mir-2952 MI0013624 Culex quinquefasciatus miR-2952 stem-loop
>cqu-mir-305 MI0013582 Culex quinquefasciatus miR-305 stem-loop
>cqu-mir-306 MI0013626 Culex quinquefasciatus miR-306 stem-loop
>cqu-mir-308 MI0013618 Culex quinquefasciatus miR-308 stem-loop
>cqu-mir-309 MI0013631 Culex quinquefasciatus miR-309 stem-loop
>cqu-mir-31 MI0013614 Culex quinquefasciatus miR-31 stem-loop
>cqu-mir-315 MI0013569 Culex quinquefasciatus miR-315 stem-loop
>cqu-mir-316 MI0013629 Culex quinquefasciatus miR-316 stem-loop
>cqu-mir-317-1 MI0013583 Culex quinquefasciatus miR-317-1 stem-loop
>cqu-mir-317-2 MI0023548 Culex quinquefasciatus miR-317-2 stem-loop
>cqu-mir-33 MI0013620 Culex quinquefasciatus miR-33 stem-loop
>cqu-mir-375-1 MI0013630 Culex quinquefasciatus miR-375-1 stem-loop
>cqu-mir-375-2 MI0023549 Culex quinquefasciatus miR-375-2 stem-loop
>cqu-mir-7 MI0013612 Culex quinquefasciatus miR-7 stem-loop
>cqu-mir-71 MI0013596 Culex quinquefasciatus miR-71 stem-loop
>cqu-mir-79 MI0013619 Culex quinquefasciatus miR-79 stem-loop
>cqu-mir-8 MI0013602 Culex quinquefasciatus miR-8 stem-loop
>cqu-mir-87 MI0013627 Culex quinquefasciatus miR-87 stem-loop
>cqu-mir-9 MI0013581 Culex quinquefasciatus miR-9 stem-loop
>cqu-mir-92 MI0013594 Culex quinquefasciatus miR-92 stem-loop
>cqu-mir-932 MI0013606 Culex quinquefasciatus miR-932 stem-loop
>cqu-mir-957 MI0013572 Culex quinquefasciatus miR-957 stem-loop
>cqu-mir-965 MI0013575 Culex quinquefasciatus miR-965 stem-loop
>cqu-mir-970 MI0013579 Culex quinquefasciatus miR-970 stem-loop
>cqu-mir-980 MI0013617 Culex quinquefasciatus miR-980 stem-loop
>cqu-mir-981 MI0013584 Culex quinquefasciatus miR-981 stem-loop
>cqu-mir-988 MI0013567 Culex quinquefasciatus miR-988 stem-loop
>cqu-mir-989 MI0013586 Culex quinquefasciatus miR-989 stem-loop
>cqu-mir-993 MI0013577 Culex quinquefasciatus miR-993 stem-loop
>cqu-mir-996 MI0013609 Culex quinquefasciatus miR-996 stem-loop
>cqu-mir-998 MI0013632 Culex quinquefasciatus miR-998 stem-loop
>cqu-mir-999 MI0013573 Culex quinquefasciatus miR-999 stem-loop
>cqu-mir-iab-4 MI0013563 Culex quinquefasciatus miR-iab-4 stem-loop
>dan-bantam MI0008946 Drosophila ananassae bantam stem-loop
>dan-let-7 MI0009004 Drosophila ananassae let-7 stem-loop
>dan-mir-1 MI0008968 Drosophila ananassae miR-1 stem-loop
>dan-mir-10 MI0009014 Drosophila ananassae miR-10 stem-loop
>dan-mir-100 MI0009017 Drosophila ananassae miR-100 stem-loop
>dan-mir-11 MI0009009 Drosophila ananassae miR-11 stem-loop
>dan-mir-12 MI0008955 Drosophila ananassae miR-12 stem-loop
>dan-mir-124 MI0008967 Drosophila ananassae miR-124 stem-loop
>dan-mir-125 MI0009011 Drosophila ananassae miR-125 stem-loop
>dan-mir-133 MI0009005 Drosophila ananassae miR-133 stem-loop
>dan-mir-13a MI0008957 Drosophila ananassae miR-13a stem-loop
>dan-mir-13b-1 MI0008963 Drosophila ananassae miR-13b-1 stem-loop
>dan-mir-13b-2 MI0008989 Drosophila ananassae miR-13b-2 stem-loop
>dan-mir-14 MI0008997 Drosophila ananassae miR-14 stem-loop
>dan-mir-184 MI0008971 Drosophila ananassae miR-184 stem-loop
>dan-mir-210 MI0008969 Drosophila ananassae miR-210 stem-loop
>dan-mir-219 MI0009012 Drosophila ananassae miR-219 stem-loop
>dan-mir-263a MI0008977 Drosophila ananassae miR-263a stem-loop
>dan-mir-263b MI0008981 Drosophila ananassae miR-263b stem-loop
>dan-mir-274 MI0008982 Drosophila ananassae miR-274 stem-loop
>dan-mir-275 MI0008985 Drosophila ananassae miR-275 stem-loop
>dan-mir-276a MI0008992 Drosophila ananassae miR-276a stem-loop
>dan-mir-276b MI0008980 Drosophila ananassae miR-276b stem-loop
>dan-mir-277 MI0008944 Drosophila ananassae miR-277 stem-loop
>dan-mir-278 MI0009007 Drosophila ananassae miR-278 stem-loop
>dan-mir-279 MI0008991 Drosophila ananassae miR-279 stem-loop
>dan-mir-280 MI0008973 Drosophila ananassae miR-280 stem-loop
>dan-mir-281-1 MI0008987 Drosophila ananassae miR-281-1 stem-loop
>dan-mir-281-2 MI0008965 Drosophila ananassae miR-281-2 stem-loop
>dan-mir-282 MI0008979 Drosophila ananassae miR-282 stem-loop
>dan-mir-283 MI0008972 Drosophila ananassae miR-283 stem-loop
>dan-mir-284 MI0008952 Drosophila ananassae miR-284 stem-loop
>dan-mir-285 MI0008956 Drosophila ananassae miR-285 stem-loop
>dan-mir-286 MI0008978 Drosophila ananassae miR-286 stem-loop
>dan-mir-287 MI0008961 Drosophila ananassae miR-287 stem-loop
>dan-mir-288 MI0008943 Drosophila ananassae miR-288 stem-loop
>dan-mir-289 MI0009003 Drosophila ananassae miR-289 stem-loop
>dan-mir-2a-1 MI0008986 Drosophila ananassae miR-2a-1 stem-loop
>dan-mir-2a-2 MI0008951 Drosophila ananassae miR-2a-2 stem-loop
>dan-mir-2b MI0008954 Drosophila ananassae miR-2b stem-loop
>dan-mir-2c MI0008976 Drosophila ananassae miR-2c stem-loop
>dan-mir-3 MI0008960 Drosophila ananassae miR-3 stem-loop
>dan-mir-304 MI0008950 Drosophila ananassae miR-304 stem-loop
>dan-mir-305 MI0009001 Drosophila ananassae miR-305 stem-loop
>dan-mir-306 MI0008984 Drosophila ananassae miR-306 stem-loop
>dan-mir-307 MI0008970 Drosophila ananassae miR-307 stem-loop
>dan-mir-308 MI0008958 Drosophila ananassae miR-308 stem-loop
>dan-mir-309 MI0008990 Drosophila ananassae miR-309 stem-loop
>dan-mir-310 MI0008962 Drosophila ananassae miR-310 stem-loop
>dan-mir-311a MI0009008 Drosophila ananassae miR-311a stem-loop
>dan-mir-311b MI0009013 Drosophila ananassae miR-311b stem-loop
>dan-mir-312 MI0008959 Drosophila ananassae miR-312 stem-loop
>dan-mir-314 MI0009002 Drosophila ananassae miR-314 stem-loop
>dan-mir-315 MI0008996 Drosophila ananassae miR-315 stem-loop
>dan-mir-316 MI0008983 Drosophila ananassae miR-316 stem-loop
>dan-mir-317 MI0008988 Drosophila ananassae miR-317 stem-loop
>dan-mir-318 MI0009000 Drosophila ananassae miR-318 stem-loop
>dan-mir-31a MI0009016 Drosophila ananassae miR-31a stem-loop
>dan-mir-31b MI0009006 Drosophila ananassae miR-31b stem-loop
>dan-mir-33 MI0008998 Drosophila ananassae miR-33 stem-loop
>dan-mir-34 MI0008974 Drosophila ananassae miR-34 stem-loop
>dan-mir-4 MI0008964 Drosophila ananassae miR-4 stem-loop
>dan-mir-5 MI0008994 Drosophila ananassae miR-5 stem-loop
>dan-mir-6-1 MI0008999 Drosophila ananassae miR-6-1 stem-loop
>dan-mir-6-2 MI0009015 Drosophila ananassae miR-6-2 stem-loop
>dan-mir-6-3 MI0009010 Drosophila ananassae miR-6-3 stem-loop
>dan-mir-7 MI0008947 Drosophila ananassae miR-7 stem-loop
>dan-mir-79 MI0008966 Drosophila ananassae miR-79 stem-loop
>dan-mir-8 MI0008945 Drosophila ananassae miR-8 stem-loop
>dan-mir-87 MI0008948 Drosophila ananassae miR-87 stem-loop
>dan-mir-92a MI0008949 Drosophila ananassae miR-92a stem-loop
>dan-mir-92b MI0008942 Drosophila ananassae miR-92b stem-loop
>dan-mir-9a MI0008995 Drosophila ananassae miR-9a stem-loop
>dan-mir-9b MI0008953 Drosophila ananassae miR-9b stem-loop
>dan-mir-9c MI0008993 Drosophila ananassae miR-9c stem-loop
>dan-mir-iab-4 MI0008975 Drosophila ananassae miR-iab-4 stem-loop
>der-bantam MI0009074 Drosophila erecta bantam stem-loop
>der-let-7 MI0009025 Drosophila erecta let-7 stem-loop
>der-mir-1 MI0009075 Drosophila erecta miR-1 stem-loop
>der-mir-10 MI0009091 Drosophila erecta miR-10 stem-loop
>der-mir-100 MI0009027 Drosophila erecta miR-100 stem-loop
>der-mir-11 MI0009038 Drosophila erecta miR-11 stem-loop
>der-mir-12 MI0009072 Drosophila erecta miR-12 stem-loop
>der-mir-124 MI0009088 Drosophila erecta miR-124 stem-loop
>der-mir-125 MI0009066 Drosophila erecta miR-125 stem-loop
>der-mir-133 MI0009029 Drosophila erecta miR-133 stem-loop
>der-mir-13a MI0009092 Drosophila erecta miR-13a stem-loop
>der-mir-13b-1 MI0009039 Drosophila erecta miR-13b-1 stem-loop
>der-mir-13b-2 MI0009023 Drosophila erecta miR-13b-2 stem-loop
>der-mir-14 MI0009036 Drosophila erecta miR-14 stem-loop
>der-mir-184 MI0009050 Drosophila erecta miR-184 stem-loop
>der-mir-210 MI0009087 Drosophila erecta miR-210 stem-loop
>der-mir-219 MI0009094 Drosophila erecta miR-219 stem-loop
>der-mir-263a MI0009044 Drosophila erecta miR-263a stem-loop
>der-mir-263b MI0009055 Drosophila erecta miR-263b stem-loop
>der-mir-274 MI0009061 Drosophila erecta miR-274 stem-loop
>der-mir-275 MI0009041 Drosophila erecta miR-275 stem-loop
>der-mir-276a MI0009070 Drosophila erecta miR-276a stem-loop
>der-mir-276b MI0009083 Drosophila erecta miR-276b stem-loop
>der-mir-277 MI0009056 Drosophila erecta miR-277 stem-loop
>der-mir-278 MI0009071 Drosophila erecta miR-278 stem-loop
>der-mir-279 MI0009054 Drosophila erecta miR-279 stem-loop
>der-mir-280 MI0009031 Drosophila erecta miR-280 stem-loop
>der-mir-281-1 MI0009068 Drosophila erecta miR-281-1 stem-loop
>der-mir-281-2 MI0009040 Drosophila erecta miR-281-2 stem-loop
>der-mir-282 MI0009047 Drosophila erecta miR-282 stem-loop
>der-mir-283 MI0009019 Drosophila erecta miR-283 stem-loop
>der-mir-284 MI0009052 Drosophila erecta miR-284 stem-loop
>der-mir-285 MI0009053 Drosophila erecta miR-285 stem-loop
>der-mir-286 MI0009030 Drosophila erecta miR-286 stem-loop
>der-mir-287 MI0009022 Drosophila erecta miR-287 stem-loop
>der-mir-288 MI0009093 Drosophila erecta miR-288 stem-loop
>der-mir-289 MI0009098 Drosophila erecta miR-289 stem-loop
>der-mir-2a-1 MI0009059 Drosophila erecta miR-2a-1 stem-loop
>der-mir-2a-2 MI0009049 Drosophila erecta miR-2a-2 stem-loop
>der-mir-2b-1 MI0009076 Drosophila erecta miR-2b-1 stem-loop
>der-mir-2b-2 MI0009096 Drosophila erecta miR-2b-2 stem-loop
>der-mir-2c MI0009081 Drosophila erecta miR-2c stem-loop
>der-mir-3 MI0009079 Drosophila erecta miR-3 stem-loop
>der-mir-304 MI0009090 Drosophila erecta miR-304 stem-loop
>der-mir-305 MI0009067 Drosophila erecta miR-305 stem-loop
>der-mir-306 MI0009033 Drosophila erecta miR-306 stem-loop
>der-mir-307 MI0009035 Drosophila erecta miR-307 stem-loop
>der-mir-308 MI0009018 Drosophila erecta miR-308 stem-loop
>der-mir-309 MI0009026 Drosophila erecta miR-309 stem-loop
>der-mir-310a MI0009095 Drosophila erecta miR-310a stem-loop
>der-mir-310b MI0009024 Drosophila erecta miR-310b stem-loop
>der-mir-311a MI0009028 Drosophila erecta miR-311a stem-loop
>der-mir-311b-1 MI0009060 Drosophila erecta miR-311b-1 stem-loop
>der-mir-311b-2 MI0009065 Drosophila erecta miR-311b-2 stem-loop
>der-mir-311c MI0009062 Drosophila erecta miR-311c stem-loop
>der-mir-312-1 MI0009077 Drosophila erecta miR-312-1 stem-loop
>der-mir-312-2 MI0009089 Drosophila erecta miR-312-2 stem-loop
>der-mir-314 MI0009069 Drosophila erecta miR-314 stem-loop
>der-mir-315 MI0009080 Drosophila erecta miR-315 stem-loop
>der-mir-316 MI0009034 Drosophila erecta miR-316 stem-loop
>der-mir-317 MI0009082 Drosophila erecta miR-317 stem-loop
>der-mir-318 MI0009057 Drosophila erecta miR-318 stem-loop
>der-mir-31a MI0009058 Drosophila erecta miR-31a stem-loop
>der-mir-31b MI0009020 Drosophila erecta miR-31b stem-loop
>der-mir-33 MI0009086 Drosophila erecta miR-33 stem-loop
>der-mir-34 MI0009046 Drosophila erecta miR-34 stem-loop
>der-mir-4 MI0009073 Drosophila erecta miR-4 stem-loop
>der-mir-5 MI0009021 Drosophila erecta miR-5 stem-loop
>der-mir-6-1 MI0009051 Drosophila erecta miR-6-1 stem-loop
>der-mir-6-2 MI0009048 Drosophila erecta miR-6-2 stem-loop
>der-mir-6-3 MI0009042 Drosophila erecta miR-6-3 stem-loop
>der-mir-7 MI0009078 Drosophila erecta miR-7 stem-loop
>der-mir-79 MI0009064 Drosophila erecta miR-79 stem-loop
>der-mir-8 MI0009037 Drosophila erecta miR-8 stem-loop
>der-mir-87 MI0009085 Drosophila erecta miR-87 stem-loop
>der-mir-92a MI0009032 Drosophila erecta miR-92a stem-loop
>der-mir-92b MI0009084 Drosophila erecta miR-92b stem-loop
>der-mir-9a MI0009043 Drosophila erecta miR-9a stem-loop
>der-mir-9b MI0009045 Drosophila erecta miR-9b stem-loop
>der-mir-9c MI0009097 Drosophila erecta miR-9c stem-loop
>der-mir-iab-4 MI0009063 Drosophila erecta miR-iab-4 stem-loop
>dgr-bantam MI0009102 Drosophila grimshawi bantam stem-loop
>dgr-let-7-1 MI0009138 Drosophila grimshawi let-7-1 stem-loop
>dgr-let-7-2 MI0009176 Drosophila grimshawi let-7-2 stem-loop
>dgr-mir-1 MI0009155 Drosophila grimshawi miR-1 stem-loop
>dgr-mir-10 MI0009146 Drosophila grimshawi miR-10 stem-loop
>dgr-mir-100 MI0009100 Drosophila grimshawi miR-100 stem-loop
>dgr-mir-11 MI0009115 Drosophila grimshawi miR-11 stem-loop
>dgr-mir-12 MI0009103 Drosophila grimshawi miR-12 stem-loop
>dgr-mir-124 MI0009164 Drosophila grimshawi miR-124 stem-loop
>dgr-mir-125-1 MI0009156 Drosophila grimshawi miR-125-1 stem-loop
>dgr-mir-125-2 MI0009162 Drosophila grimshawi miR-125-2 stem-loop
>dgr-mir-133 MI0009171 Drosophila grimshawi miR-133 stem-loop
>dgr-mir-13a MI0009168 Drosophila grimshawi miR-13a stem-loop
>dgr-mir-13b-1 MI0009151 Drosophila grimshawi miR-13b-1 stem-loop
>dgr-mir-13b-2 MI0009166 Drosophila grimshawi miR-13b-2 stem-loop
>dgr-mir-14 MI0009147 Drosophila grimshawi miR-14 stem-loop
>dgr-mir-184 MI0009109 Drosophila grimshawi miR-184 stem-loop
>dgr-mir-210 MI0009161 Drosophila grimshawi miR-210 stem-loop
>dgr-mir-219 MI0009104 Drosophila grimshawi miR-219 stem-loop
>dgr-mir-263a MI0009172 Drosophila grimshawi miR-263a stem-loop
>dgr-mir-263b MI0009107 Drosophila grimshawi miR-263b stem-loop
>dgr-mir-274 MI0009174 Drosophila grimshawi miR-274 stem-loop
>dgr-mir-275 MI0009179 Drosophila grimshawi miR-275 stem-loop
>dgr-mir-276a MI0009117 Drosophila grimshawi miR-276a stem-loop
>dgr-mir-276b MI0009116 Drosophila grimshawi miR-276b stem-loop
>dgr-mir-277 MI0009099 Drosophila grimshawi miR-277 stem-loop
>dgr-mir-278 MI0009140 Drosophila grimshawi miR-278 stem-loop
>dgr-mir-279 MI0009143 Drosophila grimshawi miR-279 stem-loop
>dgr-mir-280 MI0009167 Drosophila grimshawi miR-280 stem-loop
>dgr-mir-281-1 MI0009128 Drosophila grimshawi miR-281-1 stem-loop
>dgr-mir-281-2 MI0009177 Drosophila grimshawi miR-281-2 stem-loop
>dgr-mir-282 MI0009163 Drosophila grimshawi miR-282 stem-loop
>dgr-mir-283 MI0009169 Drosophila grimshawi miR-283 stem-loop
>dgr-mir-284 MI0009157 Drosophila grimshawi miR-284 stem-loop
>dgr-mir-285 MI0009121 Drosophila grimshawi miR-285 stem-loop
>dgr-mir-286-1 MI0009136 Drosophila grimshawi miR-286-1 stem-loop
>dgr-mir-286-2 MI0009131 Drosophila grimshawi miR-286-2 stem-loop
>dgr-mir-287-1 MI0009106 Drosophila grimshawi miR-287-1 stem-loop
>dgr-mir-287-2 MI0009144 Drosophila grimshawi miR-287-2 stem-loop
>dgr-mir-288 MI0009145 Drosophila grimshawi miR-288 stem-loop
>dgr-mir-2a-1 MI0009153 Drosophila grimshawi miR-2a-1 stem-loop
>dgr-mir-2a-2 MI0009165 Drosophila grimshawi miR-2a-2 stem-loop
>dgr-mir-2b MI0009110 Drosophila grimshawi miR-2b stem-loop
>dgr-mir-2c MI0009180 Drosophila grimshawi miR-2c stem-loop
>dgr-mir-304 MI0009137 Drosophila grimshawi miR-304 stem-loop
>dgr-mir-305 MI0009101 Drosophila grimshawi miR-305 stem-loop
>dgr-mir-306 MI0009133 Drosophila grimshawi miR-306 stem-loop
>dgr-mir-307 MI0009105 Drosophila grimshawi miR-307 stem-loop
>dgr-mir-308 MI0009108 Drosophila grimshawi miR-308 stem-loop
>dgr-mir-309-1 MI0009118 Drosophila grimshawi miR-309-1 stem-loop
>dgr-mir-309-2 MI0009142 Drosophila grimshawi miR-309-2 stem-loop
>dgr-mir-3-1 MI0009120 Drosophila grimshawi miR-3-1 stem-loop
>dgr-mir-314 MI0009141 Drosophila grimshawi miR-314 stem-loop
>dgr-mir-315 MI0009150 Drosophila grimshawi miR-315 stem-loop
>dgr-mir-316 MI0009132 Drosophila grimshawi miR-316 stem-loop
>dgr-mir-317 MI0009126 Drosophila grimshawi miR-317 stem-loop
>dgr-mir-318 MI0009124 Drosophila grimshawi miR-318 stem-loop
>dgr-mir-31a MI0009125 Drosophila grimshawi miR-31a stem-loop
>dgr-mir-31b MI0009160 Drosophila grimshawi miR-31b stem-loop
>dgr-mir-3-2 MI0009127 Drosophila grimshawi miR-3-2 stem-loop
>dgr-mir-33 MI0009149 Drosophila grimshawi miR-33 stem-loop
>dgr-mir-34 MI0009170 Drosophila grimshawi miR-34 stem-loop
>dgr-mir-4-1 MI0009159 Drosophila grimshawi miR-4-1 stem-loop
>dgr-mir-4-2 MI0009135 Drosophila grimshawi miR-4-2 stem-loop
>dgr-mir-5-1 MI0009112 Drosophila grimshawi miR-5-1 stem-loop
>dgr-mir-5-2 MI0009175 Drosophila grimshawi miR-5-2 stem-loop
>dgr-mir-6-1 MI0009139 Drosophila grimshawi miR-6-1 stem-loop
>dgr-mir-6-2 MI0009111 Drosophila grimshawi miR-6-2 stem-loop
>dgr-mir-6-3 MI0009158 Drosophila grimshawi miR-6-3 stem-loop
>dgr-mir-6-4 MI0009114 Drosophila grimshawi miR-6-4 stem-loop
>dgr-mir-6-5 MI0009148 Drosophila grimshawi miR-6-5 stem-loop
>dgr-mir-6-6 MI0009130 Drosophila grimshawi miR-6-6 stem-loop
>dgr-mir-7 MI0009173 Drosophila grimshawi miR-7 stem-loop
>dgr-mir-79 MI0009123 Drosophila grimshawi miR-79 stem-loop
>dgr-mir-8 MI0009134 Drosophila grimshawi miR-8 stem-loop
>dgr-mir-87 MI0009154 Drosophila grimshawi miR-87 stem-loop
>dgr-mir-92a MI0009113 Drosophila grimshawi miR-92a stem-loop
>dgr-mir-92b MI0009178 Drosophila grimshawi miR-92b stem-loop
>dgr-mir-9a MI0009129 Drosophila grimshawi miR-9a stem-loop
>dgr-mir-9b MI0009122 Drosophila grimshawi miR-9b stem-loop
>dgr-mir-9c MI0009152 Drosophila grimshawi miR-9c stem-loop
>dgr-mir-iab-4 MI0009119 Drosophila grimshawi miR-iab-4 stem-loop
>dme-bantam MI0000387 Drosophila melanogaster bantam stem-loop
>dme-let-7 MI0000416 Drosophila melanogaster let-7 stem-loop
>dme-mir-1 MI0000116 Drosophila melanogaster miR-1 stem-loop
>dme-mir-10 MI0000130 Drosophila melanogaster miR-10 stem-loop
>dme-mir-100 MI0000378 Drosophila melanogaster miR-100 stem-loop
>dme-mir-1000 MI0005862 Drosophila melanogaster miR-1000 stem-loop
>dme-mir-1001 MI0005863 Drosophila melanogaster miR-1001 stem-loop
>dme-mir-1002 MI0005824 Drosophila melanogaster miR-1002 stem-loop
>dme-mir-1003 MI0005864 Drosophila melanogaster miR-1003 stem-loop
>dme-mir-1004 MI0005865 Drosophila melanogaster miR-1004 stem-loop
>dme-mir-1005 MI0005866 Drosophila melanogaster miR-1005 stem-loop
>dme-mir-1006 MI0005867 Drosophila melanogaster miR-1006 stem-loop
>dme-mir-1007 MI0005868 Drosophila melanogaster miR-1007 stem-loop
>dme-mir-1008 MI0005869 Drosophila melanogaster miR-1008 stem-loop
>dme-mir-1009 MI0005870 Drosophila melanogaster miR-1009 stem-loop
>dme-mir-1010 MI0005871 Drosophila melanogaster miR-1010 stem-loop
>dme-mir-1011 MI0005872 Drosophila melanogaster miR-1011 stem-loop
>dme-mir-1012 MI0005873 Drosophila melanogaster miR-1012 stem-loop
>dme-mir-1013 MI0005874 Drosophila melanogaster miR-1013 stem-loop
>dme-mir-1014 MI0005875 Drosophila melanogaster miR-1014 stem-loop
>dme-mir-1015 MI0005876 Drosophila melanogaster miR-1015 stem-loop
>dme-mir-1016 MI0005877 Drosophila melanogaster miR-1016 stem-loop
>dme-mir-1017 MI0005878 Drosophila melanogaster miR-1017 stem-loop
>dme-mir-11 MI0000131 Drosophila melanogaster miR-11 stem-loop
>dme-mir-12 MI0000132 Drosophila melanogaster miR-12 stem-loop
>dme-mir-124 MI0000373 Drosophila melanogaster miR-124 stem-loop
>dme-mir-125 MI0000417 Drosophila melanogaster miR-125 stem-loop
>dme-mir-133 MI0000362 Drosophila melanogaster miR-133 stem-loop
>dme-mir-137 MI0005849 Drosophila melanogaster miR-137 stem-loop
>dme-mir-13a MI0000133 Drosophila melanogaster miR-13a stem-loop
>dme-mir-13b-1 MI0000134 Drosophila melanogaster miR-13b-1 stem-loop
>dme-mir-13b-2 MI0000135 Drosophila melanogaster miR-13b-2 stem-loop
>dme-mir-14 MI0000136 Drosophila melanogaster miR-14 stem-loop
>dme-mir-184 MI0000354 Drosophila melanogaster miR-184 stem-loop
>dme-mir-190 MI0005808 Drosophila melanogaster miR-190 stem-loop
>dme-mir-193 MI0005809 Drosophila melanogaster miR-193 stem-loop
>dme-mir-210 MI0000376 Drosophila melanogaster miR-210 stem-loop
>dme-mir-219 MI0000358 Drosophila melanogaster miR-219 stem-loop
>dme-mir-2279 MI0011289 Drosophila melanogaster miR-2279 stem-loop
>dme-mir-2280 MI0011290 Drosophila melanogaster miR-2280 stem-loop
>dme-mir-2281 MI0011291 Drosophila melanogaster miR-2281 stem-loop
>dme-mir-2282 MI0011292 Drosophila melanogaster miR-2282 stem-loop
>dme-mir-2283 MI0011293 Drosophila melanogaster miR-2283 stem-loop
>dme-mir-2489 MI0011578 Drosophila melanogaster miR-2489 stem-loop
>dme-mir-2490 MI0011579 Drosophila melanogaster miR-2490 stem-loop
>dme-mir-2491 MI0011580 Drosophila melanogaster miR-2491 stem-loop
>dme-mir-2492 MI0011581 Drosophila melanogaster miR-2492 stem-loop
>dme-mir-2493 MI0011582 Drosophila melanogaster miR-2493 stem-loop
>dme-mir-2494 MI0011583 Drosophila melanogaster miR-2494 stem-loop
>dme-mir-2495 MI0011584 Drosophila melanogaster miR-2495 stem-loop
>dme-mir-2496 MI0011585 Drosophila melanogaster miR-2496 stem-loop
>dme-mir-2497 MI0011586 Drosophila melanogaster miR-2497 stem-loop
>dme-mir-2498 MI0011587 Drosophila melanogaster miR-2498 stem-loop
>dme-mir-2499 MI0011588 Drosophila melanogaster miR-2499 stem-loop
>dme-mir-2500 MI0011589 Drosophila melanogaster miR-2500 stem-loop
>dme-mir-2501 MI0011590 Drosophila melanogaster miR-2501 stem-loop
>dme-mir-252 MI0005858 Drosophila melanogaster miR-252 stem-loop
>dme-mir-2535b MI0017699 Drosophila melanogaster miR-2535b stem-loop
>dme-mir-263a MI0000343 Drosophila melanogaster miR-263a stem-loop
>dme-mir-263b MI0000383 Drosophila melanogaster miR-263b stem-loop
>dme-mir-274 MI0000355 Drosophila melanogaster miR-274 stem-loop
>dme-mir-275 MI0000356 Drosophila melanogaster miR-275 stem-loop
>dme-mir-276a MI0000359 Drosophila melanogaster miR-276a stem-loop
>dme-mir-276b MI0000375 Drosophila melanogaster miR-276b stem-loop
>dme-mir-277 MI0000360 Drosophila melanogaster miR-277 stem-loop
>dme-mir-278 MI0000361 Drosophila melanogaster miR-278 stem-loop
>dme-mir-279 MI0000363 Drosophila melanogaster miR-279 stem-loop
>dme-mir-280 MI0000365 Drosophila melanogaster miR-280 stem-loop
>dme-mir-281-1 MI0000366 Drosophila melanogaster miR-281-1 stem-loop
>dme-mir-281-2 MI0000370 Drosophila melanogaster miR-281-2 stem-loop
>dme-mir-282 MI0000367 Drosophila melanogaster miR-282 stem-loop
>dme-mir-283 MI0000368 Drosophila melanogaster miR-283 stem-loop
>dme-mir-284 MI0000369 Drosophila melanogaster miR-284 stem-loop
>dme-mir-285 MI0000377 Drosophila melanogaster miR-285 stem-loop
>dme-mir-286 MI0000380 Drosophila melanogaster miR-286 stem-loop
>dme-mir-287 MI0000381 Drosophila melanogaster miR-287 stem-loop
>dme-mir-288 MI0000384 Drosophila melanogaster miR-288 stem-loop
>dme-mir-289 MI0000385 Drosophila melanogaster miR-289 stem-loop
>dme-mir-2a-1 MI0000117 Drosophila melanogaster miR-2a-1 stem-loop
>dme-mir-2a-2 MI0000118 Drosophila melanogaster miR-2a-2 stem-loop
>dme-mir-2b-1 MI0000119 Drosophila melanogaster miR-2b-1 stem-loop
>dme-mir-2b-2 MI0000120 Drosophila melanogaster miR-2b-2 stem-loop
>dme-mir-2c MI0000431 Drosophila melanogaster miR-2c stem-loop
>dme-mir-3 MI0000121 Drosophila melanogaster miR-3 stem-loop
>dme-mir-303 MI0000409 Drosophila melanogaster miR-303 stem-loop
>dme-mir-304 MI0000411 Drosophila melanogaster miR-304 stem-loop
>dme-mir-305 MI0000412 Drosophila melanogaster miR-305 stem-loop
>dme-mir-306 MI0000414 Drosophila melanogaster miR-306 stem-loop
>dme-mir-307a MI0000418 Drosophila melanogaster miR-307a stem-loop
>dme-mir-307b MI0011577 Drosophila melanogaster miR-307b stem-loop
>dme-mir-308 MI0000419 Drosophila melanogaster miR-308 stem-loop
>dme-mir-309 MI0000421 Drosophila melanogaster miR-309 stem-loop
>dme-mir-310 MI0000422 Drosophila melanogaster miR-310 stem-loop
>dme-mir-311 MI0000423 Drosophila melanogaster miR-311 stem-loop
>dme-mir-312 MI0000424 Drosophila melanogaster miR-312 stem-loop
>dme-mir-313 MI0000425 Drosophila melanogaster miR-313 stem-loop
>dme-mir-314 MI0000426 Drosophila melanogaster miR-314 stem-loop
>dme-mir-315 MI0000427 Drosophila melanogaster miR-315 stem-loop
>dme-mir-316 MI0000428 Drosophila melanogaster miR-316 stem-loop
>dme-mir-317 MI0000429 Drosophila melanogaster miR-317 stem-loop
>dme-mir-318 MI0000430 Drosophila melanogaster miR-318 stem-loop
>dme-mir-31a MI0000420 Drosophila melanogaster miR-31a stem-loop
>dme-mir-31b MI0000410 Drosophila melanogaster miR-31b stem-loop
>dme-mir-33 MI0000364 Drosophila melanogaster miR-33 stem-loop
>dme-mir-34 MI0000371 Drosophila melanogaster miR-34 stem-loop
>dme-mir-3641 MI0016041 Drosophila melanogaster miR-3641 stem-loop
>dme-mir-3642 MI0016042 Drosophila melanogaster miR-3642 stem-loop
>dme-mir-3643 MI0016043 Drosophila melanogaster miR-3643 stem-loop
>dme-mir-3644 MI0016044 Drosophila melanogaster miR-3644 stem-loop
>dme-mir-3645 MI0016045 Drosophila melanogaster miR-3645 stem-loop
>dme-mir-375 MI0005813 Drosophila melanogaster miR-375 stem-loop
>dme-mir-4 MI0000122 Drosophila melanogaster miR-4 stem-loop
>dme-mir-4908 MI0017703 Drosophila melanogaster miR-4908 stem-loop
>dme-mir-4909 MI0017704 Drosophila melanogaster miR-4909 stem-loop
>dme-mir-4910 MI0017692 Drosophila melanogaster miR-4910 stem-loop
>dme-mir-4911 MI0017693 Drosophila melanogaster miR-4911 stem-loop
>dme-mir-4912 MI0017694 Drosophila melanogaster miR-4912 stem-loop
>dme-mir-4913 MI0017695 Drosophila melanogaster miR-4913 stem-loop
>dme-mir-4914 MI0017696 Drosophila melanogaster miR-4914 stem-loop
>dme-mir-4915 MI0017697 Drosophila melanogaster miR-4915 stem-loop
>dme-mir-4916 MI0017698 Drosophila melanogaster miR-4916 stem-loop
>dme-mir-4917 MI0017700 Drosophila melanogaster miR-4917 stem-loop
>dme-mir-4918 MI0017701 Drosophila melanogaster miR-4918 stem-loop
>dme-mir-4919 MI0017702 Drosophila melanogaster miR-4919 stem-loop
>dme-mir-4939 MI0017725 Drosophila melanogaster miR-4939 stem-loop
>dme-mir-4940 MI0017726 Drosophila melanogaster miR-4940 stem-loop
>dme-mir-4941 MI0017727 Drosophila melanogaster miR-4941 stem-loop
>dme-mir-4942 MI0017728 Drosophila melanogaster miR-4942 stem-loop
>dme-mir-4943 MI0017729 Drosophila melanogaster miR-4943 stem-loop
>dme-mir-4944 MI0017730 Drosophila melanogaster miR-4944 stem-loop
>dme-mir-4945 MI0017731 Drosophila melanogaster miR-4945 stem-loop
>dme-mir-4946 MI0017732 Drosophila melanogaster miR-4946 stem-loop
>dme-mir-4947 MI0017733 Drosophila melanogaster miR-4947 stem-loop
>dme-mir-4948 MI0017734 Drosophila melanogaster miR-4948 stem-loop
>dme-mir-4949 MI0017735 Drosophila melanogaster miR-4949 stem-loop
>dme-mir-4950 MI0017736 Drosophila melanogaster miR-4950 stem-loop
>dme-mir-4951 MI0017737 Drosophila melanogaster miR-4951 stem-loop
>dme-mir-4952 MI0017738 Drosophila melanogaster miR-4952 stem-loop
>dme-mir-4953 MI0017739 Drosophila melanogaster miR-4953 stem-loop
>dme-mir-4954 MI0017740 Drosophila melanogaster miR-4954 stem-loop
>dme-mir-4955 MI0017741 Drosophila melanogaster miR-4955 stem-loop
>dme-mir-4956 MI0017742 Drosophila melanogaster miR-4956 stem-loop
>dme-mir-4957 MI0017743 Drosophila melanogaster miR-4957 stem-loop
>dme-mir-4958 MI0017744 Drosophila melanogaster miR-4958 stem-loop
>dme-mir-4959 MI0017745 Drosophila melanogaster miR-4959 stem-loop
>dme-mir-4960 MI0017746 Drosophila melanogaster miR-4960 stem-loop
>dme-mir-4961 MI0017747 Drosophila melanogaster miR-4961 stem-loop
>dme-mir-4962 MI0017748 Drosophila melanogaster miR-4962 stem-loop
>dme-mir-4963 MI0017749 Drosophila melanogaster miR-4963 stem-loop
>dme-mir-4964 MI0017750 Drosophila melanogaster miR-4964 stem-loop
>dme-mir-4965 MI0017751 Drosophila melanogaster miR-4965 stem-loop
>dme-mir-4966 MI0017752 Drosophila melanogaster miR-4966 stem-loop
>dme-mir-4967 MI0017753 Drosophila melanogaster miR-4967 stem-loop
>dme-mir-4968 MI0017754 Drosophila melanogaster miR-4968 stem-loop
>dme-mir-4969 MI0017755 Drosophila melanogaster miR-4969 stem-loop
>dme-mir-4970 MI0017756 Drosophila melanogaster miR-4970 stem-loop
>dme-mir-4971 MI0017757 Drosophila melanogaster miR-4971 stem-loop
>dme-mir-4972 MI0017758 Drosophila melanogaster miR-4972 stem-loop
>dme-mir-4973 MI0017759 Drosophila melanogaster miR-4973 stem-loop
>dme-mir-4974 MI0017760 Drosophila melanogaster miR-4974 stem-loop
>dme-mir-4975 MI0017761 Drosophila melanogaster miR-4975 stem-loop
>dme-mir-4976 MI0017762 Drosophila melanogaster miR-4976 stem-loop
>dme-mir-4977 MI0017763 Drosophila melanogaster miR-4977 stem-loop
>dme-mir-4978 MI0017764 Drosophila melanogaster miR-4978 stem-loop
>dme-mir-4979 MI0017765 Drosophila melanogaster miR-4979 stem-loop
>dme-mir-4980 MI0017766 Drosophila melanogaster miR-4980 stem-loop
>dme-mir-4981 MI0017767 Drosophila melanogaster miR-4981 stem-loop
>dme-mir-4982 MI0017768 Drosophila melanogaster miR-4982 stem-loop
>dme-mir-4983 MI0017769 Drosophila melanogaster miR-4983 stem-loop
>dme-mir-4984 MI0017770 Drosophila melanogaster miR-4984 stem-loop
>dme-mir-4985 MI0017771 Drosophila melanogaster miR-4985 stem-loop
>dme-mir-4986 MI0017772 Drosophila melanogaster miR-4986 stem-loop
>dme-mir-4987 MI0017773 Drosophila melanogaster miR-4987 stem-loop
>dme-mir-5 MI0000123 Drosophila melanogaster miR-5 stem-loop
>dme-mir-6-1 MI0000124 Drosophila melanogaster miR-6-1 stem-loop
>dme-mir-6-2 MI0000125 Drosophila melanogaster miR-6-2 stem-loop
>dme-mir-6-3 MI0000126 Drosophila melanogaster miR-6-3 stem-loop
>dme-mir-7 MI0000127 Drosophila melanogaster miR-7 stem-loop
>dme-mir-79 MI0000374 Drosophila melanogaster miR-79 stem-loop
>dme-mir-8 MI0000128 Drosophila melanogaster miR-8 stem-loop
>dme-mir-87 MI0000382 Drosophila melanogaster miR-87 stem-loop
>dme-mir-927 MI0005843 Drosophila melanogaster miR-927 stem-loop
>dme-mir-929 MI0005853 Drosophila melanogaster miR-929 stem-loop
>dme-mir-92a MI0000357 Drosophila melanogaster miR-92a stem-loop
>dme-mir-92b MI0000379 Drosophila melanogaster miR-92b stem-loop
>dme-mir-932 MI0005820 Drosophila melanogaster miR-932 stem-loop
>dme-mir-9369 MI0028918 Drosophila melanogaster miR-9369 stem-loop
>dme-mir-9370 MI0028919 Drosophila melanogaster miR-9370 stem-loop
>dme-mir-9371 MI0028920 Drosophila melanogaster miR-9371 stem-loop
>dme-mir-9372 MI0028921 Drosophila melanogaster miR-9372 stem-loop
>dme-mir-9373 MI0028922 Drosophila melanogaster miR-9373 stem-loop
>dme-mir-9374 MI0028923 Drosophila melanogaster miR-9374 stem-loop
>dme-mir-9375 MI0028924 Drosophila melanogaster miR-9375 stem-loop
>dme-mir-9376 MI0028925 Drosophila melanogaster miR-9376 stem-loop
>dme-mir-9377 MI0028926 Drosophila melanogaster miR-9377 stem-loop
>dme-mir-9378 MI0028927 Drosophila melanogaster miR-9378 stem-loop
>dme-mir-9379 MI0028928 Drosophila melanogaster miR-9379 stem-loop
>dme-mir-9380 MI0028929 Drosophila melanogaster miR-9380 stem-loop
>dme-mir-9381 MI0028930 Drosophila melanogaster miR-9381 stem-loop
>dme-mir-9382 MI0028931 Drosophila melanogaster miR-9382 stem-loop
>dme-mir-9383 MI0028932 Drosophila melanogaster miR-9383 stem-loop
>dme-mir-9384 MI0028933 Drosophila melanogaster miR-9384 stem-loop
>dme-mir-9385 MI0028934 Drosophila melanogaster miR-9385 stem-loop
>dme-mir-9388 MI0028938 Drosophila melanogaster miR-9388 stem-loop
>dme-mir-954 MI0005806 Drosophila melanogaster miR-954 stem-loop
>dme-mir-955 MI0005807 Drosophila melanogaster miR-955 stem-loop
>dme-mir-956 MI0005810 Drosophila melanogaster miR-956 stem-loop
>dme-mir-957 MI0005811 Drosophila melanogaster miR-957 stem-loop
>dme-mir-958 MI0005812 Drosophila melanogaster miR-958 stem-loop
>dme-mir-959 MI0005814 Drosophila melanogaster miR-959 stem-loop
>dme-mir-960 MI0005815 Drosophila melanogaster miR-960 stem-loop
>dme-mir-961 MI0005816 Drosophila melanogaster miR-961 stem-loop
>dme-mir-962 MI0005817 Drosophila melanogaster miR-962 stem-loop
>dme-mir-963 MI0005818 Drosophila melanogaster miR-963 stem-loop
>dme-mir-964 MI0005819 Drosophila melanogaster miR-964 stem-loop
>dme-mir-965 MI0005821 Drosophila melanogaster miR-965 stem-loop
>dme-mir-966 MI0005822 Drosophila melanogaster miR-966 stem-loop
>dme-mir-967 MI0005823 Drosophila melanogaster miR-967 stem-loop
>dme-mir-968 MI0005825 Drosophila melanogaster miR-968 stem-loop
>dme-mir-969 MI0005826 Drosophila melanogaster miR-969 stem-loop
>dme-mir-970 MI0005827 Drosophila melanogaster miR-970 stem-loop
>dme-mir-971 MI0005828 Drosophila melanogaster miR-971 stem-loop
>dme-mir-972 MI0005829 Drosophila melanogaster miR-972 stem-loop
>dme-mir-973 MI0005830 Drosophila melanogaster miR-973 stem-loop
>dme-mir-974 MI0005831 Drosophila melanogaster miR-974 stem-loop
>dme-mir-975 MI0005832 Drosophila melanogaster miR-975 stem-loop
>dme-mir-976 MI0005833 Drosophila melanogaster miR-976 stem-loop
>dme-mir-977 MI0005834 Drosophila melanogaster miR-977 stem-loop
>dme-mir-978 MI0005835 Drosophila melanogaster miR-978 stem-loop
>dme-mir-979 MI0005836 Drosophila melanogaster miR-979 stem-loop
>dme-mir-980 MI0005837 Drosophila melanogaster miR-980 stem-loop
>dme-mir-981 MI0005838 Drosophila melanogaster miR-981 stem-loop
>dme-mir-982 MI0005839 Drosophila melanogaster miR-982 stem-loop
>dme-mir-983-1 MI0005840 Drosophila melanogaster miR-983-1 stem-loop
>dme-mir-983-2 MI0005841 Drosophila melanogaster miR-983-2 stem-loop
>dme-mir-984 MI0005842 Drosophila melanogaster miR-984 stem-loop
>dme-mir-985 MI0005844 Drosophila melanogaster miR-985 stem-loop
>dme-mir-986 MI0005845 Drosophila melanogaster miR-986 stem-loop
>dme-mir-987 MI0005846 Drosophila melanogaster miR-987 stem-loop
>dme-mir-988 MI0005847 Drosophila melanogaster miR-988 stem-loop
>dme-mir-989 MI0005848 Drosophila melanogaster miR-989 stem-loop
>dme-mir-990 MI0005850 Drosophila melanogaster miR-990 stem-loop
>dme-mir-991 MI0005851 Drosophila melanogaster miR-991 stem-loop
>dme-mir-992 MI0005852 Drosophila melanogaster miR-992 stem-loop
>dme-mir-993 MI0005854 Drosophila melanogaster miR-993 stem-loop
>dme-mir-994 MI0005855 Drosophila melanogaster miR-994 stem-loop
>dme-mir-995 MI0005856 Drosophila melanogaster miR-995 stem-loop
>dme-mir-996 MI0005857 Drosophila melanogaster miR-996 stem-loop
>dme-mir-997 MI0005859 Drosophila melanogaster miR-997 stem-loop
>dme-mir-998 MI0005860 Drosophila melanogaster miR-998 stem-loop
>dme-mir-999 MI0005861 Drosophila melanogaster miR-999 stem-loop
>dme-mir-9a MI0000129 Drosophila melanogaster miR-9a stem-loop
>dme-mir-9b MI0000415 Drosophila melanogaster miR-9b stem-loop
>dme-mir-9c MI0000413 Drosophila melanogaster miR-9c stem-loop
>dme-mir-iab-4 MI0000432 Drosophila melanogaster miR-iab-4 stem-loop
>dme-mir-iab-8 MI0005805 Drosophila melanogaster miR-iab-8 stem-loop
>dmo-bantam MI0009188 Drosophila mojavensis bantam stem-loop
>dmo-let-7 MI0009239 Drosophila mojavensis let-7 stem-loop
>dmo-mir-1 MI0009248 Drosophila mojavensis miR-1 stem-loop
>dmo-mir-10 MI0009247 Drosophila mojavensis miR-10 stem-loop
>dmo-mir-100 MI0009191 Drosophila mojavensis miR-100 stem-loop
>dmo-mir-11 MI0009233 Drosophila mojavensis miR-11 stem-loop
>dmo-mir-12 MI0009184 Drosophila mojavensis miR-12 stem-loop
>dmo-mir-124 MI0009241 Drosophila mojavensis miR-124 stem-loop
>dmo-mir-125 MI0009222 Drosophila mojavensis miR-125 stem-loop
>dmo-mir-133 MI0009231 Drosophila mojavensis miR-133 stem-loop
>dmo-mir-13a MI0009214 Drosophila mojavensis miR-13a stem-loop
>dmo-mir-13b-1 MI0009251 Drosophila mojavensis miR-13b-1 stem-loop
>dmo-mir-13b-2 MI0009190 Drosophila mojavensis miR-13b-2 stem-loop
>dmo-mir-14 MI0009186 Drosophila mojavensis miR-14 stem-loop
>dmo-mir-184 MI0009227 Drosophila mojavensis miR-184 stem-loop
>dmo-mir-210 MI0009220 Drosophila mojavensis miR-210 stem-loop
>dmo-mir-219 MI0009192 Drosophila mojavensis miR-219 stem-loop
>dmo-mir-263a MI0009206 Drosophila mojavensis miR-263a stem-loop
>dmo-mir-274 MI0009208 Drosophila mojavensis miR-274 stem-loop
>dmo-mir-275 MI0009217 Drosophila mojavensis miR-275 stem-loop
>dmo-mir-276a MI0009207 Drosophila mojavensis miR-276a stem-loop
>dmo-mir-276b MI0009185 Drosophila mojavensis miR-276b stem-loop
>dmo-mir-277 MI0009238 Drosophila mojavensis miR-277 stem-loop
>dmo-mir-278 MI0009229 Drosophila mojavensis miR-278 stem-loop
>dmo-mir-279 MI0009235 Drosophila mojavensis miR-279 stem-loop
>dmo-mir-280 MI0009216 Drosophila mojavensis miR-280 stem-loop
>dmo-mir-281-1 MI0009195 Drosophila mojavensis miR-281-1 stem-loop
>dmo-mir-281-2 MI0009200 Drosophila mojavensis miR-281-2 stem-loop
>dmo-mir-282 MI0009198 Drosophila mojavensis miR-282 stem-loop
>dmo-mir-283 MI0009194 Drosophila mojavensis miR-283 stem-loop
>dmo-mir-284 MI0009182 Drosophila mojavensis miR-284 stem-loop
>dmo-mir-285 MI0009204 Drosophila mojavensis miR-285 stem-loop
>dmo-mir-286 MI0009196 Drosophila mojavensis miR-286 stem-loop
>dmo-mir-287 MI0009212 Drosophila mojavensis miR-287 stem-loop
>dmo-mir-288 MI0009228 Drosophila mojavensis miR-288 stem-loop
>dmo-mir-2a-1 MI0009242 Drosophila mojavensis miR-2a-1 stem-loop
>dmo-mir-2a-2 MI0009225 Drosophila mojavensis miR-2a-2 stem-loop
>dmo-mir-2b MI0009203 Drosophila mojavensis miR-2b stem-loop
>dmo-mir-2c MI0009205 Drosophila mojavensis miR-2c stem-loop
>dmo-mir-3 MI0009221 Drosophila mojavensis miR-3 stem-loop
>dmo-mir-304 MI0009210 Drosophila mojavensis miR-304 stem-loop
>dmo-mir-305 MI0009199 Drosophila mojavensis miR-305 stem-loop
>dmo-mir-306 MI0009202 Drosophila mojavensis miR-306 stem-loop
>dmo-mir-307 MI0009218 Drosophila mojavensis miR-307 stem-loop
>dmo-mir-308 MI0009243 Drosophila mojavensis miR-308 stem-loop
>dmo-mir-309 MI0009213 Drosophila mojavensis miR-309 stem-loop
>dmo-mir-313 MI0009250 Drosophila mojavensis miR-313 stem-loop
>dmo-mir-314 MI0009197 Drosophila mojavensis miR-314 stem-loop
>dmo-mir-315 MI0009240 Drosophila mojavensis miR-315 stem-loop
>dmo-mir-316 MI0009181 Drosophila mojavensis miR-316 stem-loop
>dmo-mir-317 MI0009224 Drosophila mojavensis miR-317 stem-loop
>dmo-mir-318 MI0009237 Drosophila mojavensis miR-318 stem-loop
>dmo-mir-31a MI0009230 Drosophila mojavensis miR-31a stem-loop
>dmo-mir-31b MI0009193 Drosophila mojavensis miR-31b stem-loop
>dmo-mir-33 MI0009249 Drosophila mojavensis miR-33 stem-loop
>dmo-mir-34 MI0009209 Drosophila mojavensis miR-34 stem-loop
>dmo-mir-4 MI0009183 Drosophila mojavensis miR-4 stem-loop
>dmo-mir-5 MI0009245 Drosophila mojavensis miR-5 stem-loop
>dmo-mir-6-1 MI0009189 Drosophila mojavensis miR-6-1 stem-loop
>dmo-mir-6-2 MI0009232 Drosophila mojavensis miR-6-2 stem-loop
>dmo-mir-6-3 MI0009226 Drosophila mojavensis miR-6-3 stem-loop
>dmo-mir-7 MI0009246 Drosophila mojavensis miR-7 stem-loop
>dmo-mir-79 MI0009244 Drosophila mojavensis miR-79 stem-loop
>dmo-mir-8 MI0009201 Drosophila mojavensis miR-8 stem-loop
>dmo-mir-87 MI0009215 Drosophila mojavensis miR-87 stem-loop
>dmo-mir-92a MI0009187 Drosophila mojavensis miR-92a stem-loop
>dmo-mir-92b MI0009211 Drosophila mojavensis miR-92b stem-loop
>dmo-mir-9a MI0009223 Drosophila mojavensis miR-9a stem-loop
>dmo-mir-9b MI0009219 Drosophila mojavensis miR-9b stem-loop
>dmo-mir-9c MI0009236 Drosophila mojavensis miR-9c stem-loop
>dmo-mir-iab-4 MI0009234 Drosophila mojavensis miR-iab-4 stem-loop
>dpe-bantam MI0009275 Drosophila persimilis bantam stem-loop
>dpe-let-7-1 MI0009254 Drosophila persimilis let-7-1 stem-loop
>dpe-let-7-2 MI0009316 Drosophila persimilis let-7-2 stem-loop
>dpe-mir-1 MI0009278 Drosophila persimilis miR-1 stem-loop
>dpe-mir-10 MI0009311 Drosophila persimilis miR-10 stem-loop
>dpe-mir-100-1 MI0009324 Drosophila persimilis miR-100-1 stem-loop
>dpe-mir-100-2 MI0009272 Drosophila persimilis miR-100-2 stem-loop
>dpe-mir-11 MI0009292 Drosophila persimilis miR-11 stem-loop
>dpe-mir-12 MI0009323 Drosophila persimilis miR-12 stem-loop
>dpe-mir-124 MI0009284 Drosophila persimilis miR-124 stem-loop
>dpe-mir-125-1 MI0009286 Drosophila persimilis miR-125-1 stem-loop
>dpe-mir-125-2 MI0009279 Drosophila persimilis miR-125-2 stem-loop
>dpe-mir-125-3 MI0009295 Drosophila persimilis miR-125-3 stem-loop
>dpe-mir-133 MI0009266 Drosophila persimilis miR-133 stem-loop
>dpe-mir-13a MI0009260 Drosophila persimilis miR-13a stem-loop
>dpe-mir-13b-1 MI0009291 Drosophila persimilis miR-13b-1 stem-loop
>dpe-mir-13b-2 MI0009265 Drosophila persimilis miR-13b-2 stem-loop
>dpe-mir-14 MI0009257 Drosophila persimilis miR-14 stem-loop
>dpe-mir-184 MI0009255 Drosophila persimilis miR-184 stem-loop
>dpe-mir-210 MI0009258 Drosophila persimilis miR-210 stem-loop
>dpe-mir-219 MI0009273 Drosophila persimilis miR-219 stem-loop
>dpe-mir-263a MI0009321 Drosophila persimilis miR-263a stem-loop
>dpe-mir-263b MI0009289 Drosophila persimilis miR-263b stem-loop
>dpe-mir-274 MI0009318 Drosophila persimilis miR-274 stem-loop
>dpe-mir-275 MI0009300 Drosophila persimilis miR-275 stem-loop
>dpe-mir-276a MI0009259 Drosophila persimilis miR-276a stem-loop
>dpe-mir-276b MI0009307 Drosophila persimilis miR-276b stem-loop
>dpe-mir-277 MI0009256 Drosophila persimilis miR-277 stem-loop
>dpe-mir-278 MI0009280 Drosophila persimilis miR-278 stem-loop
>dpe-mir-279 MI0009288 Drosophila persimilis miR-279 stem-loop
>dpe-mir-280 MI0009276 Drosophila persimilis miR-280 stem-loop
>dpe-mir-281-1 MI0009281 Drosophila persimilis miR-281-1 stem-loop
>dpe-mir-281-2 MI0009312 Drosophila persimilis miR-281-2 stem-loop
>dpe-mir-282 MI0009270 Drosophila persimilis miR-282 stem-loop
>dpe-mir-283 MI0009267 Drosophila persimilis miR-283 stem-loop
>dpe-mir-284 MI0009262 Drosophila persimilis miR-284 stem-loop
>dpe-mir-286 MI0009263 Drosophila persimilis miR-286 stem-loop
>dpe-mir-287 MI0009315 Drosophila persimilis miR-287 stem-loop
>dpe-mir-288 MI0009310 Drosophila persimilis miR-288 stem-loop
>dpe-mir-289 MI0009305 Drosophila persimilis miR-289 stem-loop
>dpe-mir-2a-1 MI0009298 Drosophila persimilis miR-2a-1 stem-loop
>dpe-mir-2a-2 MI0009282 Drosophila persimilis miR-2a-2 stem-loop
>dpe-mir-2b MI0009293 Drosophila persimilis miR-2b stem-loop
>dpe-mir-2c MI0009290 Drosophila persimilis miR-2c stem-loop
>dpe-mir-3 MI0009253 Drosophila persimilis miR-3 stem-loop
>dpe-mir-305 MI0009313 Drosophila persimilis miR-305 stem-loop
>dpe-mir-306 MI0009319 Drosophila persimilis miR-306 stem-loop
>dpe-mir-307 MI0009252 Drosophila persimilis miR-307 stem-loop
>dpe-mir-308 MI0009285 Drosophila persimilis miR-308 stem-loop
>dpe-mir-309 MI0009320 Drosophila persimilis miR-309 stem-loop
>dpe-mir-314 MI0009274 Drosophila persimilis miR-314 stem-loop
>dpe-mir-315 MI0009283 Drosophila persimilis miR-315 stem-loop
>dpe-mir-316 MI0009326 Drosophila persimilis miR-316 stem-loop
>dpe-mir-317-1 MI0009302 Drosophila persimilis miR-317-1 stem-loop
>dpe-mir-317-2 MI0009294 Drosophila persimilis miR-317-2 stem-loop
>dpe-mir-318 MI0009306 Drosophila persimilis miR-318 stem-loop
>dpe-mir-31a MI0009277 Drosophila persimilis miR-31a stem-loop
>dpe-mir-31b MI0009309 Drosophila persimilis miR-31b stem-loop
>dpe-mir-33 MI0009299 Drosophila persimilis miR-33 stem-loop
>dpe-mir-34 MI0009269 Drosophila persimilis miR-34 stem-loop
>dpe-mir-4 MI0009308 Drosophila persimilis miR-4 stem-loop
>dpe-mir-5 MI0009268 Drosophila persimilis miR-5 stem-loop
>dpe-mir-6-1 MI0009317 Drosophila persimilis miR-6-1 stem-loop
>dpe-mir-6-2 MI0009322 Drosophila persimilis miR-6-2 stem-loop
>dpe-mir-6-3 MI0009261 Drosophila persimilis miR-6-3 stem-loop
>dpe-mir-7 MI0009297 Drosophila persimilis miR-7 stem-loop
>dpe-mir-79 MI0009304 Drosophila persimilis miR-79 stem-loop
>dpe-mir-8 MI0009264 Drosophila persimilis miR-8 stem-loop
>dpe-mir-87 MI0009287 Drosophila persimilis miR-87 stem-loop
>dpe-mir-92a MI0009325 Drosophila persimilis miR-92a stem-loop
>dpe-mir-92b MI0009314 Drosophila persimilis miR-92b stem-loop
>dpe-mir-9a MI0009271 Drosophila persimilis miR-9a stem-loop
>dpe-mir-9b MI0009301 Drosophila persimilis miR-9b stem-loop
>dpe-mir-9c MI0009303 Drosophila persimilis miR-9c stem-loop
>dpe-mir-iab-4 MI0009296 Drosophila persimilis miR-iab-4 stem-loop
>dps-bantam MI0001287 Drosophila pseudoobscura bantam stem-loop
>dps-let-7 MI0001288 Drosophila pseudoobscura let-7 stem-loop
>dps-mir-1 MI0001289 Drosophila pseudoobscura miR-1 stem-loop
>dps-mir-10 MI0001307 Drosophila pseudoobscura miR-10 stem-loop
>dps-mir-100 MI0001322 Drosophila pseudoobscura miR-100 stem-loop
>dps-mir-1000 MI0011615 Drosophila pseudoobscura miR-1000 stem-loop
>dps-mir-1002 MI0011606 Drosophila pseudoobscura miR-1002 stem-loop
>dps-mir-1006 MI0011608 Drosophila pseudoobscura miR-1006 stem-loop
>dps-mir-1010 MI0011619 Drosophila pseudoobscura miR-1010 stem-loop
>dps-mir-11 MI0001308 Drosophila pseudoobscura miR-11 stem-loop
>dps-mir-12 MI0001309 Drosophila pseudoobscura miR-12 stem-loop
>dps-mir-124 MI0001323 Drosophila pseudoobscura miR-124 stem-loop
>dps-mir-125 MI0001324 Drosophila pseudoobscura miR-125 stem-loop
>dps-mir-133 MI0001325 Drosophila pseudoobscura miR-133 stem-loop
>dps-mir-137 MI0011601 Drosophila pseudoobscura miR-137 stem-loop
>dps-mir-13a MI0001310 Drosophila pseudoobscura miR-13a stem-loop
>dps-mir-13b-1 MI0001311 Drosophila pseudoobscura miR-13b-1 stem-loop
>dps-mir-13b-2 MI0001312 Drosophila pseudoobscura miR-13b-2 stem-loop
>dps-mir-14 MI0001313 Drosophila pseudoobscura miR-14 stem-loop
>dps-mir-184 MI0001326 Drosophila pseudoobscura miR-184 stem-loop
>dps-mir-190 MI0011596 Drosophila pseudoobscura miR-190 stem-loop
>dps-mir-193 MI0011621 Drosophila pseudoobscura miR-193 stem-loop
>dps-mir-210a MI0001327 Drosophila pseudoobscura miR-210a stem-loop
>dps-mir-210b MI0011625 Drosophila pseudoobscura miR-210b stem-loop
>dps-mir-219 MI0001328 Drosophila pseudoobscura miR-219 stem-loop
>dps-mir-2502 MI0011627 Drosophila pseudoobscura miR-2502 stem-loop
>dps-mir-2503 MI0011628 Drosophila pseudoobscura miR-2503 stem-loop
>dps-mir-2504 MI0011629 Drosophila pseudoobscura miR-2504 stem-loop
>dps-mir-2505 MI0011630 Drosophila pseudoobscura miR-2505 stem-loop
>dps-mir-2506 MI0011631 Drosophila pseudoobscura miR-2506 stem-loop
>dps-mir-2507a MI0011632 Drosophila pseudoobscura miR-2507a stem-loop
>dps-mir-2507b MI0011697 Drosophila pseudoobscura miR-2507b stem-loop
>dps-mir-2508 MI0011633 Drosophila pseudoobscura miR-2508 stem-loop
>dps-mir-2509 MI0011635 Drosophila pseudoobscura miR-2509 stem-loop
>dps-mir-2510 MI0011636 Drosophila pseudoobscura miR-2510 stem-loop
>dps-mir-2511-1 MI0011637 Drosophila pseudoobscura miR-2511-1 stem-loop
>dps-mir-2511-2 MI0011638 Drosophila pseudoobscura miR-2511-2 stem-loop
>dps-mir-2512 MI0011639 Drosophila pseudoobscura miR-2512 stem-loop
>dps-mir-2513a MI0011640 Drosophila pseudoobscura miR-2513a stem-loop
>dps-mir-2513b MI0011646 Drosophila pseudoobscura miR-2513b stem-loop
>dps-mir-2514 MI0011641 Drosophila pseudoobscura miR-2514 stem-loop
>dps-mir-2515 MI0011642 Drosophila pseudoobscura miR-2515 stem-loop
>dps-mir-2516 MI0011647 Drosophila pseudoobscura miR-2516 stem-loop
>dps-mir-2517a-1 MI0011678 Drosophila pseudoobscura miR-2517a-1 stem-loop
>dps-mir-2517a-2 MI0011681 Drosophila pseudoobscura miR-2517a-2 stem-loop
>dps-mir-2517a-3 MI0011725 Drosophila pseudoobscura miR-2517a-3 stem-loop
>dps-mir-2517b MI0011648 Drosophila pseudoobscura miR-2517b stem-loop
>dps-mir-2518-1 MI0011649 Drosophila pseudoobscura miR-2518-1 stem-loop
>dps-mir-2518-2 MI0011644 Drosophila pseudoobscura miR-2518-2 stem-loop
>dps-mir-2518-3 MI0011643 Drosophila pseudoobscura miR-2518-3 stem-loop
>dps-mir-2518-4 MI0011645 Drosophila pseudoobscura miR-2518-4 stem-loop
>dps-mir-2519 MI0011652 Drosophila pseudoobscura miR-2519 stem-loop
>dps-mir-252 MI0011613 Drosophila pseudoobscura miR-252 stem-loop
>dps-mir-2520 MI0011653 Drosophila pseudoobscura miR-2520 stem-loop
>dps-mir-2521 MI0011654 Drosophila pseudoobscura miR-2521 stem-loop
>dps-mir-2522a MI0011655 Drosophila pseudoobscura miR-2522a stem-loop
>dps-mir-2522b MI0011673 Drosophila pseudoobscura miR-2522b stem-loop
>dps-mir-2523 MI0011656 Drosophila pseudoobscura miR-2523 stem-loop
>dps-mir-2524 MI0011657 Drosophila pseudoobscura miR-2524 stem-loop
>dps-mir-2525 MI0011658 Drosophila pseudoobscura miR-2525 stem-loop
>dps-mir-2526 MI0011659 Drosophila pseudoobscura miR-2526 stem-loop
>dps-mir-2527 MI0011661 Drosophila pseudoobscura miR-2527 stem-loop
>dps-mir-2528-1 MI0011662 Drosophila pseudoobscura miR-2528-1 stem-loop
>dps-mir-2528-2 MI0011651 Drosophila pseudoobscura miR-2528-2 stem-loop
>dps-mir-2529 MI0011663 Drosophila pseudoobscura miR-2529 stem-loop
>dps-mir-2530 MI0011664 Drosophila pseudoobscura miR-2530 stem-loop
>dps-mir-2531 MI0011665 Drosophila pseudoobscura miR-2531 stem-loop
>dps-mir-2532 MI0011666 Drosophila pseudoobscura miR-2532 stem-loop
>dps-mir-2533 MI0011667 Drosophila pseudoobscura miR-2533 stem-loop
>dps-mir-2534 MI0011668 Drosophila pseudoobscura miR-2534 stem-loop
>dps-mir-2535 MI0011669 Drosophila pseudoobscura miR-2535 stem-loop
>dps-mir-2536 MI0011670 Drosophila pseudoobscura miR-2536 stem-loop
>dps-mir-2537 MI0011671 Drosophila pseudoobscura miR-2537 stem-loop
>dps-mir-2538 MI0011672 Drosophila pseudoobscura miR-2538 stem-loop
>dps-mir-2539 MI0011674 Drosophila pseudoobscura miR-2539 stem-loop
>dps-mir-2540 MI0011675 Drosophila pseudoobscura miR-2540 stem-loop
>dps-mir-2541 MI0011676 Drosophila pseudoobscura miR-2541 stem-loop
>dps-mir-2542-1 MI0011677 Drosophila pseudoobscura miR-2542-1 stem-loop
>dps-mir-2542-2 MI0011680 Drosophila pseudoobscura miR-2542-2 stem-loop
>dps-mir-2542-3 MI0011683 Drosophila pseudoobscura miR-2542-3 stem-loop
>dps-mir-2543a-1 MI0011679 Drosophila pseudoobscura miR-2543a-1 stem-loop
>dps-mir-2543a-2 MI0011724 Drosophila pseudoobscura miR-2543a-2 stem-loop
>dps-mir-2543b-1 MI0011686 Drosophila pseudoobscura miR-2543b-1 stem-loop
>dps-mir-2543b-2 MI0011682 Drosophila pseudoobscura miR-2543b-2 stem-loop
>dps-mir-2544 MI0011684 Drosophila pseudoobscura miR-2544 stem-loop
>dps-mir-2545a MI0011687 Drosophila pseudoobscura miR-2545a stem-loop
>dps-mir-2545b MI0011660 Drosophila pseudoobscura miR-2545b stem-loop
>dps-mir-2546 MI0011688 Drosophila pseudoobscura miR-2546 stem-loop
>dps-mir-2547 MI0011689 Drosophila pseudoobscura miR-2547 stem-loop
>dps-mir-2548 MI0011690 Drosophila pseudoobscura miR-2548 stem-loop
>dps-mir-2549 MI0011691 Drosophila pseudoobscura miR-2549 stem-loop
>dps-mir-2550 MI0011692 Drosophila pseudoobscura miR-2550 stem-loop
>dps-mir-2551 MI0011693 Drosophila pseudoobscura miR-2551 stem-loop
>dps-mir-2552 MI0011694 Drosophila pseudoobscura miR-2552 stem-loop
>dps-mir-2553 MI0011695 Drosophila pseudoobscura miR-2553 stem-loop
>dps-mir-2554 MI0011696 Drosophila pseudoobscura miR-2554 stem-loop
>dps-mir-2555 MI0011698 Drosophila pseudoobscura miR-2555 stem-loop
>dps-mir-2556 MI0011699 Drosophila pseudoobscura miR-2556 stem-loop
>dps-mir-2557 MI0011700 Drosophila pseudoobscura miR-2557 stem-loop
>dps-mir-2558-1 MI0011701 Drosophila pseudoobscura miR-2558-1 stem-loop
>dps-mir-2558-2 MI0011702 Drosophila pseudoobscura miR-2558-2 stem-loop
>dps-mir-2559 MI0011703 Drosophila pseudoobscura miR-2559 stem-loop
>dps-mir-2560 MI0011704 Drosophila pseudoobscura miR-2560 stem-loop
>dps-mir-2561 MI0011705 Drosophila pseudoobscura miR-2561 stem-loop
>dps-mir-2562 MI0011706 Drosophila pseudoobscura miR-2562 stem-loop
>dps-mir-2563 MI0011707 Drosophila pseudoobscura miR-2563 stem-loop
>dps-mir-2564 MI0011708 Drosophila pseudoobscura miR-2564 stem-loop
>dps-mir-2565 MI0011709 Drosophila pseudoobscura miR-2565 stem-loop
>dps-mir-2566a-1 MI0011710 Drosophila pseudoobscura miR-2566a-1 stem-loop
>dps-mir-2566a-2 MI0011712 Drosophila pseudoobscura miR-2566a-2 stem-loop
>dps-mir-2566b MI0011714 Drosophila pseudoobscura miR-2566b stem-loop
>dps-mir-2567a MI0011711 Drosophila pseudoobscura miR-2567a stem-loop
>dps-mir-2567b MI0011715 Drosophila pseudoobscura miR-2567b stem-loop
>dps-mir-2567c MI0011713 Drosophila pseudoobscura miR-2567c stem-loop
>dps-mir-2568a MI0011716 Drosophila pseudoobscura miR-2568a stem-loop
>dps-mir-2568b MI0011718 Drosophila pseudoobscura miR-2568b stem-loop
>dps-mir-2569 MI0011717 Drosophila pseudoobscura miR-2569 stem-loop
>dps-mir-2570 MI0011719 Drosophila pseudoobscura miR-2570 stem-loop
>dps-mir-2571 MI0011720 Drosophila pseudoobscura miR-2571 stem-loop
>dps-mir-2572 MI0011721 Drosophila pseudoobscura miR-2572 stem-loop
>dps-mir-2573 MI0011722 Drosophila pseudoobscura miR-2573 stem-loop
>dps-mir-2574a MI0011723 Drosophila pseudoobscura miR-2574a stem-loop
>dps-mir-2574b MI0011650 Drosophila pseudoobscura miR-2574b stem-loop
>dps-mir-2575 MI0011726 Drosophila pseudoobscura miR-2575 stem-loop
>dps-mir-2576-1 MI0011727 Drosophila pseudoobscura miR-2576-1 stem-loop
>dps-mir-2576-2 MI0011728 Drosophila pseudoobscura miR-2576-2 stem-loop
>dps-mir-263a MI0001329 Drosophila pseudoobscura miR-263a stem-loop
>dps-mir-263b MI0001330 Drosophila pseudoobscura miR-263b stem-loop
>dps-mir-274 MI0001331 Drosophila pseudoobscura miR-274 stem-loop
>dps-mir-275 MI0001332 Drosophila pseudoobscura miR-275 stem-loop
>dps-mir-276a MI0001333 Drosophila pseudoobscura miR-276a stem-loop
>dps-mir-276b MI0001334 Drosophila pseudoobscura miR-276b stem-loop
>dps-mir-276c MI0011634 Drosophila pseudoobscura miR-276c stem-loop
>dps-mir-277 MI0001335 Drosophila pseudoobscura miR-277 stem-loop
>dps-mir-278 MI0001336 Drosophila pseudoobscura miR-278 stem-loop
>dps-mir-279 MI0001337 Drosophila pseudoobscura miR-279 stem-loop
>dps-mir-280 MI0001338 Drosophila pseudoobscura miR-280 stem-loop
>dps-mir-281-1 MI0001339 Drosophila pseudoobscura miR-281-1 stem-loop
>dps-mir-281-2 MI0001340 Drosophila pseudoobscura miR-281-2 stem-loop
>dps-mir-282 MI0001341 Drosophila pseudoobscura miR-282 stem-loop
>dps-mir-283 MI0001342 Drosophila pseudoobscura miR-283 stem-loop
>dps-mir-284 MI0001343 Drosophila pseudoobscura miR-284 stem-loop
>dps-mir-285 MI0001344 Drosophila pseudoobscura miR-285 stem-loop
>dps-mir-286 MI0001345 Drosophila pseudoobscura miR-286 stem-loop
>dps-mir-287 MI0001346 Drosophila pseudoobscura miR-287 stem-loop
>dps-mir-288 MI0001347 Drosophila pseudoobscura miR-288 stem-loop
>dps-mir-289 MI0001348 Drosophila pseudoobscura miR-289 stem-loop
>dps-mir-2a-1 MI0001290 Drosophila pseudoobscura miR-2a-1 stem-loop
>dps-mir-2a-2 MI0001291 Drosophila pseudoobscura miR-2a-2 stem-loop
>dps-mir-2b-1 MI0001292 Drosophila pseudoobscura miR-2b-1 stem-loop
>dps-mir-2b-2 MI0001293 Drosophila pseudoobscura miR-2b-2 stem-loop
>dps-mir-2c MI0001294 Drosophila pseudoobscura miR-2c stem-loop
>dps-mir-3 MI0001295 Drosophila pseudoobscura miR-3 stem-loop
>dps-mir-304 MI0001349 Drosophila pseudoobscura miR-304 stem-loop
>dps-mir-305 MI0001350 Drosophila pseudoobscura miR-305 stem-loop
>dps-mir-306 MI0001351 Drosophila pseudoobscura miR-306 stem-loop
>dps-mir-307a MI0001352 Drosophila pseudoobscura miR-307a stem-loop
>dps-mir-307b MI0011623 Drosophila pseudoobscura miR-307b stem-loop
>dps-mir-308 MI0001353 Drosophila pseudoobscura miR-308 stem-loop
>dps-mir-309 MI0001354 Drosophila pseudoobscura miR-309 stem-loop
>dps-mir-311 MI0011603 Drosophila pseudoobscura miR-311 stem-loop
>dps-mir-314 MI0001355 Drosophila pseudoobscura miR-314 stem-loop
>dps-mir-315 MI0001356 Drosophila pseudoobscura miR-315 stem-loop
>dps-mir-316 MI0001357 Drosophila pseudoobscura miR-316 stem-loop
>dps-mir-317 MI0001358 Drosophila pseudoobscura miR-317 stem-loop
>dps-mir-318 MI0001359 Drosophila pseudoobscura miR-318 stem-loop
>dps-mir-31a MI0001314 Drosophila pseudoobscura miR-31a stem-loop
>dps-mir-31b MI0001315 Drosophila pseudoobscura miR-31b stem-loop
>dps-mir-33 MI0001316 Drosophila pseudoobscura miR-33 stem-loop
>dps-mir-34 MI0001317 Drosophila pseudoobscura miR-34 stem-loop
>dps-mir-375 MI0011609 Drosophila pseudoobscura miR-375 stem-loop
>dps-mir-3983 MI0011624 Drosophila pseudoobscura miR-3983 stem-loop
>dps-mir-4 MI0001296 Drosophila pseudoobscura miR-4 stem-loop
>dps-mir-5 MI0001298 Drosophila pseudoobscura miR-5 stem-loop
>dps-mir-6-1 MI0001299 Drosophila pseudoobscura miR-6-1 stem-loop
>dps-mir-6-2 MI0001301 Drosophila pseudoobscura miR-6-2 stem-loop
>dps-mir-6-3 MI0001300 Drosophila pseudoobscura miR-6-3 stem-loop
>dps-mir-7 MI0001302 Drosophila pseudoobscura miR-7 stem-loop
>dps-mir-79 MI0001318 Drosophila pseudoobscura miR-79 stem-loop
>dps-mir-8 MI0001303 Drosophila pseudoobscura miR-8 stem-loop
>dps-mir-87 MI0001319 Drosophila pseudoobscura miR-87 stem-loop
>dps-mir-927 MI0011617 Drosophila pseudoobscura miR-927 stem-loop
>dps-mir-929 MI0011616 Drosophila pseudoobscura miR-929 stem-loop
>dps-mir-92a MI0001320 Drosophila pseudoobscura miR-92a stem-loop
>dps-mir-92b MI0001321 Drosophila pseudoobscura miR-92b stem-loop
>dps-mir-92c MI0011604 Drosophila pseudoobscura miR-92c stem-loop
>dps-mir-932 MI0011612 Drosophila pseudoobscura miR-932 stem-loop
>dps-mir-957 MI0011597 Drosophila pseudoobscura miR-957 stem-loop
>dps-mir-958 MI0011598 Drosophila pseudoobscura miR-958 stem-loop
>dps-mir-959 MI0011611 Drosophila pseudoobscura miR-959 stem-loop
>dps-mir-964 MI0011610 Drosophila pseudoobscura miR-964 stem-loop
>dps-mir-965 MI0011607 Drosophila pseudoobscura miR-965 stem-loop
>dps-mir-968 MI0011605 Drosophila pseudoobscura miR-968 stem-loop
>dps-mir-969 MI0011620 Drosophila pseudoobscura miR-969 stem-loop
>dps-mir-970 MI0011593 Drosophila pseudoobscura miR-970 stem-loop
>dps-mir-971 MI0011595 Drosophila pseudoobscura miR-971 stem-loop
>dps-mir-980 MI0011594 Drosophila pseudoobscura miR-980 stem-loop
>dps-mir-981 MI0011592 Drosophila pseudoobscura miR-981 stem-loop
>dps-mir-986 MI0011622 Drosophila pseudoobscura miR-986 stem-loop
>dps-mir-987 MI0011600 Drosophila pseudoobscura miR-987 stem-loop
>dps-mir-988 MI0011599 Drosophila pseudoobscura miR-988 stem-loop
>dps-mir-989 MI0011591 Drosophila pseudoobscura miR-989 stem-loop
>dps-mir-993 MI0011614 Drosophila pseudoobscura miR-993 stem-loop
>dps-mir-994 MI0011602 Drosophila pseudoobscura miR-994 stem-loop
>dps-mir-995 MI0011618 Drosophila pseudoobscura miR-995 stem-loop
>dps-mir-9a MI0001304 Drosophila pseudoobscura miR-9a stem-loop
>dps-mir-9b MI0001305 Drosophila pseudoobscura miR-9b stem-loop
>dps-mir-9c MI0001306 Drosophila pseudoobscura miR-9c stem-loop
>dps-mir-iab-4 MI0001297 Drosophila pseudoobscura miR-iab-4 stem-loop
>dps-mir-iab-8 MI0011626 Drosophila pseudoobscura miR-iab-8 stem-loop
>dse-bantam MI0009337 Drosophila sechellia bantam stem-loop
>dse-let-7 MI0009400 Drosophila sechellia let-7 stem-loop
>dse-mir-1 MI0009376 Drosophila sechellia miR-1 stem-loop
>dse-mir-10 MI0009346 Drosophila sechellia miR-10 stem-loop
>dse-mir-100 MI0009358 Drosophila sechellia miR-100 stem-loop
>dse-mir-11 MI0009350 Drosophila sechellia miR-11 stem-loop
>dse-mir-12 MI0009328 Drosophila sechellia miR-12 stem-loop
>dse-mir-124 MI0009402 Drosophila sechellia miR-124 stem-loop
>dse-mir-125 MI0009388 Drosophila sechellia miR-125 stem-loop
>dse-mir-133 MI0009396 Drosophila sechellia miR-133 stem-loop
>dse-mir-13a MI0009348 Drosophila sechellia miR-13a stem-loop
>dse-mir-13b-1 MI0009380 Drosophila sechellia miR-13b-1 stem-loop
>dse-mir-13b-2 MI0009378 Drosophila sechellia miR-13b-2 stem-loop
>dse-mir-14 MI0009375 Drosophila sechellia miR-14 stem-loop
>dse-mir-184 MI0009384 Drosophila sechellia miR-184 stem-loop
>dse-mir-210 MI0009338 Drosophila sechellia miR-210 stem-loop
>dse-mir-219 MI0009386 Drosophila sechellia miR-219 stem-loop
>dse-mir-263a MI0009330 Drosophila sechellia miR-263a stem-loop
>dse-mir-263b MI0009393 Drosophila sechellia miR-263b stem-loop
>dse-mir-274 MI0009390 Drosophila sechellia miR-274 stem-loop
>dse-mir-275 MI0009383 Drosophila sechellia miR-275 stem-loop
>dse-mir-276a MI0009353 Drosophila sechellia miR-276a stem-loop
>dse-mir-276b MI0009340 Drosophila sechellia miR-276b stem-loop
>dse-mir-277 MI0009356 Drosophila sechellia miR-277 stem-loop
>dse-mir-278 MI0009343 Drosophila sechellia miR-278 stem-loop
>dse-mir-279 MI0009370 Drosophila sechellia miR-279 stem-loop
>dse-mir-280 MI0009329 Drosophila sechellia miR-280 stem-loop
>dse-mir-281-1 MI0009365 Drosophila sechellia miR-281-1 stem-loop
>dse-mir-281-2 MI0009344 Drosophila sechellia miR-281-2 stem-loop
>dse-mir-282 MI0009354 Drosophila sechellia miR-282 stem-loop
>dse-mir-283 MI0009401 Drosophila sechellia miR-283 stem-loop
>dse-mir-284 MI0009360 Drosophila sechellia miR-284 stem-loop
>dse-mir-285 MI0009371 Drosophila sechellia miR-285 stem-loop
>dse-mir-286 MI0009359 Drosophila sechellia miR-286 stem-loop
>dse-mir-287 MI0009332 Drosophila sechellia miR-287 stem-loop
>dse-mir-288 MI0009368 Drosophila sechellia miR-288 stem-loop
>dse-mir-289 MI0009369 Drosophila sechellia miR-289 stem-loop
>dse-mir-2a-1 MI0009397 Drosophila sechellia miR-2a-1 stem-loop
>dse-mir-2a-2 MI0009392 Drosophila sechellia miR-2a-2 stem-loop
>dse-mir-2a-3 MI0009382 Drosophila sechellia miR-2a-3 stem-loop
>dse-mir-2b-1 MI0009342 Drosophila sechellia miR-2b-1 stem-loop
>dse-mir-2b-2 MI0009345 Drosophila sechellia miR-2b-2 stem-loop
>dse-mir-2c MI0009339 Drosophila sechellia miR-2c stem-loop
>dse-mir-3 MI0009399 Drosophila sechellia miR-3 stem-loop
[truncated: 1,123 more rows]

## Sheet: Sheet1
>aae-mir-2940 MI0013489 Aedes aegypti miR-2940 stem-loop	>aae-bantam MI0013439 Aedes aegypti bantam stem-loop
>aae-mir-2941-1 MI0013491 Aedes aegypti miR-2941-1 stem-loop	>aae-let-7 MI0013505 Aedes aegypti let-7 stem-loop
>aae-mir-2941-2 MI0013492 Aedes aegypti miR-2941-2 stem-loop	>aae-mir-1 MI0013455 Aedes aegypti miR-1 stem-loop
>aae-mir-2942 MI0013506 Aedes aegypti miR-2942 stem-loop	>aae-mir-10 MI0013484 Aedes aegypti miR-10 stem-loop
>aae-mir-2943-1 MI0013507 Aedes aegypti miR-2943-1 stem-loop	>aae-mir-100 MI0013497 Aedes aegypti miR-100 stem-loop
>aae-mir-2943-2 MI0013508 Aedes aegypti miR-2943-2 stem-loop	>aae-mir-1000-1 MI0013502 Aedes aegypti miR-1000-1 stem-loop
>aae-mir-2944a MI0013509 Aedes aegypti miR-2944a stem-loop	>aae-mir-1000-2 MI0013503 Aedes aegypti miR-1000-2 stem-loop
>aae-mir-2944b MI0013510 Aedes aegypti miR-2944b stem-loop	>aae-mir-11 MI0013453 Aedes aegypti miR-11 stem-loop
>aae-mir-2945 MI0013522 Aedes aegypti miR-2945 stem-loop	>aae-mir-1174 MI0013471 Aedes aegypti miR-1174 stem-loop
>aae-mir-2946 MI0013532 Aedes aegypti miR-2946 stem-loop	>aae-mir-1175 MI0013470 Aedes aegypti miR-1175 stem-loop
>aae-mir-2a MI0013443 Aedes aegypti miR-2a stem-loop	>aae-mir-12 MI0013462 Aedes aegypti miR-12 stem-loop
>aae-mir-2b MI0013512 Aedes aegypti miR-2b stem-loop	>aae-mir-124 MI0013488 Aedes aegypti miR-124 stem-loop
>aae-mir-2c MI0013514 Aedes aegypti miR-2c stem-loop	>aae-mir-125 MI0013465 Aedes aegypti miR-125 stem-loop
>aae-mir-305 MI0013459 Aedes aegypti miR-305 stem-loop	>aae-mir-13 MI0013463 Aedes aegypti miR-13 stem-loop
>aae-mir-306 MI0013446 Aedes aegypti miR-306 stem-loop	>aae-mir-133 MI0013482 Aedes aegypti miR-133 stem-loop
>aae-mir-307 MI0013501 Aedes aegypti miR-307 stem-loop	>aae-mir-137-1 MI0013480 Aedes aegypti miR-137-1 stem-loop
>aae-mir-308 MI0013466 Aedes aegypti miR-308 stem-loop	>aae-mir-137-2 MI0013481 Aedes aegypti miR-137-2 stem-loop
>aae-mir-309a-1 MI0013477 Aedes aegypti miR-309a-1 stem-loop	>aae-mir-14 MI0013452 Aedes aegypti miR-14 stem-loop
>aae-mir-309a-2 MI0013478 Aedes aegypti miR-309a-2 stem-loop	>aae-mir-184 MI0013433 Aedes aegypti miR-184 stem-loop
>aae-mir-309b MI0013526 Aedes aegypti miR-309b stem-loop	>aae-mir-1889 MI0013448 Aedes aegypti miR-1889 stem-loop
>aae-mir-31 MI0013483 Aedes aegypti miR-31 stem-loop	>aae-mir-1890 MI0013457 Aedes aegypti miR-1890 stem-loop
>aae-mir-315 MI0013467 Aedes aegypti miR-315 stem-loop	>aae-mir-1891-1 MI0013468 Aedes aegypti miR-1891-1 stem-loop
>aae-mir-316 MI0013523 Aedes aegypti miR-316 stem-loop	>aae-mir-1891-2 MI0013469 Aedes aegypti miR-1891-2 stem-loop
>aae-mir-317-1 MI0013442 Aedes aegypti miR-317-1 stem-loop	>aae-mir-190 MI0013454 Aedes aegypti miR-190 stem-loop
>aae-mir-317-2 MI0013524 Aedes aegypti miR-317-2 stem-loop	>aae-mir-193 MI0013511 Aedes aegypti miR-193 stem-loop
>aae-mir-33 MI0013493 Aedes aegypti miR-33 stem-loop	>aae-mir-210 MI0013499 Aedes aegypti miR-210 stem-loop
>aae-mir-34 MI0013456 Aedes aegypti miR-34 stem-loop	>aae-mir-219 MI0013513 Aedes aegypti miR-219 stem-loop
>aae-mir-375 MI0013504 Aedes aegypti miR-375 stem-loop	>aae-mir-252 MI0013438 Aedes aegypti miR-252 stem-loop
>aae-mir-7 MI0013496 Aedes aegypti miR-7 stem-loop	>aae-mir-263a MI0013495 Aedes aegypti miR-263a stem-loop
>aae-mir-71 MI0013440 Aedes aegypti miR-71 stem-loop	>aae-mir-263b MI0013515 Aedes aegypti miR-263b stem-loop
>aae-mir-79 MI0013500 Aedes aegypti miR-79 stem-loop	>aae-mir-275 MI0013434 Aedes aegypti miR-275 stem-loop
>aae-mir-8 MI0013437 Aedes aegypti miR-8 stem-loop	>aae-mir-276-1 MI0013441 Aedes aegypti miR-276-1 stem-loop
>aae-mir-87 MI0013461 Aedes aegypti miR-87 stem-loop	>aae-mir-276-2 MI0013516 Aedes aegypti miR-276-2 stem-loop
>aae-mir-927 MI0013476 Aedes aegypti miR-927 stem-loop	>aae-mir-2765 MI0013490 Aedes aegypti miR-2765 stem-loop
>aae-mir-929-1 MI0014710 Aedes aegypti miR-929-1 stem-loop	>aae-mir-277 MI0013435 Aedes aegypti miR-277 stem-loop
>aae-mir-929-2 MI0014711 Aedes aegypti miR-929-2 stem-loop	>aae-mir-278 MI0013450 Aedes aegypti miR-278 stem-loop
>aae-mir-92a MI0013445 Aedes aegypti miR-92a stem-loop	>aae-mir-279 MI0013494 Aedes aegypti miR-279 stem-loop
>aae-mir-92b MI0013527 Aedes aegypti miR-92b stem-loop	>aae-mir-281 MI0013447 Aedes aegypti miR-281 stem-loop
>aae-mir-932 MI0013475 Aedes aegypti miR-932 stem-loop	>aae-mir-282-1 MI0013517 Aedes aegypti miR-282-1 stem-loop
>aae-mir-957 MI0013458 Aedes aegypti miR-957 stem-loop	>aae-mir-282-2 MI0013518 Aedes aegypti miR-282-2 stem-loop
>aae-mir-965 MI0013474 Aedes aegypti miR-965 stem-loop	>aae-mir-283 MI0013486 Aedes aegypti miR-283 stem-loop
>aae-mir-970 MI0013498 Aedes aegypti miR-970 stem-loop	>aae-mir-285 MI0013479 Aedes aegypti miR-285 stem-loop
>aae-mir-980 MI0013449 Aedes aegypti miR-980 stem-loop	>aae-mir-286a MI0013521 Aedes aegypti miR-286a stem-loop
>aae-mir-981 MI0013473 Aedes aegypti miR-981 stem-loop	>aae-mir-286b-1 MI0013519 Aedes aegypti miR-286b-1 stem-loop
>aae-mir-988 MI0013487 Aedes aegypti miR-988 stem-loop	>aae-mir-286b-2 MI0013520 Aedes aegypti miR-286b-2 stem-loop
>aae-mir-989 MI0013451 Aedes aegypti miR-989 stem-loop
>aae-mir-993 MI0013472 Aedes aegypti miR-993 stem-loop
>aae-mir-996 MI0013460 Aedes aegypti miR-996 stem-loop
>aae-mir-998 MI0013444 Aedes aegypti miR-998 stem-loop
>aae-mir-999 MI0013464 Aedes aegypti miR-999 stem-loop
>aae-mir-9a-1 MI0013528 Aedes aegypti miR-9a-1 stem-loop
>aae-mir-9a-2 MI0013529 Aedes aegypti miR-9a-2 stem-loop
>aae-mir-9b MI0013530 Aedes aegypti miR-9b stem-loop
>aae-mir-9c MI0013436 Aedes aegypti miR-9c stem-loop
>aae-mir-iab-4-1 MI0013485 Aedes aegypti miR-iab-4-1 stem-loop
>aae-mir-iab-4-2 MI0013531 Aedes aegypti miR-iab-4-2 stem-loop
>aga-mir-1000 MI0010604 Anopheles gambiae miR-1000 stem loop
>aga-mir-137 MI0010601 Anopheles gambiae miR-137 stem loop
>aga-mir-13b MI0001607 Anopheles gambiae miR-13b stem-loop
>aga-mir-1891 MI0008312 Anopheles gambiae miR-1891 stem-loop
>aga-mir-190 MI0010594 Anopheles gambiae miR-190 stem loop
>aga-mir-2-1 MI0001621 Anopheles gambiae miR-2-1 stem-loop
>aga-mir-2-2 MI0001622 Anopheles gambiae miR-2-2 stem-loop
>aga-mir-263a MI0001612 Anopheles gambiae miR-263 stem-loop
>aga-mir-263b MI0010606 Anopheles gambiae miR-263b stem loop
>aga-mir-276 MI0001614 Anopheles gambiae miR-276 stem-loop
>aga-mir-286 MI0010605 Anopheles gambiae miR-286 stem loop
>aga-mir-305 MI0001623 Anopheles gambiae miR-305 stem-loop
>aga-mir-306 MI0006243 Anopheles gambiae miR-306 stem-loop
>aga-mir-307 MI0001624 Anopheles gambiae miR-307 stem-loop
>aga-mir-308 MI0001625 Anopheles gambiae miR-308 stem-loop
>aga-mir-309 MI0010607 Anopheles gambiae miR-309 stem loop
>aga-mir-315 MI0001626 Anopheles gambiae miR-315 stem-loop
>aga-mir-317 MI0001627 Anopheles gambiae miR-317 stem-loop
>aga-mir-34 MI0006239 Anopheles gambiae miR-34 stem-loop
>aga-mir-375 MI0008310 Anopheles gambiae miR-375 stem-loop
>aga-mir-7 MI0001628 Anopheles gambiae miR-7 stem-loop
>aga-mir-79 MI0001629 Anopheles gambiae miR-79 stem-loop
>aga-mir-8 MI0001630 Anopheles gambiae miR-8 stem-loop
>aga-mir-87 MI0008308 Anopheles gambiae miR-87 stem-loop
>aga-mir-927 MI0010596 Anopheles gambiae miR-927 stem loop
>aga-mir-929 MI0010595 Anopheles gambiae miR-929 stem loop
>aga-mir-92a MI0001632 Anopheles gambiae miR-92a stem-loop
>aga-mir-92b MI0001633 Anopheles gambiae miR-92b stem-loop
>aga-mir-957 MI0010600 Anopheles gambiae miR-957 stem loop
>aga-mir-965-1 MI0010602 Anopheles gambiae miR-965-1 stem loop
>aga-mir-965-2 MI0010603 Anopheles gambiae miR-965-2 stem loop
>aga-mir-970 MI0010599 Anopheles gambiae miR-970 stem loop
>aga-mir-981 MI0008307 Anopheles gambiae miR-981 stem-loop
>aga-mir-988 MI0010598 Anopheles gambiae miR-988 stem loop
>aga-mir-989 MI0006242 Anopheles gambiae miR-989 stem-loop
>aga-mir-993 MI0010597 Anopheles gambiae miR-993 stem loop
>aga-mir-996 MI0006241 Anopheles gambiae miR-996 stem-loop
>aga-mir-9a MI0001631 Anopheles gambiae miR-9a stem-loop
>aga-mir-9b MI0001634 Anopheles gambiae miR-9b stem-loop
>aga-mir-9c MI0001635 Anopheles gambiae miR-9c stem-loop
>aga-mir-iab-4 MI0001636 Anopheles gambiae miR-iab-4 stem-loop
>ame-mir-1000 MI0010616 Apis mellifera miR-1000 stem loop
>ame-mir-1006 MI0010617 Apis mellifera miR-1006 stem loop
>ame-mir-1-1 MI0001575 Apis mellifera miR-1-1 stem-loop
>ame-mir-1-2 MI0015955 Apis mellifera miR-1-2 stem-loop
>ame-mir-137 MI0005729 Apis mellifera miR-137 stem-loop
>ame-mir-13a MI0005730 Apis mellifera miR-13a stem-loop
>ame-mir-13b MI0010609 Apis mellifera miR-13b stem loop
>ame-mir-2-1 MI0001589 Apis mellifera miR-2-1 stem-loop
>ame-mir-2-2 MI0001590 Apis mellifera miR-2-2 stem-loop
>ame-mir-2-3 MI0005732 Apis mellifera miR-2-3 stem-loop
>ame-mir-252a MI0010608 Apis mellifera miR-252 stem loop
>ame-mir-252b MI0020309 Apis mellifera miR-252b stem-loop
>ame-mir-263a MI0001583 Apis mellifera miR-263 stem-loop
>ame-mir-263b MI0010611 Apis mellifera miR-263b stem loop
>ame-mir-276 MI0001584 Apis mellifera miR-276 stem-loop
>ame-mir-2788 MI0016140 Apis mellifera miR-2788 stem-loop
>ame-mir-2796 MI0016221 Apis mellifera miR-2796 stem-loop
>ame-mir-279b MI0016201 Apis mellifera miR-279b stem-loop
>ame-mir-279c MI0016216 Apis mellifera miR-279c stem-loop
>ame-mir-279d MI0031789 Apis mellifera miR-279d stem-loop
>ame-mir-2944 MI0016203 Apis mellifera miR-2944 stem-loop
>ame-mir-29b MI0005736 Apis mellifera miR-29b stem-loop
>ame-mir-2b MI0031814 Apis mellifera miR-2b stem-loop
>ame-mir-3049 MI0016158 Apis mellifera miR-3049 stem-loop
>ame-mir-305 MI0001591 Apis mellifera miR-305 stem-loop
>ame-mir-306 MI0016209 Apis mellifera miR-306 stem-loop
>ame-mir-307 MI0016139 Apis mellifera miR-307 stem-loop
>ame-mir-315 MI0001592 Apis mellifera miR-315 stem-loop
>ame-mir-316 MI0010619 Apis mellifera miR-316 stem loop
>ame-mir-317 MI0001593 Apis mellifera miR-317 stem-loop
>ame-mir-318 MI0016204 Apis mellifera miR-318 stem-loop
>ame-mir-31a MI0005737 Apis mellifera miR-31a stem-loop
>ame-mir-33 MI0005738 Apis mellifera miR-33 stem-loop
>ame-mir-34 MI0005739 Apis mellifera miR-34 stem-loop
>ame-mir-3477 MI0016213 Apis mellifera miR-3477 stem-loop
>ame-mir-3478 MI0031824 Apis mellifera miR-3478 stem-loop
>ame-mir-3715 MI0016227 Apis mellifera miR-3715 stem-loop
>ame-mir-3716a MI0016231 Apis mellifera miR-3716a stem-loop
>ame-mir-3716b MI0016192 Apis mellifera miR-3716b stem-loop
>ame-mir-3717 MI0016142 Apis mellifera miR-3717 stem-loop
>ame-mir-3718a MI0016150 Apis mellifera miR-3718a stem-loop
>ame-mir-3718b MI0016156 Apis mellifera miR-3718b stem-loop
>ame-mir-3718c MI0031790 Apis mellifera miR-3718c stem-loop
>ame-mir-3719 MI0016161 Apis mellifera miR-3719 stem-loop
>ame-mir-3720 MI0016168 Apis mellifera miR-3720 stem-loop
>ame-mir-3721 MI0016176 Apis mellifera miR-3721 stem-loop
>ame-mir-3722 MI0016180 Apis mellifera miR-3722 stem-loop
>ame-mir-3723 MI0016219 Apis mellifera miR-3723 stem-loop
>ame-mir-3724 MI0016220 Apis mellifera miR-3724 stem-loop
>ame-mir-3725 MI0016222 Apis mellifera miR-3725 stem-loop
>ame-mir-3726 MI0016223 Apis mellifera miR-3726 stem-loop
>ame-mir-3727 MI0016224 Apis mellifera miR-3727 stem-loop
>ame-mir-3728 MI0016225 Apis mellifera miR-3728 stem-loop
>ame-mir-3729 MI0016226 Apis mellifera miR-3729 stem-loop
>ame-mir-3730 MI0016228 Apis mellifera miR-3730 stem-loop
>ame-mir-3731 MI0016229 Apis mellifera miR-3731 stem-loop
>ame-mir-3732 MI0016230 Apis mellifera miR-3732 stem-loop
>ame-mir-3733 MI0016232 Apis mellifera miR-3733 stem-loop
>ame-mir-3734 MI0016233 Apis mellifera miR-3734 stem-loop
>ame-mir-3735 MI0016234 Apis mellifera miR-3735 stem-loop
>ame-mir-3736 MI0016235 Apis mellifera miR-3736 stem-loop
>ame-mir-3737 MI0016236 Apis mellifera miR-3737 stem-loop
>ame-mir-3738 MI0016237 Apis mellifera miR-3738 stem-loop
>ame-mir-3739 MI0016238 Apis mellifera miR-3739 stem-loop
>ame-mir-3740 MI0016239 Apis mellifera miR-3740 stem-loop
>ame-mir-3741 MI0016240 Apis mellifera miR-3741 stem-loop
>ame-mir-3742 MI0016241 Apis mellifera miR-3742 stem-loop
>ame-mir-3743 MI0016242 Apis mellifera miR-3743 stem-loop
>ame-mir-3744 MI0016243 Apis mellifera miR-3744 stem-loop
>ame-mir-3745 MI0016143 Apis mellifera miR-3745 stem-loop
>ame-mir-3746 MI0016144 Apis mellifera miR-3746 stem-loop
>ame-mir-3747a MI0016145 Apis mellifera miR-3747a stem-loop
>ame-mir-3747b MI0016146 Apis mellifera miR-3747b stem-loop
>ame-mir-3748 MI0016147 Apis mellifera miR-3748 stem-loop
>ame-mir-3749 MI0016148 Apis mellifera miR-3749 stem-loop
>ame-mir-375 MI0005740 Apis mellifera miR-375 stem-loop
>ame-mir-3750 MI0016149 Apis mellifera miR-3750 stem-loop
>ame-mir-3751 MI0016151 Apis mellifera miR-3751 stem-loop
>ame-mir-3752 MI0016152 Apis mellifera miR-3752 stem-loop
>ame-mir-3753 MI0016153 Apis mellifera miR-3753 stem-loop
>ame-mir-3754 MI0016154 Apis mellifera miR-3754 stem-loop
>ame-mir-3755 MI0016155 Apis mellifera miR-3755 stem-loop
>ame-mir-3756 MI0016157 Apis mellifera miR-3756 stem-loop
>ame-mir-3757 MI0016159 Apis mellifera miR-3757 stem-loop
>ame-mir-3758 MI0016160 Apis mellifera miR-3758 stem-loop
>ame-mir-3759 MI0016162 Apis mellifera miR-3759 stem-loop
>ame-mir-3760 MI0016163 Apis mellifera miR-3760 stem-loop
>ame-mir-3761 MI0016164 Apis mellifera miR-3761 stem-loop
>ame-mir-3762 MI0016165 Apis mellifera miR-3762 stem-loop
>ame-mir-3763 MI0016166 Apis mellifera miR-3763 stem-loop
>ame-mir-3764 MI0016167 Apis mellifera miR-3764 stem-loop
>ame-mir-3765 MI0016169 Apis mellifera miR-3765 stem-loop
>ame-mir-3766 MI0016170 Apis mellifera miR-3766 stem-loop
>ame-mir-3767 MI0016171 Apis mellifera miR-3767 stem-loop
>ame-mir-3768 MI0016172 Apis mellifera miR-3768 stem-loop
>ame-mir-3769 MI0016173 Apis mellifera miR-3769 stem-loop
>ame-mir-3770 MI0016175 Apis mellifera miR-3770 stem-loop
>ame-mir-3771 MI0016177 Apis mellifera miR-3771 stem-loop
>ame-mir-3772 MI0016178 Apis mellifera miR-3772 stem-loop
>ame-mir-3773 MI0016179 Apis mellifera miR-3773 stem-loop
>ame-mir-3774 MI0016181 Apis mellifera miR-3774 stem-loop
>ame-mir-3775 MI0016182 Apis mellifera miR-3775 stem-loop
>ame-mir-3776 MI0016183 Apis mellifera miR-3776 stem-loop
>ame-mir-3777 MI0016184 Apis mellifera miR-3777 stem-loop
>ame-mir-3778 MI0016185 Apis mellifera miR-3778 stem-loop
>ame-mir-3779 MI0016186 Apis mellifera miR-3779 stem-loop
>ame-mir-3780 MI0016188 Apis mellifera miR-3780 stem-loop
>ame-mir-3781 MI0016189 Apis mellifera miR-3781 stem-loop
>ame-mir-3782 MI0016190 Apis mellifera miR-3782 stem-loop
>ame-mir-3783 MI0016191 Apis mellifera miR-3783 stem-loop
>ame-mir-3784 MI0016193 Apis mellifera miR-3784 stem-loop
>ame-mir-3785 MI0016194 Apis mellifera miR-3785 stem-loop
>ame-mir-3786 MI0016195 Apis mellifera miR-3786 stem-loop
>ame-mir-3787 MI0016196 Apis mellifera miR-3787 stem-loop
>ame-mir-3788 MI0016197 Apis mellifera miR-3788 stem-loop
>ame-mir-3789 MI0016198 Apis mellifera miR-3789 stem-loop
>ame-mir-3790 MI0016199 Apis mellifera miR-3790 stem-loop
>ame-mir-3791 MI0016200 Apis mellifera miR-3791 stem-loop
>ame-mir-3792 MI0016205 Apis mellifera miR-3792 stem-loop
>ame-mir-3793 MI0016207 Apis mellifera miR-3793 stem-loop
>ame-mir-3794 MI0016208 Apis mellifera miR-3794 stem-loop
>ame-mir-3795 MI0016210 Apis mellifera miR-3795 stem-loop
>ame-mir-3796 MI0016211 Apis mellifera miR-3796 stem-loop
>ame-mir-3797 MI0016212 Apis mellifera miR-3797 stem-loop
>ame-mir-3798 MI0016214 Apis mellifera miR-3798 stem-loop
>ame-mir-3799 MI0016215 Apis mellifera miR-3799 stem-loop
>ame-mir-3800 MI0016217 Apis mellifera miR-3800 stem-loop
>ame-mir-3801 MI0016218 Apis mellifera miR-3801 stem-loop
>ame-mir-6000a MI0020210 Apis mellifera miR-6000 stem-loop
>ame-mir-6000b MI0020308 Apis mellifera miR-6000b stem-loop
>ame-mir-6001 MI0020211 Apis mellifera miR-6001 stem-loop
>ame-mir-6002 MI0020212 Apis mellifera miR-6002 stem-loop
>ame-mir-6003 MI0020213 Apis mellifera miR-6003 stem-loop
>ame-mir-6004 MI0020214 Apis mellifera miR-6004 stem-loop
>ame-mir-6005 MI0020215 Apis mellifera miR-6005 stem-loop
>ame-mir-6006 MI0020217 Apis mellifera miR-6006 stem-loop
>ame-mir-6012 MI0020317 Apis mellifera miR-6012 stem-loop
>ame-mir-6037 MI0020304 Apis mellifera miR-6037 stem-loop
>ame-mir-6038 MI0020305 Apis mellifera miR-6038 stem-loop
>ame-mir-6039 MI0020306 Apis mellifera miR-6039 stem-loop
>ame-mir-6040 MI0020307 Apis mellifera miR-6040 stem-loop
>ame-mir-6041 MI0020310 Apis mellifera miR-6041 stem-loop
>ame-mir-6042 MI0020311 Apis mellifera miR-6042 stem-loop
>ame-mir-6043 MI0020312 Apis mellifera miR-6043 stem-loop
>ame-mir-6044 MI0020313 Apis mellifera miR-6044 stem-loop
>ame-mir-6045 MI0020314 Apis mellifera miR-6045 stem-loop
>ame-mir-6046 MI0020316 Apis mellifera miR-6046 stem-loop
>ame-mir-6047a MI0020318 Apis mellifera miR-6047a stem-loop
>ame-mir-6047b MI0020335 Apis mellifera miR-6047b stem-loop
>ame-mir-6048 MI0020319 Apis mellifera miR-6048 stem-loop
>ame-mir-6049 MI0020320 Apis mellifera miR-6049 stem-loop
>ame-mir-6050 MI0020321 Apis mellifera miR-6050 stem-loop
>ame-mir-6051 MI0020322 Apis mellifera miR-6051 stem-loop
>ame-mir-6052 MI0020323 Apis mellifera miR-6052 stem-loop
>ame-mir-6053 MI0020324 Apis mellifera miR-6053 stem-loop
>ame-mir-6054 MI0020325 Apis mellifera miR-6054 stem-loop
>ame-mir-6055 MI0020326 Apis mellifera miR-6055 stem-loop
>ame-mir-6056 MI0020327 Apis mellifera miR-6056 stem-loop
>ame-mir-6057 MI0020328 Apis mellifera miR-6057 stem-loop
>ame-mir-6058 MI0020329 Apis mellifera miR-6058 stem-loop
>ame-mir-6059 MI0020330 Apis mellifera miR-6059 stem-loop
>ame-mir-6060 MI0020331 Apis mellifera miR-6060 stem-loop
>ame-mir-6061 MI0020332 Apis mellifera miR-6061 stem-loop
>ame-mir-6062 MI0020333 Apis mellifera miR-6062 stem-loop
>ame-mir-6063 MI0020334 Apis mellifera miR-6063 stem-loop
>ame-mir-6064 MI0020336 Apis mellifera miR-6064 stem-loop
>ame-mir-6065 MI0020337 Apis mellifera miR-6065 stem-loop
>ame-mir-6066 MI0020338 Apis mellifera miR-6066 stem-loop
>ame-mir-6067 MI0020339 Apis mellifera miR-6067 stem-loop
>ame-mir-7 MI0001594 Apis mellifera miR-7 stem-loop
>ame-mir-71 MI0005741 Apis mellifera miR-71 stem-loop
>ame-mir-750 MI0016245 Apis mellifera miR-750 stem-loop
>ame-mir-79 MI0005742 Apis mellifera miR-79 stem-loop
>ame-mir-8 MI0001595 Apis mellifera miR-8 stem-loop
>ame-mir-87-1 MI0005743 Apis mellifera miR-87-1 stem-loop
>ame-mir-87-2 MI0005744 Apis mellifera miR-87-2 stem-loop
>ame-mir-927a MI0005748 Apis mellifera miR-927 stem-loop
>ame-mir-927b MI0016206 Apis mellifera miR-927b stem-loop
>ame-mir-928 MI0005749 Apis mellifera miR-928 stem-loop
>ame-mir-929 MI0005751 Apis mellifera miR-929 stem-loop
>ame-mir-92a MI0005745 Apis mellifera miR-92a stem-loop
>ame-mir-92b-1 MI0010612 Apis mellifera miR-92b-1 stem loop
>ame-mir-92b-2 MI0010613 Apis mellifera miR-92b-2 stem loop
>ame-mir-92c MI0020315 Apis mellifera miR-92c stem-loop
>ame-mir-932 MI0005754 Apis mellifera miR-932 stem-loop
>ame-mir-965 MI0016187 Apis mellifera miR-965 stem-loop
>ame-mir-971 MI0016174 Apis mellifera miR-971 stem-loop
>ame-mir-980 MI0016244 Apis mellifera miR-980 stem-loop
>ame-mir-981 MI0010618 Apis mellifera miR-981 stem loop
>ame-mir-985 MI0010614 Apis mellifera miR-985 stem loop
>ame-mir-9864 MI0031788 Apis mellifera miR-9864 stem-loop
>ame-mir-9865 MI0031791 Apis mellifera miR-9865 stem-loop
>ame-mir-9866 MI0031792 Apis mellifera miR-9866 stem-loop
>ame-mir-9867 MI0031793 Apis mellifera miR-9867 stem-loop
>ame-mir-9868 MI0031794 Apis mellifera miR-9868 stem-loop
>ame-mir-9869 MI0031795 Apis mellifera miR-9869 stem-loop
>ame-mir-9870 MI0031796 Apis mellifera miR-9870 stem-loop
>ame-mir-9871 MI0031797 Apis mellifera miR-9871 stem-loop
>ame-mir-9872 MI0031798 Apis mellifera miR-9872 stem-loop
>ame-mir-9873 MI0031799 Apis mellifera miR-9873 stem-loop
>ame-mir-9874 MI0031800 Apis mellifera miR-9874 stem-loop
>ame-mir-9875 MI0031801 Apis mellifera miR-9875 stem-loop
>ame-mir-9876 MI0031802 Apis mellifera miR-9876 stem-loop
>ame-mir-9877 MI0031803 Apis mellifera miR-9877 stem-loop
>ame-mir-9878 MI0031804 Apis mellifera miR-9878 stem-loop
>ame-mir-9879 MI0031805 Apis mellifera miR-9879 stem-loop
>ame-mir-9880 MI0031806 Apis mellifera miR-9880 stem-loop
>ame-mir-9881 MI0031807 Apis mellifera miR-9881 stem-loop
>ame-mir-9882 MI0031808 Apis mellifera miR-9882 stem-loop
>ame-mir-9883 MI0031809 Apis mellifera miR-9883 stem-loop
>ame-mir-9884 MI0031810 Apis mellifera miR-9884 stem-loop
>ame-mir-9885 MI0031811 Apis mellifera miR-9885 stem-loop
>ame-mir-9886 MI0031812 Apis mellifera miR-9886 stem-loop
>ame-mir-9887 MI0031813 Apis mellifera miR-9887 stem-loop
>ame-mir-9888 MI0031815 Apis mellifera miR-9888 stem-loop
>ame-mir-9889 MI0031816 Apis mellifera miR-9889 stem-loop
>ame-mir-989 MI0016141 Apis mellifera miR-989 stem-loop
>ame-mir-9890 MI0031817 Apis mellifera miR-9890 stem-loop
>ame-mir-9891 MI0031818 Apis mellifera miR-9891 stem-loop
>ame-mir-9892 MI0031819 Apis mellifera miR-9892 stem-loop
>ame-mir-9893 MI0031820 Apis mellifera miR-9893 stem-loop
>ame-mir-9894 MI0031821 Apis mellifera miR-9894 stem-loop
>ame-mir-9895 MI0031822 Apis mellifera miR-9895 stem-loop
>ame-mir-9896 MI0031823 Apis mellifera miR-9896 stem-loop
>ame-mir-993 MI0010620 Apis mellifera miR-993 stem loop
>ame-mir-996 MI0010610 Apis mellifera miR-996 stem loop
>ame-mir-9a MI0001596 Apis mellifera miR-9a stem-loop
>ame-mir-9b MI0001597 Apis mellifera miR-9b stem-loop
>ame-mir-9c MI0016202 Apis mellifera miR-9c stem-loop
>ame-mir-iab-4 MI0001598 Apis mellifera miR-iab-4 stem-loop
>api-mir-1000 MI0013910 Acyrthosiphon pisum miR-1000 stem-loop
>api-mir-13a MI0013912 Acyrthosiphon pisum miR-13a stem-loop
>api-mir-184a MI0013358 Acyrthosiphon pisum miR-184a stem-loop
>api-mir-184b MI0013914 Acyrthosiphon pisum miR-184b stem-loop
>api-mir-1923 MI0013357 Acyrthosiphon pisum miR-1923 stem-loop
>api-mir-252a MI0013919 Acyrthosiphon pisum miR-252a stem-loop
>api-mir-252b MI0013981 Acyrthosiphon pisum miR-252b stem-loop
>api-mir-276 MI0013359 Acyrthosiphon pisum miR-276 stem-loop
>api-mir-2796 MI0014008 Acyrthosiphon pisum miR-2796 stem-loop
>api-mir-279a MI0013924 Acyrthosiphon pisum miR-279a stem-loop
>api-mir-279b MI0013925 Acyrthosiphon pisum miR-279b stem-loop
>api-mir-29 MI0013926 Acyrthosiphon pisum miR-29 stem-loop
>api-mir-2a MI0013927 Acyrthosiphon pisum miR-2a stem-loop
>api-mir-2b MI0013928 Acyrthosiphon pisum miR-2b stem-loop
>api-mir-2c MI0013929 Acyrthosiphon pisum miR-2c stem-loop
>api-mir-3015a-1 MI0013956 Acyrthosiphon pisum miR-3015a-1 stem-loop
>api-mir-3015a-2 MI0013957 Acyrthosiphon pisum miR-3015a-2 stem-loop
>api-mir-3015b MI0013960 Acyrthosiphon pisum miR-3015b stem-loop
>api-mir-3015c MI0014013 Acyrthosiphon pisum miR-3015c stem-loop
>api-mir-3016 MI0013958 Acyrthosiphon pisum miR-3016 stem-loop
>api-mir-3017a MI0013959 Acyrthosiphon pisum miR-3017a stem-loop
>api-mir-3017b-1 MI0013998 Acyrthosiphon pisum miR-3017b-1 stem-loop
>api-mir-3017b-2 MI0013999 Acyrthosiphon pisum miR-3017b-2 stem-loop
>api-mir-3017b-3 MI0014000 Acyrthosiphon pisum miR-3017b-3 stem-loop
>api-mir-3018 MI0013961 Acyrthosiphon pisum miR-3018 stem-loop
>api-mir-3019 MI0013962 Acyrthosiphon pisum miR-3019 stem-loop
>api-mir-3020 MI0013963 Acyrthosiphon pisum miR-3020 stem-loop
>api-mir-3021-1 MI0013964 Acyrthosiphon pisum miR-3021-1 stem-loop
>api-mir-3021-2 MI0031736 Acyrthosiphon pisum miR-3021-2 stem-loop
>api-mir-3021-3 MI0031737 Acyrthosiphon pisum miR-3021-3 stem-loop
>api-mir-3022 MI0013965 Acyrthosiphon pisum miR-3022 stem-loop
>api-mir-3023 MI0013966 Acyrthosiphon pisum miR-3023 stem-loop
>api-mir-3024 MI0013967 Acyrthosiphon pisum miR-3024 stem-loop
>api-mir-3025 MI0013968 Acyrthosiphon pisum miR-3025 stem-loop
>api-mir-3026 MI0013969 Acyrthosiphon pisum miR-3026 stem-loop
>api-mir-3027 MI0013970 Acyrthosiphon pisum miR-3027 stem-loop
>api-mir-3028 MI0013971 Acyrthosiphon pisum miR-3028 stem-loop
>api-mir-3029 MI0013972 Acyrthosiphon pisum miR-3029 stem-loop
>api-mir-3030 MI0013973 Acyrthosiphon pisum miR-3030 stem-loop
>api-mir-3031 MI0013974 Acyrthosiphon pisum miR-3031 stem-loop
>api-mir-3032 MI0013975 Acyrthosiphon pisum miR-3032 stem-loop
>api-mir-3033 MI0013976 Acyrthosiphon pisum miR-3033 stem-loop
>api-mir-3034 MI0013977 Acyrthosiphon pisum miR-3034 stem-loop
>api-mir-3035-1 MI0013979 Acyrthosiphon pisum miR-3035-1 stem-loop
>api-mir-3035-2 MI0013980 Acyrthosiphon pisum miR-3035-2 stem-loop
>api-mir-3036-1 MI0013982 Acyrthosiphon pisum miR-3036-1 stem-loop
>api-mir-3036-2 MI0013983 Acyrthosiphon pisum miR-3036-2 stem-loop
>api-mir-3036-3 MI0013984 Acyrthosiphon pisum miR-3036-3 stem-loop
>api-mir-3036-4 MI0013985 Acyrthosiphon pisum miR-3036-4 stem-loop
>api-mir-3036-5 MI0013986 Acyrthosiphon pisum miR-3036-5 stem-loop
>api-mir-3037 MI0013987 Acyrthosiphon pisum miR-3037 stem-loop
>api-mir-3038 MI0013988 Acyrthosiphon pisum miR-3038 stem-loop
>api-mir-3039 MI0013990 Acyrthosiphon pisum miR-3039 stem-loop
>api-mir-3040 MI0013991 Acyrthosiphon pisum miR-3040 stem-loop
>api-mir-3041 MI0013992 Acyrthosiphon pisum miR-3041 stem-loop
>api-mir-3042 MI0013993 Acyrthosiphon pisum miR-3042 stem-loop
>api-mir-3043-1 MI0013994 Acyrthosiphon pisum miR-3043-1 stem-loop
>api-mir-3043-2 MI0013995 Acyrthosiphon pisum miR-3043-2 stem-loop
>api-mir-3043-3 MI0013996 Acyrthosiphon pisum miR-3043-3 stem-loop
>api-mir-3044 MI0013997 Acyrthosiphon pisum miR-3044 stem-loop
>api-mir-3045a MI0014001 Acyrthosiphon pisum miR-3045a stem-loop
>api-mir-3045b MI0014016 Acyrthosiphon pisum miR-3045b stem-loop
>api-mir-3046 MI0014002 Acyrthosiphon pisum miR-3046 stem-loop
>api-mir-3047-1 MI0014003 Acyrthosiphon pisum miR-3047-1 stem-loop
>api-mir-3047-2 MI0014004 Acyrthosiphon pisum miR-3047-2 stem-loop
>api-mir-3048 MI0014006 Acyrthosiphon pisum miR-3048 stem-loop
>api-mir-3049 MI0014007 Acyrthosiphon pisum miR-3049 stem-loop
>api-mir-3050 MI0014009 Acyrthosiphon pisum miR-3050 stem-loop
>api-mir-3051-1 MI0014010 Acyrthosiphon pisum miR-3051-1 stem-loop
>api-mir-3051-2 MI0014011 Acyrthosiphon pisum miR-3051-2 stem-loop
>api-mir-3052 MI0014012 Acyrthosiphon pisum miR-3052 stem-loop
>api-mir-3053 MI0014015 Acyrthosiphon pisum miR-3053 stem-loop
>api-mir-3054 MI0014017 Acyrthosiphon pisum miR-3054 stem-loop
>api-mir-3055-1 MI0014018 Acyrthosiphon pisum miR-3055-1 stem-loop
>api-mir-3055-2 MI0031732 Acyrthosiphon pisum miR-3055-2 stem-loop
>api-mir-3055-3 MI0031733 Acyrthosiphon pisum miR-3055-3 stem-loop
>api-mir-3055-4 MI0031734 Acyrthosiphon pisum miR-3055-4 stem-loop
>api-mir-3055-5 MI0031735 Acyrthosiphon pisum miR-3055-5 stem-loop
>api-mir-3056 MI0014019 Acyrthosiphon pisum miR-3056 stem-loop
>api-mir-306 MI0013989 Acyrthosiphon pisum miR-306 stem-loop
>api-mir-307 MI0013930 Acyrthosiphon pisum miR-307 stem-loop
>api-mir-315 MI0013932 Acyrthosiphon pisum miR-315 stem-loop
>api-mir-316 MI0013933 Acyrthosiphon pisum miR-316 stem-loop
>api-mir-317 MI0013934 Acyrthosiphon pisum miR-317 stem-loop
>api-mir-34 MI0013935 Acyrthosiphon pisum miR-34 stem-loop
>api-mir-7 MI0013936 Acyrthosiphon pisum miR-7 stem-loop
>api-mir-71 MI0013937 Acyrthosiphon pisum miR-71 stem-loop
>api-mir-8 MI0013939 Acyrthosiphon pisum miR-8 stem-loop
>api-mir-87a MI0013941 Acyrthosiphon pisum miR-87a stem-loop
>api-mir-87b MI0013940 Acyrthosiphon pisum miR-87b stem-loop
>api-mir-927 MI0013942 Acyrthosiphon pisum miR-927 stem-loop
>api-mir-929 MI0013943 Acyrthosiphon pisum miR-929 stem-loop
>api-mir-92a-1 MI0013944 Acyrthosiphon pisum miR-92a-1 stem-loop
>api-mir-92a-2 MI0013945 Acyrthosiphon pisum miR-92a-2 stem-loop
>api-mir-92b-1 MI0013946 Acyrthosiphon pisum miR-92b-1 stem-loop
>api-mir-92b-2 MI0013947 Acyrthosiphon pisum miR-92b-2 stem-loop
>api-mir-965 MI0013948 Acyrthosiphon pisum miR-965 stem-loop
>api-mir-971 MI0013949 Acyrthosiphon pisum miR-971 stem-loop
>api-mir-981 MI0013938 Acyrthosiphon pisum miR-981 stem-loop
>api-mir-993 MI0013361 Acyrthosiphon pisum miR-993 stem-loop
>api-mir-996 MI0013951 Acyrthosiphon pisum miR-996 stem-loop
>api-mir-998 MI0013953 Acyrthosiphon pisum miR-998 stem-loop
>api-mir-9a MI0013954 Acyrthosiphon pisum miR-9a stem-loop
>api-mir-9b MI0013955 Acyrthosiphon pisum miR-9b stem-loop
>api-mir-iab-4 MI0013355 Acyrthosiphon pisum miR-iab-4 stem-loop
>bmo-mir-13a MI0008341 Bombyx mori miR-13a stem-loop
>bmo-mir-13b MI0008342 Bombyx mori miR-13b stem-loop
>bmo-mir-1923 MI0008393 Bombyx mori miR-1923 stem-loop
>bmo-mir-1926 MI0008394 Bombyx mori miR-1926 stem-loop
>bmo-mir-1a MI0004969 Bombyx mori miR-1a stem-loop
>bmo-mir-1b MI0012994 Bombyx mori miR-1b stem-loop
>bmo-mir-252 MI0010621 Bombyx mori miR-252 stem loop
>bmo-mir-2723 MI0012170 Bombyx mori miR-2723 stem-loop
>bmo-mir-2724 MI0012171 Bombyx mori miR-2724 stem-loop
>bmo-mir-2729 MI0012177 Bombyx mori miR-2729 stem-loop
>bmo-mir-2731-1 MI0012179 Bombyx mori miR-2731-1 stem-loop
>bmo-mir-2731-2 MI0012180 Bombyx mori miR-2731-2 stem-loop
>bmo-mir-2733a-1 MI0012182 Bombyx mori miR-2733a-1 stem-loop
>bmo-mir-2733a-2 MI0013858 Bombyx mori miR-2733a-2 stem-loop
>bmo-mir-2733a-3 MI0014453 Bombyx mori miR-2733a-3 stem-loop
>bmo-mir-2733b-1 MI0012190 Bombyx mori miR-2733b-1 stem-loop
>bmo-mir-2733b-2 MI0014413 Bombyx mori miR-2733b-2 stem-loop
>bmo-mir-2733c MI0012306 Bombyx mori miR-2733c stem-loop
>bmo-mir-2733d MI0012305 Bombyx mori miR-2733d stem-loop
>bmo-mir-2733e-1 MI0012304 Bombyx mori miR-2733e-1 stem-loop
>bmo-mir-2733e-2 MI0012303 Bombyx mori miR-2733e-2 stem-loop
>bmo-mir-2733e-3 MI0015937 Bombyx mori miR-2733e-3 stem-loop
>bmo-mir-2733f MI0013856 Bombyx mori miR-2733f stem-loop
>bmo-mir-2733g MI0013857 Bombyx mori miR-2733g stem-loop
>bmo-mir-2733h MI0013859 Bombyx mori miR-2733h stem-loop
>bmo-mir-2733i MI0014452 Bombyx mori miR-2733i stem-loop
>bmo-mir-2733j MI0014412 Bombyx mori miR-2733j stem-loop
>bmo-mir-2734 MI0012183 Bombyx mori miR-2734 stem-loop
>bmo-mir-2736 MI0012185 Bombyx mori miR-2736 stem-loop
>bmo-mir-2737 MI0012186 Bombyx mori miR-2737 stem-loop
>bmo-mir-2738 MI0012187 Bombyx mori miR-2738 stem-loop
>bmo-mir-2739 MI0012188 Bombyx mori miR-2739 stem-loop
>bmo-mir-274 MI0010624 Bombyx mori miR-274 stem loop
>bmo-mir-2742 MI0012192 Bombyx mori miR-2742 stem-loop
>bmo-mir-2744 MI0012195 Bombyx mori miR-2744 stem-loop
>bmo-mir-2745 MI0012196 Bombyx mori miR-2745 stem-loop
>bmo-mir-2748 MI0012199 Bombyx mori miR-2748 stem-loop
>bmo-mir-2751 MI0012203 Bombyx mori miR-2751 stem-loop
>bmo-mir-2752 MI0012204 Bombyx mori miR-2752 stem-loop
>bmo-mir-2753 MI0012175 Bombyx mori miR-2753 stem-loop
>bmo-mir-2754 MI0012301 Bombyx mori miR-2754 stem-loop
>bmo-mir-2755 MI0012302 Bombyx mori miR-2755 stem-loop
>bmo-mir-2756 MI0012309 Bombyx mori miR-2756 stem-loop
>bmo-mir-2757 MI0012311 Bombyx mori miR-2757 stem-loop
>bmo-mir-2758 MI0012312 Bombyx mori miR-2758 stem-loop
>bmo-mir-2759 MI0012313 Bombyx mori miR-2759 stem-loop
>bmo-mir-276 MI0004980 Bombyx mori miR-276 stem-loop
>bmo-mir-2760 MI0012314 Bombyx mori miR-2760 stem-loop
>bmo-mir-2761 MI0012315 Bombyx mori miR-2761 stem-loop
>bmo-mir-2762 MI0012316 Bombyx mori miR-2762 stem-loop
>bmo-mir-2763 MI0012317 Bombyx mori miR-2763 stem-loop
>bmo-mir-2764 MI0012318 Bombyx mori miR-2764 stem-loop
>bmo-mir-2766 MI0012320 Bombyx mori miR-2766 stem-loop
>bmo-mir-2767 MI0012321 Bombyx mori miR-2767 stem-loop
>bmo-mir-2768 MI0012323 Bombyx mori miR-2768 stem-loop
>bmo-mir-2769 MI0012325 Bombyx mori miR-2769 stem-loop
>bmo-mir-2770 MI0012326 Bombyx mori miR-2770 stem-loop
>bmo-mir-2771 MI0012328 Bombyx mori miR-2771 stem-loop
>bmo-mir-2772a-1 MI0012329 Bombyx mori miR-2772a-1 stem-loop
>bmo-mir-2772a-2 MI0012350 Bombyx mori miR-2772a-2 stem-loop
>bmo-mir-2772b MI0012327 Bombyx mori miR-2772b stem-loop
>bmo-mir-2774a-1 MI0012331 Bombyx mori miR-2774a-1 stem-loop
>bmo-mir-2774a-2 MI0012347 Bombyx mori miR-2774a-2 stem-loop
>bmo-mir-2774a-3 MI0012332 Bombyx mori miR-2774a-3 stem-loop
>bmo-mir-2774a-4 MI0012337 Bombyx mori miR-2774a-4 stem-loop
>bmo-mir-2774b-1 MI0012335 Bombyx mori miR-2774b-1 stem-loop
>bmo-mir-2774b-2 MI0012341 Bombyx mori miR-2774b-2 stem-loop
>bmo-mir-2774c MI0012450 Bombyx mori miR-2774c stem-loop
>bmo-mir-2775a MI0012333 Bombyx mori miR-2775a stem-loop
>bmo-mir-2775b MI0012429 Bombyx mori miR-2775b stem-loop
>bmo-mir-2776 MI0012334 Bombyx mori miR-2776 stem-loop
>bmo-mir-2777 MI0012336 Bombyx mori miR-2777 stem-loop
>bmo-mir-2778a-1 MI0012338 Bombyx mori miR-2778a-1 stem-loop
>bmo-mir-2778a-2 MI0012352 Bombyx mori miR-2778a-2 stem-loop
>bmo-mir-2778a-3 MI0012340 Bombyx mori miR-2778a-3 stem-loop
>bmo-mir-2778a-4 MI0012353 Bombyx mori miR-2778a-4 stem-loop
>bmo-mir-2778b MI0012351 Bombyx mori miR-2778b stem-loop
>bmo-mir-2778c MI0012339 Bombyx mori miR-2778c stem-loop
>bmo-mir-2778d MI0012349 Bombyx mori miR-2778d stem-loop
>bmo-mir-2779 MI0012344 Bombyx mori miR-2779 stem-loop
>bmo-mir-2780a-1 MI0012345 Bombyx mori miR-2780a-1 stem-loop
>bmo-mir-2780a-2 MI0012386 Bombyx mori miR-2780a-2 stem-loop
>bmo-mir-2780a-3 MI0012406 Bombyx mori miR-2780a-3 stem-loop
>bmo-mir-2780b-1 MI0012415 Bombyx mori miR-2780b-1 stem-loop
>bmo-mir-2780b-2 MI0012407 Bombyx mori miR-2780b-2 stem-loop
>bmo-mir-2780c MI0012451 Bombyx mori miR-2780c stem-loop
>bmo-mir-2780d MI0012462 Bombyx mori miR-2780d stem-loop
>bmo-mir-2781 MI0012348 Bombyx mori miR-2781 stem-loop
>bmo-mir-2782 MI0012355 Bombyx mori miR-2782 stem-loop
>bmo-mir-2783 MI0012356 Bombyx mori miR-2783 stem-loop
>bmo-mir-2784 MI0012357 Bombyx mori miR-2784 stem-loop
>bmo-mir-2785 MI0012358 Bombyx mori miR-2785 stem-loop
>bmo-mir-2786 MI0012359 Bombyx mori miR-2786 stem-loop
>bmo-mir-2787 MI0012360 Bombyx mori miR-2787 stem-loop
>bmo-mir-2788 MI0012361 Bombyx mori miR-2788 stem-loop
>bmo-mir-2789 MI0012362 Bombyx mori miR-2789 stem-loop
>bmo-mir-2790 MI0012363 Bombyx mori miR-2790 stem-loop
>bmo-mir-2791 MI0012364 Bombyx mori miR-2791 stem-loop
>bmo-mir-2792 MI0012365 Bombyx mori miR-2792 stem-loop
>bmo-mir-2794 MI0012367 Bombyx mori miR-2794 stem-loop
>bmo-mir-2795 MI0012368 Bombyx mori miR-2795 stem-loop
>bmo-mir-2796 MI0012369 Bombyx mori miR-2796 stem-loop
>bmo-mir-2797a MI0012370 Bombyx mori miR-2797a stem-loop
>bmo-mir-2797b MI0012371 Bombyx mori miR-2797b stem-loop
>bmo-mir-2797c MI0012372 Bombyx mori miR-2797c stem-loop
>bmo-mir-2797d MI0012373 Bombyx mori miR-2797d stem-loop
>bmo-mir-2798 MI0012374 Bombyx mori miR-2798 stem-loop
>bmo-mir-2799 MI0012375 Bombyx mori miR-2799 stem-loop
>bmo-mir-279a MI0004982 Bombyx mori miR-279a stem-loop
>bmo-mir-279b MI0012298 Bombyx mori miR-279b stem-loop
>bmo-mir-279c MI0012299 Bombyx mori miR-279c stem-loop
>bmo-mir-279d MI0012297 Bombyx mori miR-279d stem-loop
>bmo-mir-279e MI0014278 Bombyx mori miR-279e stem-loop
>bmo-mir-2800 MI0012376 Bombyx mori miR-2800 stem-loop
>bmo-mir-2801 MI0012377 Bombyx mori miR-2801 stem-loop
>bmo-mir-2803 MI0012379 Bombyx mori miR-2803 stem-loop
>bmo-mir-2804-1 MI0012380 Bombyx mori miR-2804-1 stem-loop
>bmo-mir-2804-2 MI0012391 Bombyx mori miR-2804-2 stem-loop
>bmo-mir-2804-3 MI0012410 Bombyx mori miR-2804-3 stem-loop
>bmo-mir-2804-4 MI0012463 Bombyx mori miR-2804-4 stem-loop
>bmo-mir-2805 MI0012382 Bombyx mori miR-2805 stem-loop
>bmo-mir-2806-2 MI0012455 Bombyx mori miR-2806-2 stem-loop
>bmo-mir-2807a-1 MI0012385 Bombyx mori miR-2807a-1 stem-loop
>bmo-mir-2807a-2 MI0012396 Bombyx mori miR-2807a-2 stem-loop
>bmo-mir-2807a-3 MI0012444 Bombyx mori miR-2807a-3 stem-loop
>bmo-mir-2807a-4 MI0012452 Bombyx mori miR-2807a-4 stem-loop
>bmo-mir-2807a-5 MI0012395 Bombyx mori miR-2807a-5 stem-loop
>bmo-mir-2807a-6 MI0012416 Bombyx mori miR-2807a-6 stem-loop
>bmo-mir-2807b MI0012426 Bombyx mori miR-2807b stem-loop
>bmo-mir-2807c MI0012308 Bombyx mori miR-2807c stem-loop
>bmo-mir-2807d MI0014306 Bombyx mori miR-2807d stem-loop
>bmo-mir-2808a-1 MI0012388 Bombyx mori miR-2808a-1 stem-loop
>bmo-mir-2808a-2 MI0012381 Bombyx mori miR-2808a-2 stem-loop
>bmo-mir-2808b MI0012423 Bombyx mori miR-2808b stem-loop
>bmo-mir-2808c MI0012346 Bombyx mori miR-2808c stem-loop
>bmo-mir-2808d MI0014260 Bombyx mori miR-2808d stem-loop
>bmo-mir-2808e MI0014289 Bombyx mori miR-2808e stem-loop
>bmo-mir-2809 MI0012389 Bombyx mori miR-2809 stem-loop
>bmo-mir-2810 MI0012390 Bombyx mori miR-2810 stem-loop
>bmo-mir-2812 MI0012393 Bombyx mori miR-2812 stem-loop
>bmo-mir-2813-1 MI0012394 Bombyx mori miR-2813-1 stem-loop
>bmo-mir-2813-2 MI0012436 Bombyx mori miR-2813-2 stem-loop
>bmo-mir-2814-2 MI0012409 Bombyx mori miR-2814-2 stem-loop
>bmo-mir-2814-3 MI0012457 Bombyx mori miR-2814-3 stem-loop
>bmo-mir-2816-1 MI0012400 Bombyx mori miR-2816-1 stem-loop
>bmo-mir-2816-2 MI0012411 Bombyx mori miR-2816-2 stem-loop
>bmo-mir-2816-3 MI0012413 Bombyx mori miR-2816-3 stem-loop
>bmo-mir-2817 MI0012401 Bombyx mori miR-2817 stem-loop
>bmo-mir-2818-1 MI0012402 Bombyx mori miR-2818-1 stem-loop
>bmo-mir-2818-2 MI0012414 Bombyx mori miR-2818-2 stem-loop
>bmo-mir-2819 MI0012403 Bombyx mori miR-2819 stem-loop
>bmo-mir-2820-1 MI0012404 Bombyx mori miR-2820-1 stem-loop
>bmo-mir-2820-2 MI0012440 Bombyx mori miR-2820-2 stem-loop
>bmo-mir-2821 MI0012405 Bombyx mori miR-2821 stem-loop
>bmo-mir-2822-1 MI0012408 Bombyx mori miR-2822-1 stem-loop
>bmo-mir-2822-2 MI0012439 Bombyx mori miR-2822-2 stem-loop
>bmo-mir-2824 MI0012419 Bombyx mori miR-2824 stem-loop
>bmo-mir-2825 MI0012420 Bombyx mori miR-2825 stem-loop
>bmo-mir-2826 MI0012421 Bombyx mori miR-2826 stem-loop
>bmo-mir-2827 MI0012422 Bombyx mori miR-2827 stem-loop
>bmo-mir-2828 MI0012424 Bombyx mori miR-2828 stem-loop
>bmo-mir-2830-1 MI0012427 Bombyx mori miR-2830-1 stem-loop
>bmo-mir-2830-2 MI0012461 Bombyx mori miR-2830-2 stem-loop
>bmo-mir-2831-1 MI0012428 Bombyx mori miR-2831-1 stem-loop
>bmo-mir-2831-2 MI0012434 Bombyx mori miR-2831-2 stem-loop
>bmo-mir-2832 MI0012430 Bombyx mori miR-2832 stem-loop
>bmo-mir-2833-1 MI0012433 Bombyx mori miR-2833-1 stem-loop
>bmo-mir-2833-2 MI0012453 Bombyx mori miR-2833-2 stem-loop
>bmo-mir-2833b MI0012997 Bombyx mori miR-2833b stem-loop
>bmo-mir-2834-1 MI0012435 Bombyx mori miR-2834-1 stem-loop
>bmo-mir-2834-2 MI0012460 Bombyx mori miR-2834-2 stem-loop
>bmo-mir-2835 MI0012437 Bombyx mori miR-2835 stem-loop
>bmo-mir-2836 MI0012438 Bombyx mori miR-2836 stem-loop
>bmo-mir-2837 MI0012441 Bombyx mori miR-2837 stem-loop
>bmo-mir-2838 MI0012445 Bombyx mori miR-2838 stem-loop
>bmo-mir-2839 MI0012446 Bombyx mori miR-2839 stem-loop
>bmo-mir-2840 MI0012448 Bombyx mori miR-2840 stem-loop
>bmo-mir-2841 MI0012449 Bombyx mori miR-2841 stem-loop
>bmo-mir-2842 MI0012454 Bombyx mori miR-2842 stem-loop
>bmo-mir-2843-1 MI0012456 Bombyx mori miR-2843-1 stem-loop
>bmo-mir-2843-2 MI0012464 Bombyx mori miR-2843-2 stem-loop
>bmo-mir-2845 MI0012465 Bombyx mori miR-2845 stem-loop
>bmo-mir-2846 MI0012466 Bombyx mori miR-2846 stem-loop
>bmo-mir-2847 MI0012467 Bombyx mori miR-2847 stem-loop
>bmo-mir-2848 MI0012469 Bombyx mori miR-2848 stem-loop
>bmo-mir-2849-1 MI0012468 Bombyx mori miR-2849-1 stem-loop
>bmo-mir-2849-2 MI0012471 Bombyx mori miR-2849-2 stem-loop
>bmo-mir-2849-3 MI0012472 Bombyx mori miR-2849-3 stem-loop
>bmo-mir-2851-1 MI0012991 Bombyx mori miR-2851-1 stem-loop
>bmo-mir-2851-2 MI0012990 Bombyx mori miR-2851-2 stem-loop
>bmo-mir-2852 MI0012992 Bombyx mori miR-2852 stem-loop
>bmo-mir-2854 MI0012995 Bombyx mori miR-2854 stem-loop
>bmo-mir-2855 MI0012996 Bombyx mori miR-2855 stem-loop
>bmo-mir-2856-1 MI0012998 Bombyx mori miR-2856-1 stem-loop
>bmo-mir-2856-2 MI0012999 Bombyx mori miR-2856-2 stem-loop
>bmo-mir-2857 MI0013000 Bombyx mori miR-2857 stem-loop
>bmo-mir-2859 MI0013002 Bombyx mori miR-2859 stem-loop
>bmo-mir-2860 MI0013003 Bombyx mori miR-2860 stem-loop
>bmo-mir-2998 MI0013854 Bombyx mori miR-2998 stem-loop
>bmo-mir-2999 MI0013855 Bombyx mori miR-2999 stem-loop
>bmo-mir-2a-1 MI0008338 Bombyx mori miR-2a-1 stem-loop
>bmo-mir-2a-2 MI0008339 Bombyx mori miR-2a-2 stem-loop
>bmo-mir-2b MI0008340 Bombyx mori miR-2b stem-loop
>bmo-mir-3000 MI0013860 Bombyx mori miR-3000 stem-loop
>bmo-mir-3001 MI0013861 Bombyx mori miR-3001 stem-loop
>bmo-mir-305 MI0004985 Bombyx mori miR-305 stem-loop
>bmo-mir-306a MI0012201 Bombyx mori miR-306a stem-loop
>bmo-mir-306b MI0012989 Bombyx mori miR-306b stem-loop
>bmo-mir-307 MI0004986 Bombyx mori miR-307 stem-loop
>bmo-mir-308 MI0012296 Bombyx mori miR-308 stem-loop
>bmo-mir-31 MI0005377 Bombyx mori miR-31 stem-loop
>bmo-mir-316 MI0012292 Bombyx mori miR-316 stem-loop
>bmo-mir-317 MI0008349 Bombyx mori miR-317 stem-loop
>bmo-mir-3203 MI0014255 Bombyx mori miR-3203 stem-loop
>bmo-mir-3204a MI0014256 Bombyx mori miR-3204a stem-loop
>bmo-mir-3204b MI0014495 Bombyx mori miR-3204b stem-loop
>bmo-mir-3205 MI0014257 Bombyx mori miR-3205 stem-loop
>bmo-mir-3206 MI0014258 Bombyx mori miR-3206 stem-loop
>bmo-mir-3207 MI0014259 Bombyx mori miR-3207 stem-loop
>bmo-mir-3208 MI0014261 Bombyx mori miR-3208 stem-loop
>bmo-mir-3209 MI0014262 Bombyx mori miR-3209 stem-loop
>bmo-mir-3210 MI0014263 Bombyx mori miR-3210 stem-loop
>bmo-mir-3211 MI0014264 Bombyx mori miR-3211 stem-loop
>bmo-mir-3212 MI0014265 Bombyx mori miR-3212 stem-loop
>bmo-mir-3213 MI0014266 Bombyx mori miR-3213 stem-loop
>bmo-mir-3214 MI0014267 Bombyx mori miR-3214 stem-loop
>bmo-mir-3215 MI0014268 Bombyx mori miR-3215 stem-loop
>bmo-mir-3216 MI0014269 Bombyx mori miR-3216 stem-loop
>bmo-mir-3217 MI0014270 Bombyx mori miR-3217 stem-loop
>bmo-mir-3218 MI0014271 Bombyx mori miR-3218 stem-loop
>bmo-mir-3219 MI0014272 Bombyx mori miR-3219 stem-loop
>bmo-mir-3220 MI0014273 Bombyx mori miR-3220 stem-loop
>bmo-mir-3221 MI0014274 Bombyx mori miR-3221 stem-loop
>bmo-mir-3222 MI0014275 Bombyx mori miR-3222 stem-loop
>bmo-mir-3223 MI0014276 Bombyx mori miR-3223 stem-loop
>bmo-mir-3224 MI0014277 Bombyx mori miR-3224 stem-loop
>bmo-mir-3225 MI0014279 Bombyx mori miR-3225 stem-loop
>bmo-mir-3226 MI0014280 Bombyx mori miR-3226 stem-loop
>bmo-mir-3227 MI0014281 Bombyx mori miR-3227 stem-loop
>bmo-mir-3228 MI0014282 Bombyx mori miR-3228 stem-loop
>bmo-mir-3229 MI0014283 Bombyx mori miR-3229 stem-loop
>bmo-mir-3230 MI0014284 Bombyx mori miR-3230 stem-loop
>bmo-mir-3231 MI0014285 Bombyx mori miR-3231 stem-loop
>bmo-mir-3232 MI0014286 Bombyx mori miR-3232 stem-loop
>bmo-mir-3233 MI0014287 Bombyx mori miR-3233 stem-loop
>bmo-mir-3234 MI0014288 Bombyx mori miR-3234 stem-loop
>bmo-mir-3235 MI0014290 Bombyx mori miR-3235 stem-loop
>bmo-mir-3236 MI0014291 Bombyx mori miR-3236 stem-loop
>bmo-mir-3237 MI0014292 Bombyx mori miR-3237 stem-loop
>bmo-mir-3238 MI0014293 Bombyx mori miR-3238 stem-loop
>bmo-mir-3239 MI0014294 Bombyx mori miR-3239 stem-loop
>bmo-mir-3241 MI0014296 Bombyx mori miR-3241 stem-loop
>bmo-mir-3242 MI0014297 Bombyx mori miR-3242 stem-loop
>bmo-mir-3243 MI0014298 Bombyx mori miR-3243 stem-loop
>bmo-mir-3244 MI0014299 Bombyx mori miR-3244 stem-loop
>bmo-mir-3245 MI0014300 Bombyx mori miR-3245 stem-loop
>bmo-mir-3246 MI0014301 Bombyx mori miR-3246 stem-loop
>bmo-mir-3247 MI0014302 Bombyx mori miR-3247 stem-loop
>bmo-mir-3248 MI0014303 Bombyx mori miR-3248 stem-loop
>bmo-mir-3249 MI0014304 Bombyx mori miR-3249 stem-loop
>bmo-mir-3250 MI0014305 Bombyx mori miR-3250 stem-loop
>bmo-mir-3251 MI0014307 Bombyx mori miR-3251 stem-loop
>bmo-mir-3252 MI0014308 Bombyx mori miR-3252 stem-loop
>bmo-mir-3253 MI0014309 Bombyx mori miR-3253 stem-loop
>bmo-mir-3254 MI0014310 Bombyx mori miR-3254 stem-loop
>bmo-mir-3255 MI0014311 Bombyx mori miR-3255 stem-loop
>bmo-mir-3256 MI0014312 Bombyx mori miR-3256 stem-loop
>bmo-mir-3257 MI0014313 Bombyx mori miR-3257 stem-loop
>bmo-mir-3258 MI0014314 Bombyx mori miR-3258 stem-loop
>bmo-mir-3259 MI0014315 Bombyx mori miR-3259 stem-loop
>bmo-mir-3260 MI0014316 Bombyx mori miR-3260 stem-loop
>bmo-mir-3261 MI0014317 Bombyx mori miR-3261 stem-loop
>bmo-mir-3262 MI0014318 Bombyx mori miR-3262 stem-loop
>bmo-mir-3263 MI0014319 Bombyx mori miR-3263 stem-loop
>bmo-mir-3264 MI0014320 Bombyx mori miR-3264 stem-loop
>bmo-mir-3265 MI0014321 Bombyx mori miR-3265 stem-loop
>bmo-mir-3266 MI0014322 Bombyx mori miR-3266 stem-loop
>bmo-mir-3267a MI0014323 Bombyx mori miR-3267a stem-loop
>bmo-mir-3267b MI0014338 Bombyx mori miR-3267b stem-loop
>bmo-mir-3267c MI0014430 Bombyx mori miR-3267c stem-loop
>bmo-mir-3268 MI0014324 Bombyx mori miR-3268 stem-loop
>bmo-mir-3269 MI0014325 Bombyx mori miR-3269 stem-loop
>bmo-mir-3270 MI0014326 Bombyx mori miR-3270 stem-loop
>bmo-mir-3271 MI0014327 Bombyx mori miR-3271 stem-loop
>bmo-mir-3272 MI0014328 Bombyx mori miR-3272 stem-loop
>bmo-mir-3273 MI0014329 Bombyx mori miR-3273 stem-loop
>bmo-mir-3274 MI0014330 Bombyx mori miR-3274 stem-loop
>bmo-mir-3275 MI0014331 Bombyx mori miR-3275 stem-loop
>bmo-mir-3276 MI0014332 Bombyx mori miR-3276 stem-loop
>bmo-mir-3277 MI0014333 Bombyx mori miR-3277 stem-loop
>bmo-mir-3278 MI0014334 Bombyx mori miR-3278 stem-loop
>bmo-mir-3279 MI0014335 Bombyx mori miR-3279 stem-loop
>bmo-mir-3280 MI0014336 Bombyx mori miR-3280 stem-loop
>bmo-mir-3282 MI0014339 Bombyx mori miR-3282 stem-loop
>bmo-mir-3283 MI0014340 Bombyx mori miR-3283 stem-loop
>bmo-mir-3284 MI0014341 Bombyx mori miR-3284 stem-loop
>bmo-mir-3285 MI0014342 Bombyx mori miR-3285 stem-loop
>bmo-mir-3286 MI0014343 Bombyx mori miR-3286 stem-loop
>bmo-mir-3287 MI0014344 Bombyx mori miR-3287 stem-loop
>bmo-mir-3288 MI0014345 Bombyx mori miR-3288 stem-loop
>bmo-mir-3289 MI0014346 Bombyx mori miR-3289 stem-loop
>bmo-mir-3290 MI0014347 Bombyx mori miR-3290 stem-loop
>bmo-mir-3291 MI0014348 Bombyx mori miR-3291 stem-loop
>bmo-mir-3292 MI0014349 Bombyx mori miR-3292 stem-loop
>bmo-mir-3293 MI0014350 Bombyx mori miR-3293 stem-loop
>bmo-mir-3294 MI0014351 Bombyx mori miR-3294 stem-loop
>bmo-mir-3295 MI0014352 Bombyx mori miR-3295 stem-loop
>bmo-mir-3296 MI0014353 Bombyx mori miR-3296 stem-loop
>bmo-mir-3297 MI0014354 Bombyx mori miR-3297 stem-loop
>bmo-mir-3298 MI0014355 Bombyx mori miR-3298 stem-loop
>bmo-mir-3299 MI0014356 Bombyx mori miR-3299 stem-loop
>bmo-mir-33 MI0012293 Bombyx mori miR-33 stem-loop
>bmo-mir-3301 MI0014358 Bombyx mori miR-3301 stem-loop
>bmo-mir-3302 MI0014359 Bombyx mori miR-3302 stem-loop
>bmo-mir-3303 MI0014360 Bombyx mori miR-3303 stem-loop
>bmo-mir-3304a MI0014361 Bombyx mori miR-3304a stem-loop
>bmo-mir-3305 MI0014362 Bombyx mori miR-3305 stem-loop
>bmo-mir-3306 MI0014363 Bombyx mori miR-3306 stem-loop
>bmo-mir-3307 MI0014364 Bombyx mori miR-3307 stem-loop
>bmo-mir-3308 MI0014365 Bombyx mori miR-3308 stem-loop
>bmo-mir-3309 MI0014366 Bombyx mori miR-3309 stem-loop
>bmo-mir-3310 MI0014367 Bombyx mori miR-3310 stem-loop
>bmo-mir-3311 MI0014368 Bombyx mori miR-3311 stem-loop
>bmo-mir-3312 MI0014369 Bombyx mori miR-3312 stem-loop
>bmo-mir-3314 MI0014372 Bombyx mori miR-3314 stem-loop
>bmo-mir-3315 MI0014373 Bombyx mori miR-3315 stem-loop
>bmo-mir-3316 MI0014374 Bombyx mori miR-3316 stem-loop
>bmo-mir-3317 MI0014375 Bombyx mori miR-3317 stem-loop
>bmo-mir-3318 MI0014376 Bombyx mori miR-3318 stem-loop
>bmo-mir-3319 MI0014377 Bombyx mori miR-3319 stem-loop
>bmo-mir-3321 MI0014379 Bombyx mori miR-3321 stem-loop
>bmo-mir-3322 MI0014380 Bombyx mori miR-3322 stem-loop
>bmo-mir-3323 MI0014381 Bombyx mori miR-3323 stem-loop
>bmo-mir-3324 MI0014382 Bombyx mori miR-3324 stem-loop
>bmo-mir-3325 MI0014383 Bombyx mori miR-3325 stem-loop
>bmo-mir-3326 MI0014384 Bombyx mori miR-3326 stem-loop
>bmo-mir-3327 MI0014385 Bombyx mori miR-3327 stem-loop
>bmo-mir-3328 MI0014386 Bombyx mori miR-3328 stem-loop
>bmo-mir-3329 MI0014387 Bombyx mori miR-3329 stem-loop
>bmo-mir-3330 MI0014388 Bombyx mori miR-3330 stem-loop
>bmo-mir-3332 MI0014390 Bombyx mori miR-3332 stem-loop
>bmo-mir-3333 MI0014391 Bombyx mori miR-3333 stem-loop
>bmo-mir-3334 MI0014392 Bombyx mori miR-3334 stem-loop
>bmo-mir-3335 MI0014393 Bombyx mori miR-3335 stem-loop
>bmo-mir-3336 MI0014394 Bombyx mori miR-3336 stem-loop
>bmo-mir-3337 MI0014395 Bombyx mori miR-3337 stem-loop
>bmo-mir-3338 MI0014396 Bombyx mori miR-3338 stem-loop
>bmo-mir-3339 MI0014397 Bombyx mori miR-3339 stem-loop
>bmo-mir-3340 MI0014398 Bombyx mori miR-3340 stem-loop
>bmo-mir-3342 MI0014400 Bombyx mori miR-3342 stem-loop
>bmo-mir-3343 MI0014401 Bombyx mori miR-3343 stem-loop
>bmo-mir-3344 MI0014402 Bombyx mori miR-3344 stem-loop
>bmo-mir-3345 MI0014403 Bombyx mori miR-3345 stem-loop
>bmo-mir-3347a MI0014405 Bombyx mori miR-3347a stem-loop
>bmo-mir-3347b MI0014467 Bombyx mori miR-3347b stem-loop
>bmo-mir-3348 MI0014406 Bombyx mori miR-3348 stem-loop
>bmo-mir-3350 MI0014408 Bombyx mori miR-3350 stem-loop
>bmo-mir-3351 MI0014409 Bombyx mori miR-3351 stem-loop
>bmo-mir-3352 MI0014410 Bombyx mori miR-3352 stem-loop
>bmo-mir-3353 MI0014411 Bombyx mori miR-3353 stem-loop
>bmo-mir-3354 MI0014414 Bombyx mori miR-3354 stem-loop
>bmo-mir-3355 MI0014415 Bombyx mori miR-3355 stem-loop
>bmo-mir-3356 MI0014416 Bombyx mori miR-3356 stem-loop
>bmo-mir-3357 MI0014417 Bombyx mori miR-3357 stem-loop
>bmo-mir-3358 MI0014418 Bombyx mori miR-3358 stem-loop
>bmo-mir-3359 MI0014419 Bombyx mori miR-3359 stem-loop
>bmo-mir-3360 MI0014420 Bombyx mori miR-3360 stem-loop
>bmo-mir-3361 MI0014421 Bombyx mori miR-3361 stem-loop
>bmo-mir-3362 MI0014422 Bombyx mori miR-3362 stem-loop
>bmo-mir-3363 MI0014423 Bombyx mori miR-3363 stem-loop
>bmo-mir-3364 MI0014424 Bombyx mori miR-3364 stem-loop
>bmo-mir-3365 MI0014425 Bombyx mori miR-3365 stem-loop
>bmo-mir-3366 MI0014426 Bombyx mori miR-3366 stem-loop
>bmo-mir-3367 MI0014427 Bombyx mori miR-3367 stem-loop
>bmo-mir-3368 MI0014428 Bombyx mori miR-3368 stem-loop
>bmo-mir-3369 MI0014429 Bombyx mori miR-3369 stem-loop
>bmo-mir-3370 MI0014431 Bombyx mori miR-3370 stem-loop
>bmo-mir-3371 MI0014432 Bombyx mori miR-3371 stem-loop
>bmo-mir-3372 MI0014433 Bombyx mori miR-3372 stem-loop
>bmo-mir-3373 MI0014434 Bombyx mori miR-3373 stem-loop
>bmo-mir-3374 MI0014435 Bombyx mori miR-3374 stem-loop
>bmo-mir-3375 MI0014436 Bombyx mori miR-3375 stem-loop
>bmo-mir-3377 MI0014438 Bombyx mori miR-3377 stem-loop
>bmo-mir-3378 MI0014439 Bombyx mori miR-3378 stem-loop
>bmo-mir-3381 MI0014442 Bombyx mori miR-3381 stem-loop
>bmo-mir-3382 MI0014443 Bombyx mori miR-3382 stem-loop
>bmo-mir-3383 MI0014444 Bombyx mori miR-3383 stem-loop
>bmo-mir-3384 MI0014445 Bombyx mori miR-3384 stem-loop
>bmo-mir-3385 MI0014446 Bombyx mori miR-3385 stem-loop
>bmo-mir-3386 MI0014447 Bombyx mori miR-3386 stem-loop
>bmo-mir-3387 MI0014448 Bombyx mori miR-3387 stem-loop
>bmo-mir-3388 MI0014449 Bombyx mori miR-3388 stem-loop
>bmo-mir-3389 MI0014450 Bombyx mori miR-3389 stem-loop
>bmo-mir-3391 MI0014454 Bombyx mori miR-3391 stem-loop
>bmo-mir-3392 MI0014455 Bombyx mori miR-3392 stem-loop
>bmo-mir-3393 MI0014456 Bombyx mori miR-3393 stem-loop
>bmo-mir-3394 MI0014457 Bombyx mori miR-3394 stem-loop
>bmo-mir-3395 MI0014458 Bombyx mori miR-3395 stem-loop
>bmo-mir-3396 MI0014459 Bombyx mori miR-3396 stem-loop
>bmo-mir-3397 MI0014460 Bombyx mori miR-3397 stem-loop
>bmo-mir-3398 MI0014461 Bombyx mori miR-3398 stem-loop
>bmo-mir-3399 MI0014462 Bombyx mori miR-3399 stem-loop
>bmo-mir-34 MI0004975 Bombyx mori miR-34 stem-loop
>bmo-mir-3400 MI0014463 Bombyx mori miR-3400 stem-loop
>bmo-mir-3401 MI0014464 Bombyx mori miR-3401 stem-loop
>bmo-mir-3402 MI0014465 Bombyx mori miR-3402 stem-loop
>bmo-mir-3403 MI0014466 Bombyx mori miR-3403 stem-loop
>bmo-mir-3404 MI0014468 Bombyx mori miR-3404 stem-loop
>bmo-mir-3405 MI0014469 Bombyx mori miR-3405 stem-loop
>bmo-mir-3406 MI0014470 Bombyx mori miR-3406 stem-loop
>bmo-mir-3407 MI0014471 Bombyx mori miR-3407 stem-loop
>bmo-mir-3408 MI0014472 Bombyx mori miR-3408 stem-loop
>bmo-mir-3409 MI0014473 Bombyx mori miR-3409 stem-loop
>bmo-mir-3410 MI0014474 Bombyx mori miR-3410 stem-loop
>bmo-mir-3411 MI0014475 Bombyx mori miR-3411 stem-loop
>bmo-mir-3412 MI0014476 Bombyx mori miR-3412 stem-loop
>bmo-mir-3413 MI0014477 Bombyx mori miR-3413 stem-loop
>bmo-mir-3414 MI0014478 Bombyx mori miR-3414 stem-loop
>bmo-mir-3415 MI0014479 Bombyx mori miR-3415 stem-loop
>bmo-mir-3416 MI0014480 Bombyx mori miR-3416 stem-loop
>bmo-mir-3417 MI0014481 Bombyx mori miR-3417 stem-loop
>bmo-mir-3418 MI0014482 Bombyx mori miR-3418 stem-loop
>bmo-mir-3419 MI0014483 Bombyx mori miR-3419 stem-loop
>bmo-mir-3420 MI0014485 Bombyx mori miR-3420 stem-loop
>bmo-mir-3421 MI0014486 Bombyx mori miR-3421 stem-loop
>bmo-mir-3422 MI0014487 Bombyx mori miR-3422 stem-loop
>bmo-mir-3423 MI0014488 Bombyx mori miR-3423 stem-loop
>bmo-mir-3424 MI0014489 Bombyx mori miR-3424 stem-loop
>bmo-mir-3425 MI0014490 Bombyx mori miR-3425 stem-loop
>bmo-mir-3426 MI0014491 Bombyx mori miR-3426 stem-loop
>bmo-mir-3427 MI0014492 Bombyx mori miR-3427 stem-loop
>bmo-mir-3428 MI0014493 Bombyx mori miR-3428 stem-loop
>bmo-mir-3429 MI0014494 Bombyx mori miR-3429 stem-loop
>bmo-mir-3430 MI0014496 Bombyx mori miR-3430 stem-loop
>bmo-mir-375 MI0012324 Bombyx mori miR-375 stem-loop
>bmo-mir-6497 MI0022087 Bombyx mori miR-6497 stem-loop
>bmo-mir-6498 MI0022088 Bombyx mori miR-6498 stem-loop
>bmo-mir-7 MI0004970 Bombyx mori miR-7 stem-loop
>bmo-mir-71 MI0005378 Bombyx mori miR-71 stem-loop
>bmo-mir-745 MI0012310 Bombyx mori miR-745 stem-loop
>bmo-mir-750 MI0012322 Bombyx mori miR-750 stem-loop
>bmo-mir-79 MI0008343 Bombyx mori miR-79 stem-loop
>bmo-mir-8 MI0004971 Bombyx mori miR-8 stem-loop
>bmo-mir-87 MI0008344 Bombyx mori miR-87 stem-loop
>bmo-mir-927 MI0010000 Bombyx mori miR-927 stem-loop
>bmo-mir-929 MI0010001 Bombyx mori miR-929 stem-loop
>bmo-mir-92a MI0015936 Bombyx mori miR-92a stem-loop
>bmo-mir-92b MI0009998 Bombyx mori miR-92b stem-loop
>bmo-mir-932 MI0010003 Bombyx mori miR-932 stem-loop
>bmo-mir-965 MI0010623 Bombyx mori miR-965 stem loop
>bmo-mir-970 MI0010622 Bombyx mori miR-970 stem loop
>bmo-mir-989a MI0012205 Bombyx mori miR-989 stem-loop
>bmo-mir-989b MI0014484 Bombyx mori miR-989b stem-loop
>bmo-mir-993a MI0010626 Bombyx mori miR-993a stem loop
>bmo-mir-993b MI0010625 Bombyx mori miR-993b stem loop
>bmo-mir-998 MI0012295 Bombyx mori miR-998 stem-loop
>bmo-mir-9a MI0004972 Bombyx mori miR-9a stem-loop
>bmo-mir-9b MI0010004 Bombyx mori miR-9b stem-loop
>bmo-mir-9c MI0012193 Bombyx mori miR-9c stem-loop
>bmo-mir-9d MI0012307 Bombyx mori miR-9d stem-loop
>bmo-mir-iab-4 MI0010005 Bombyx mori miR-iab-4 stem-loop
>bmo-mir-iab-8 MI0013534 Bombyx mori miR-iab-8 stem-loop
>cqu-mir-1891 MI0013611 Culex quinquefasciatus miR-1891 stem-loop
>cqu-mir-190-1 MI0013598 Culex quinquefasciatus miR-190-1 stem-loop
>cqu-mir-190-2 MI0013597 Culex quinquefasciatus miR-190-2 stem-loop
>cqu-mir-2 MI0013604 Culex quinquefasciatus miR-2 stem-loop
>cqu-mir-252-1 MI0013576 Culex quinquefasciatus miR-252-1 stem-loop
>cqu-mir-252-2 MI0023546 Culex quinquefasciatus miR-252-2 stem-loop
>cqu-mir-263 MI0013593 Culex quinquefasciatus miR-263 stem-loop
>cqu-mir-276-3 MI0013590 Culex quinquefasciatus miR-276-3 stem-loop
>cqu-mir-281-1 MI0013564 Culex quinquefasciatus miR-281-1 stem-loop
>cqu-mir-281-2 MI0023547 Culex quinquefasciatus miR-281-2 stem-loop
>cqu-mir-2941-1 MI0013622 Culex quinquefasciatus miR-2941-1 stem-loop
>cqu-mir-2941-2 MI0013623 Culex quinquefasciatus miR-2941-2 stem-loop
>cqu-mir-2951 MI0013621 Culex quinquefasciatus miR-2951 stem-loop
>cqu-mir-2952 MI0013624 Culex quinquefasciatus miR-2952 stem-loop
>cqu-mir-305 MI0013582 Culex quinquefasciatus miR-305 stem-loop
>cqu-mir-306 MI0013626 Culex quinquefasciatus miR-306 stem-loop
>cqu-mir-308 MI0013618 Culex quinquefasciatus miR-308 stem-loop
>cqu-mir-309 MI0013631 Culex quinquefasciatus miR-309 stem-loop
>cqu-mir-31 MI0013614 Culex quinquefasciatus miR-31 stem-loop
>cqu-mir-315 MI0013569 Culex quinquefasciatus miR-315 stem-loop
>cqu-mir-316 MI0013629 Culex quinquefasciatus miR-316 stem-loop
>cqu-mir-317-1 MI0013583 Culex quinquefasciatus miR-317-1 stem-loop
>cqu-mir-317-2 MI0023548 Culex quinquefasciatus miR-317-2 stem-loop
>cqu-mir-33 MI0013620 Culex quinquefasciatus miR-33 stem-loop
>cqu-mir-375-1 MI0013630 Culex quinquefasciatus miR-375-1 stem-loop
>cqu-mir-375-2 MI0023549 Culex quinquefasciatus miR-375-2 stem-loop
>cqu-mir-7 MI0013612 Culex quinquefasciatus miR-7 stem-loop
>cqu-mir-71 MI0013596 Culex quinquefasciatus miR-71 stem-loop
>cqu-mir-79 MI0013619 Culex quinquefasciatus miR-79 stem-loop
>cqu-mir-8 MI0013602 Culex quinquefasciatus miR-8 stem-loop
>cqu-mir-87 MI0013627 Culex quinquefasciatus miR-87 stem-loop
>cqu-mir-9 MI0013581 Culex quinquefasciatus miR-9 stem-loop
>cqu-mir-92 MI0013594 Culex quinquefasciatus miR-92 stem-loop
>cqu-mir-932 MI0013606 Culex quinquefasciatus miR-932 stem-loop
>cqu-mir-957 MI0013572 Culex quinquefasciatus miR-957 stem-loop
>cqu-mir-965 MI0013575 Culex quinquefasciatus miR-965 stem-loop
>cqu-mir-970 MI0013579 Culex quinquefasciatus miR-970 stem-loop
>cqu-mir-980 MI0013617 Culex quinquefasciatus miR-980 stem-loop
>cqu-mir-981 MI0013584 Culex quinquefasciatus miR-981 stem-loop
>cqu-mir-988 MI0013567 Culex quinquefasciatus miR-988 stem-loop
>cqu-mir-989 MI0013586 Culex quinquefasciatus miR-989 stem-loop
>cqu-mir-993 MI0013577 Culex quinquefasciatus miR-993 stem-loop
>cqu-mir-996 MI0013609 Culex quinquefasciatus miR-996 stem-loop
>cqu-mir-998 MI0013632 Culex quinquefasciatus miR-998 stem-loop
>cqu-mir-999 MI0013573 Culex quinquefasciatus miR-999 stem-loop
>cqu-mir-iab-4 MI0013563 Culex quinquefasciatus miR-iab-4 stem-loop
>dan-mir-13a MI0008957 Drosophila ananassae miR-13a stem-loop
>dan-mir-13b-1 MI0008963 Drosophila ananassae miR-13b-1 stem-loop
>dan-mir-13b-2 MI0008989 Drosophila ananassae miR-13b-2 stem-loop
>dan-mir-274 MI0008982 Drosophila ananassae miR-274 stem-loop
>dan-mir-276a MI0008992 Drosophila ananassae miR-276a stem-loop
>dan-mir-276b MI0008980 Drosophila ananassae miR-276b stem-loop
>dan-mir-280 MI0008973 Drosophila ananassae miR-280 stem-loop
>dan-mir-281-1 MI0008987 Drosophila ananassae miR-281-1 stem-loop
>dan-mir-281-2 MI0008965 Drosophila ananassae miR-281-2 stem-loop
>dan-mir-284 MI0008952 Drosophila ananassae miR-284 stem-loop
>dan-mir-286 MI0008978 Drosophila ananassae miR-286 stem-loop
>dan-mir-287 MI0008961 Drosophila ananassae miR-287 stem-loop
>dan-mir-288 MI0008943 Drosophila ananassae miR-288 stem-loop
>dan-mir-289 MI0009003 Drosophila ananassae miR-289 stem-loop
>dan-mir-2a-1 MI0008986 Drosophila ananassae miR-2a-1 stem-loop
>dan-mir-2a-2 MI0008951 Drosophila ananassae miR-2a-2 stem-loop
>dan-mir-2b MI0008954 Drosophila ananassae miR-2b stem-loop
>dan-mir-2c MI0008976 Drosophila ananassae miR-2c stem-loop
>dan-mir-3 MI0008960 Drosophila ananassae miR-3 stem-loop
>dan-mir-304 MI0008950 Drosophila ananassae miR-304 stem-loop
>dan-mir-305 MI0009001 Drosophila ananassae miR-305 stem-loop
>dan-mir-306 MI0008984 Drosophila ananassae miR-306 stem-loop
>dan-mir-307 MI0008970 Drosophila ananassae miR-307 stem-loop
>dan-mir-308 MI0008958 Drosophila ananassae miR-308 stem-loop
>dan-mir-309 MI0008990 Drosophila ananassae miR-309 stem-loop
>dan-mir-310 MI0008962 Drosophila ananassae miR-310 stem-loop
>dan-mir-311a MI0009008 Drosophila ananassae miR-311a stem-loop
>dan-mir-311b MI0009013 Drosophila ananassae miR-311b stem-loop
>dan-mir-312 MI0008959 Drosophila ananassae miR-312 stem-loop
>dan-mir-314 MI0009002 Drosophila ananassae miR-314 stem-loop
>dan-mir-315 MI0008996 Drosophila ananassae miR-315 stem-loop
>dan-mir-316 MI0008983 Drosophila ananassae miR-316 stem-loop
>dan-mir-317 MI0008988 Drosophila ananassae miR-317 stem-loop
>dan-mir-318 MI0009000 Drosophila ananassae miR-318 stem-loop
>dan-mir-31a MI0009016 Drosophila ananassae miR-31a stem-loop
>dan-mir-31b MI0009006 Drosophila ananassae miR-31b stem-loop
>dan-mir-33 MI0008998 Drosophila ananassae miR-33 stem-loop
>dan-mir-34 MI0008974 Drosophila ananassae miR-34 stem-loop
>dan-mir-4 MI0008964 Drosophila ananassae miR-4 stem-loop
>dan-mir-5 MI0008994 Drosophila ananassae miR-5 stem-loop
>dan-mir-6-1 MI0008999 Drosophila ananassae miR-6-1 stem-loop
>dan-mir-6-2 MI0009015 Drosophila ananassae miR-6-2 stem-loop
>dan-mir-6-3 MI0009010 Drosophila ananassae miR-6-3 stem-loop
>dan-mir-7 MI0008947 Drosophila ananassae miR-7 stem-loop
>dan-mir-79 MI0008966 Drosophila ananassae miR-79 stem-loop
>dan-mir-8 MI0008945 Drosophila ananassae miR-8 stem-loop
>dan-mir-87 MI0008948 Drosophila ananassae miR-87 stem-loop
>dan-mir-92a MI0008949 Drosophila ananassae miR-92a stem-loop
>dan-mir-92b MI0008942 Drosophila ananassae miR-92b stem-loop
>dan-mir-9a MI0008995 Drosophila ananassae miR-9a stem-loop
>dan-mir-9b MI0008953 Drosophila ananassae miR-9b stem-loop
>dan-mir-9c MI0008993 Drosophila ananassae miR-9c stem-loop
>dan-mir-iab-4 MI0008975 Drosophila ananassae miR-iab-4 stem-loop
>der-mir-13a MI0009092 Drosophila erecta miR-13a stem-loop
>der-mir-13b-1 MI0009039 Drosophila erecta miR-13b-1 stem-loop
>der-mir-13b-2 MI0009023 Drosophila erecta miR-13b-2 stem-loop
>der-mir-274 MI0009061 Drosophila erecta miR-274 stem-loop
>der-mir-276a MI0009070 Drosophila erecta miR-276a stem-loop
>der-mir-276b MI0009083 Drosophila erecta miR-276b stem-loop
>der-mir-280 MI0009031 Drosophila erecta miR-280 stem-loop
>der-mir-281-1 MI0009068 Drosophila erecta miR-281-1 stem-loop
>der-mir-281-2 MI0009040 Drosophila erecta miR-281-2 stem-loop
>der-mir-284 MI0009052 Drosophila erecta miR-284 stem-loop
>der-mir-286 MI0009030 Drosophila erecta miR-286 stem-loop
>der-mir-287 MI0009022 Drosophila erecta miR-287 stem-loop
>der-mir-288 MI0009093 Drosophila erecta miR-288 stem-loop
>der-mir-289 MI0009098 Drosophila erecta miR-289 stem-loop
>der-mir-2a-1 MI0009059 Drosophila erecta miR-2a-1 stem-loop
>der-mir-2a-2 MI0009049 Drosophila erecta miR-2a-2 stem-loop
>der-mir-2b-1 MI0009076 Drosophila erecta miR-2b-1 stem-loop
>der-mir-2b-2 MI0009096 Drosophila erecta miR-2b-2 stem-loop
>der-mir-2c MI0009081 Drosophila erecta miR-2c stem-loop
>der-mir-3 MI0009079 Drosophila erecta miR-3 stem-loop
>der-mir-304 MI0009090 Drosophila erecta miR-304 stem-loop
>der-mir-305 MI0009067 Drosophila erecta miR-305 stem-loop
>der-mir-306 MI0009033 Drosophila erecta miR-306 stem-loop
>der-mir-307 MI0009035 Drosophila erecta miR-307 stem-loop
>der-mir-308 MI0009018 Drosophila erecta miR-308 stem-loop
>der-mir-309 MI0009026 Drosophila erecta miR-309 stem-loop
>der-mir-310a MI0009095 Drosophila erecta miR-310a stem-loop
>der-mir-310b MI0009024 Drosophila erecta miR-310b stem-loop
>der-mir-311a MI0009028 Drosophila erecta miR-311a stem-loop
>der-mir-311b-1 MI0009060 Drosophila erecta miR-311b-1 stem-loop
>der-mir-311b-2 MI0009065 Drosophila erecta miR-311b-2 stem-loop
>der-mir-311c MI0009062 Drosophila erecta miR-311c stem-loop
>der-mir-312-1 MI0009077 Drosophila erecta miR-312-1 stem-loop
>der-mir-312-2 MI0009089 Drosophila erecta miR-312-2 stem-loop
>der-mir-314 MI0009069 Drosophila erecta miR-314 stem-loop
>der-mir-315 MI0009080 Drosophila erecta miR-315 stem-loop
>der-mir-316 MI0009034 Drosophila erecta miR-316 stem-loop
>der-mir-317 MI0009082 Drosophila erecta miR-317 stem-loop
>der-mir-318 MI0009057 Drosophila erecta miR-318 stem-loop
>der-mir-31a MI0009058 Drosophila erecta miR-31a stem-loop
>der-mir-31b MI0009020 Drosophila erecta miR-31b stem-loop
>der-mir-33 MI0009086 Drosophila erecta miR-33 stem-loop
>der-mir-34 MI0009046 Drosophila erecta miR-34 stem-loop
>der-mir-4 MI0009073 Drosophila erecta miR-4 stem-loop
>der-mir-5 MI0009021 Drosophila erecta miR-5 stem-loop
>der-mir-6-1 MI0009051 Drosophila erecta miR-6-1 stem-loop
>der-mir-6-2 MI0009048 Drosophila erecta miR-6-2 stem-loop
>der-mir-6-3 MI0009042 Drosophila erecta miR-6-3 stem-loop
>der-mir-7 MI0009078 Drosophila erecta miR-7 stem-loop
>der-mir-79 MI0009064 Drosophila erecta miR-79 stem-loop
>der-mir-8 MI0009037 Drosophila erecta miR-8 stem-loop
>der-mir-87 MI0009085 Drosophila erecta miR-87 stem-loop
>der-mir-92a MI0009032 Drosophila erecta miR-92a stem-loop
>der-mir-92b MI0009084 Drosophila erecta miR-92b stem-loop
>der-mir-9a MI0009043 Drosophila erecta miR-9a stem-loop
>der-mir-9b MI0009045 Drosophila erecta miR-9b stem-loop
>der-mir-9c MI0009097 Drosophila erecta miR-9c stem-loop
>der-mir-iab-4 MI0009063 Drosophila erecta miR-iab-4 stem-loop
>dgr-let-7-1 MI0009138 Drosophila grimshawi let-7-1 stem-loop
>dgr-let-7-2 MI0009176 Drosophila grimshawi let-7-2 stem-loop
>dgr-mir-125-1 MI0009156 Drosophila grimshawi miR-125-1 stem-loop
>dgr-mir-125-2 MI0009162 Drosophila grimshawi miR-125-2 stem-loop
>dgr-mir-13a MI0009168 Drosophila grimshawi miR-13a stem-loop
>dgr-mir-13b-1 MI0009151 Drosophila grimshawi miR-13b-1 stem-loop
>dgr-mir-13b-2 MI0009166 Drosophila grimshawi miR-13b-2 stem-loop
>dgr-mir-274 MI0009174 Drosophila grimshawi miR-274 stem-loop
>dgr-mir-276a MI0009117 Drosophila grimshawi miR-276a stem-loop
>dgr-mir-276b MI0009116 Drosophila grimshawi miR-276b stem-loop
>dgr-mir-280 MI0009167 Drosophila grimshawi miR-280 stem-loop
>dgr-mir-281-1 MI0009128 Drosophila grimshawi miR-281-1 stem-loop
>dgr-mir-281-2 MI0009177 Drosophila grimshawi miR-281-2 stem-loop
>dgr-mir-284 MI0009157 Drosophila grimshawi miR-284 stem-loop
>dgr-mir-286-1 MI0009136 Drosophila grimshawi miR-286-1 stem-loop
>dgr-mir-286-2 MI0009131 Drosophila grimshawi miR-286-2 stem-loop
>dgr-mir-287-1 MI0009106 Drosophila grimshawi miR-287-1 stem-loop
>dgr-mir-287-2 MI0009144 Drosophila grimshawi miR-287-2 stem-loop
>dgr-mir-288 MI0009145 Drosophila grimshawi miR-288 stem-loop
>dgr-mir-2a-1 MI0009153 Drosophila grimshawi miR-2a-1 stem-loop
>dgr-mir-2a-2 MI0009165 Drosophila grimshawi miR-2a-2 stem-loop
>dgr-mir-2b MI0009110 Drosophila grimshawi miR-2b stem-loop
>dgr-mir-2c MI0009180 Drosophila grimshawi miR-2c stem-loop
>dgr-mir-304 MI0009137 Drosophila grimshawi miR-304 stem-loop
>dgr-mir-305 MI0009101 Drosophila grimshawi miR-305 stem-loop
>dgr-mir-306 MI0009133 Drosophila grimshawi miR-306 stem-loop
>dgr-mir-307 MI0009105 Drosophila grimshawi miR-307 stem-loop
>dgr-mir-308 MI0009108 Drosophila grimshawi miR-308 stem-loop
>dgr-mir-309-1 MI0009118 Drosophila grimshawi miR-309-1 stem-loop
>dgr-mir-309-2 MI0009142 Drosophila grimshawi miR-309-2 stem-loop
>dgr-mir-3-1 MI0009120 Drosophila grimshawi miR-3-1 stem-loop
>dgr-mir-314 MI0009141 Drosophila grimshawi miR-314 stem-loop
>dgr-mir-315 MI0009150 Drosophila grimshawi miR-315 stem-loop
>dgr-mir-316 MI0009132 Drosophila grimshawi miR-316 stem-loop
>dgr-mir-317 MI0009126 Drosophila grimshawi miR-317 stem-loop
>dgr-mir-318 MI0009124 Drosophila grimshawi miR-318 stem-loop
>dgr-mir-31a MI0009125 Drosophila grimshawi miR-31a stem-loop
>dgr-mir-31b MI0009160 Drosophila grimshawi miR-31b stem-loop
>dgr-mir-3-2 MI0009127 Drosophila grimshawi miR-3-2 stem-loop
>dgr-mir-33 MI0009149 Drosophila grimshawi miR-33 stem-loop
>dgr-mir-34 MI0009170 Drosophila grimshawi miR-34 stem-loop
>dgr-mir-4-1 MI0009159 Drosophila grimshawi miR-4-1 stem-loop
>dgr-mir-4-2 MI0009135 Drosophila grimshawi miR-4-2 stem-loop
>dgr-mir-5-1 MI0009112 Drosophila grimshawi miR-5-1 stem-loop
>dgr-mir-5-2 MI0009175 Drosophila grimshawi miR-5-2 stem-loop
>dgr-mir-6-1 MI0009139 Drosophila grimshawi miR-6-1 stem-loop
>dgr-mir-6-2 MI0009111 Drosophila grimshawi miR-6-2 stem-loop
>dgr-mir-6-3 MI0009158 Drosophila grimshawi miR-6-3 stem-loop
>dgr-mir-6-4 MI0009114 Drosophila grimshawi miR-6-4 stem-loop
>dgr-mir-6-5 MI0009148 Drosophila grimshawi miR-6-5 stem-loop
>dgr-mir-6-6 MI0009130 Drosophila grimshawi miR-6-6 stem-loop
>dgr-mir-7 MI0009173 Drosophila grimshawi miR-7 stem-loop
>dgr-mir-79 MI0009123 Drosophila grimshawi miR-79 stem-loop
>dgr-mir-8 MI0009134 Drosophila grimshawi miR-8 stem-loop
>dgr-mir-87 MI0009154 Drosophila grimshawi miR-87 stem-loop
>dgr-mir-92a MI0009113 Drosophila grimshawi miR-92a stem-loop
>dgr-mir-92b MI0009178 Drosophila grimshawi miR-92b stem-loop
>dgr-mir-9a MI0009129 Drosophila grimshawi miR-9a stem-loop
>dgr-mir-9b MI0009122 Drosophila grimshawi miR-9b stem-loop
>dgr-mir-9c MI0009152 Drosophila grimshawi miR-9c stem-loop
>dgr-mir-iab-4 MI0009119 Drosophila grimshawi miR-iab-4 stem-loop
>dme-mir-1001 MI0005863 Drosophila melanogaster miR-1001 stem-loop
>dme-mir-1002 MI0005824 Drosophila melanogaster miR-1002 stem-loop
>dme-mir-1003 MI0005864 Drosophila melanogaster miR-1003 stem-loop
>dme-mir-1004 MI0005865 Drosophila melanogaster miR-1004 stem-loop
>dme-mir-1005 MI0005866 Drosophila melanogaster miR-1005 stem-loop
>dme-mir-1006 MI0005867 Drosophila melanogaster miR-1006 stem-loop
>dme-mir-1007 MI0005868 Drosophila melanogaster miR-1007 stem-loop
>dme-mir-1008 MI0005869 Drosophila melanogaster miR-1008 stem-loop
>dme-mir-1009 MI0005870 Drosophila melanogaster miR-1009 stem-loop
>dme-mir-1010 MI0005871 Drosophila melanogaster miR-1010 stem-loop
>dme-mir-1011 MI0005872 Drosophila melanogaster miR-1011 stem-loop
>dme-mir-1012 MI0005873 Drosophila melanogaster miR-1012 stem-loop
>dme-mir-1013 MI0005874 Drosophila melanogaster miR-1013 stem-loop
>dme-mir-1014 MI0005875 Drosophila melanogaster miR-1014 stem-loop
>dme-mir-1015 MI0005876 Drosophila melanogaster miR-1015 stem-loop
>dme-mir-1016 MI0005877 Drosophila melanogaster miR-1016 stem-loop
>dme-mir-1017 MI0005878 Drosophila melanogaster miR-1017 stem-loop
>dme-mir-13a MI0000133 Drosophila melanogaster miR-13a stem-loop
>dme-mir-13b-1 MI0000134 Drosophila melanogaster miR-13b-1 stem-loop
>dme-mir-13b-2 MI0000135 Drosophila melanogaster miR-13b-2 stem-loop
>dme-mir-2279 MI0011289 Drosophila melanogaster miR-2279 stem-loop
>dme-mir-2280 MI0011290 Drosophila melanogaster miR-2280 stem-loop
>dme-mir-2281 MI0011291 Drosophila melanogaster miR-2281 stem-loop
>dme-mir-2282 MI0011292 Drosophila melanogaster miR-2282 stem-loop
>dme-mir-2283 MI0011293 Drosophila melanogaster miR-2283 stem-loop
>dme-mir-2489 MI0011578 Drosophila melanogaster miR-2489 stem-loop
>dme-mir-2490 MI0011579 Drosophila melanogaster miR-2490 stem-loop
>dme-mir-2491 MI0011580 Drosophila melanogaster miR-2491 stem-loop
>dme-mir-2492 MI0011581 Drosophila melanogaster miR-2492 stem-loop
>dme-mir-2493 MI0011582 Drosophila melanogaster miR-2493 stem-loop
>dme-mir-2494 MI0011583 Drosophila melanogaster miR-2494 stem-loop
>dme-mir-2495 MI0011584 Drosophila melanogaster miR-2495 stem-loop
>dme-mir-2496 MI0011585 Drosophila melanogaster miR-2496 stem-loop
>dme-mir-2497 MI0011586 Drosophila melanogaster miR-2497 stem-loop
>dme-mir-2498 MI0011587 Drosophila melanogaster miR-2498 stem-loop
>dme-mir-2499 MI0011588 Drosophila melanogaster miR-2499 stem-loop
>dme-mir-2500 MI0011589 Drosophila melanogaster miR-2500 stem-loop
>dme-mir-2501 MI0011590 Drosophila melanogaster miR-2501 stem-loop
>dme-mir-2535b MI0017699 Drosophila melanogaster miR-2535b stem-loop
>dme-mir-274 MI0000355 Drosophila melanogaster miR-274 stem-loop
>dme-mir-276a MI0000359 Drosophila melanogaster miR-276a stem-loop
>dme-mir-276b MI0000375 Drosophila melanogaster miR-276b stem-loop
>dme-mir-280 MI0000365 Drosophila melanogaster miR-280 stem-loop
>dme-mir-281-1 MI0000366 Drosophila melanogaster miR-281-1 stem-loop
>dme-mir-281-2 MI0000370 Drosophila melanogaster miR-281-2 stem-loop
>dme-mir-284 MI0000369 Drosophila melanogaster miR-284 stem-loop
>dme-mir-286 MI0000380 Drosophila melanogaster miR-286 stem-loop
>dme-mir-287 MI0000381 Drosophila melanogaster miR-287 stem-loop
>dme-mir-288 MI0000384 Drosophila melanogaster miR-288 stem-loop
>dme-mir-289 MI0000385 Drosophila melanogaster miR-289 stem-loop
>dme-mir-2a-1 MI0000117 Drosophila melanogaster miR-2a-1 stem-loop
>dme-mir-2a-2 MI0000118 Drosophila melanogaster miR-2a-2 stem-loop
>dme-mir-2b-1 MI0000119 Drosophila melanogaster miR-2b-1 stem-loop
>dme-mir-2b-2 MI0000120 Drosophila melanogaster miR-2b-2 stem-loop
>dme-mir-2c MI0000431 Drosophila melanogaster miR-2c stem-loop
>dme-mir-3 MI0000121 Drosophila melanogaster miR-3 stem-loop
>dme-mir-303 MI0000409 Drosophila melanogaster miR-303 stem-loop
>dme-mir-304 MI0000411 Drosophila melanogaster miR-304 stem-loop
>dme-mir-305 MI0000412 Drosophila melanogaster miR-305 stem-loop
>dme-mir-306 MI0000414 Drosophila melanogaster miR-306 stem-loop
>dme-mir-307a MI0000418 Drosophila melanogaster miR-307a stem-loop
>dme-mir-307b MI0011577 Drosophila melanogaster miR-307b stem-loop
>dme-mir-308 MI0000419 Drosophila melanogaster miR-308 stem-loop
>dme-mir-309 MI0000421 Drosophila melanogaster miR-309 stem-loop
>dme-mir-310 MI0000422 Drosophila melanogaster miR-310 stem-loop
>dme-mir-311 MI0000423 Drosophila melanogaster miR-311 stem-loop
>dme-mir-312 MI0000424 Drosophila melanogaster miR-312 stem-loop
>dme-mir-313 MI0000425 Drosophila melanogaster miR-313 stem-loop
>dme-mir-314 MI0000426 Drosophila melanogaster miR-314 stem-loop
>dme-mir-315 MI0000427 Drosophila melanogaster miR-315 stem-loop
>dme-mir-316 MI0000428 Drosophila melanogaster miR-316 stem-loop
>dme-mir-317 MI0000429 Drosophila melanogaster miR-317 stem-loop
>dme-mir-318 MI0000430 Drosophila melanogaster miR-318 stem-loop
>dme-mir-31a MI0000420 Drosophila melanogaster miR-31a stem-loop
>dme-mir-31b MI0000410 Drosophila melanogaster miR-31b stem-loop
>dme-mir-33 MI0000364 Drosophila melanogaster miR-33 stem-loop
>dme-mir-34 MI0000371 Drosophila melanogaster miR-34 stem-loop
>dme-mir-3641 MI0016041 Drosophila melanogaster miR-3641 stem-loop
>dme-mir-3642 MI0016042 Drosophila melanogaster miR-3642 stem-loop
>dme-mir-3643 MI0016043 Drosophila melanogaster miR-3643 stem-loop
>dme-mir-3644 MI0016044 Drosophila melanogaster miR-3644 stem-loop
>dme-mir-3645 MI0016045 Drosophila melanogaster miR-3645 stem-loop
>dme-mir-375 MI0005813 Drosophila melanogaster miR-375 stem-loop
>dme-mir-4 MI0000122 Drosophila melanogaster miR-4 stem-loop
>dme-mir-4908 MI0017703 Drosophila melanogaster miR-4908 stem-loop
>dme-mir-4909 MI0017704 Drosophila melanogaster miR-4909 stem-loop
>dme-mir-4910 MI0017692 Drosophila melanogaster miR-4910 stem-loop
>dme-mir-4911 MI0017693 Drosophila melanogaster miR-4911 stem-loop
>dme-mir-4912 MI0017694 Drosophila melanogaster miR-4912 stem-loop
>dme-mir-4913 MI0017695 Drosophila melanogaster miR-4913 stem-loop
>dme-mir-4914 MI0017696 Drosophila melanogaster miR-4914 stem-loop
>dme-mir-4915 MI0017697 Drosophila melanogaster miR-4915 stem-loop
>dme-mir-4916 MI0017698 Drosophila melanogaster miR-4916 stem-loop
>dme-mir-4917 MI0017700 Drosophila melanogaster miR-4917 stem-loop
>dme-mir-4918 MI0017701 Drosophila melanogaster miR-4918 stem-loop
>dme-mir-4919 MI0017702 Drosophila melanogaster miR-4919 stem-loop
>dme-mir-4939 MI0017725 Drosophila melanogaster miR-4939 stem-loop
>dme-mir-4940 MI0017726 Drosophila melanogaster miR-4940 stem-loop
>dme-mir-4941 MI0017727 Drosophila melanogaster miR-4941 stem-loop
>dme-mir-4942 MI0017728 Drosophila melanogaster miR-4942 stem-loop
>dme-mir-4943 MI0017729 Drosophila melanogaster miR-4943 stem-loop
>dme-mir-4944 MI0017730 Drosophila melanogaster miR-4944 stem-loop
>dme-mir-4945 MI0017731 Drosophila melanogaster miR-4945 stem-loop
>dme-mir-4946 MI0017732 Drosophila melanogaster miR-4946 stem-loop
>dme-mir-4947 MI0017733 Drosophila melanogaster miR-4947 stem-loop
>dme-mir-4948 MI0017734 Drosophila melanogaster miR-4948 stem-loop
>dme-mir-4949 MI0017735 Drosophila melanogaster miR-4949 stem-loop
>dme-mir-4950 MI0017736 Drosophila melanogaster miR-4950 stem-loop
>dme-mir-4951 MI0017737 Drosophila melanogaster miR-4951 stem-loop
>dme-mir-4952 MI0017738 Drosophila melanogaster miR-4952 stem-loop
>dme-mir-4953 MI0017739 Drosophila melanogaster miR-4953 stem-loop
>dme-mir-4954 MI0017740 Drosophila melanogaster miR-4954 stem-loop
>dme-mir-4955 MI0017741 Drosophila melanogaster miR-4955 stem-loop
>dme-mir-4956 MI0017742 Drosophila melanogaster miR-4956 stem-loop
>dme-mir-4957 MI0017743 Drosophila melanogaster miR-4957 stem-loop
>dme-mir-4958 MI0017744 Drosophila melanogaster miR-4958 stem-loop
>dme-mir-4959 MI0017745 Drosophila melanogaster miR-4959 stem-loop
>dme-mir-4960 MI0017746 Drosophila melanogaster miR-4960 stem-loop
>dme-mir-4961 MI0017747 Drosophila melanogaster miR-4961 stem-loop
>dme-mir-4962 MI0017748 Drosophila melanogaster miR-4962 stem-loop
>dme-mir-4963 MI0017749 Drosophila melanogaster miR-4963 stem-loop
>dme-mir-4964 MI0017750 Drosophila melanogaster miR-4964 stem-loop
>dme-mir-4965 MI0017751 Drosophila melanogaster miR-4965 stem-loop
>dme-mir-4966 MI0017752 Drosophila melanogaster miR-4966 stem-loop
>dme-mir-4967 MI0017753 Drosophila melanogaster miR-4967 stem-loop
>dme-mir-4968 MI0017754 Drosophila melanogaster miR-4968 stem-loop
>dme-mir-4969 MI0017755 Drosophila melanogaster miR-4969 stem-loop
>dme-mir-4970 MI0017756 Drosophila melanogaster miR-4970 stem-loop
>dme-mir-4971 MI0017757 Drosophila melanogaster miR-4971 stem-loop
>dme-mir-4972 MI0017758 Drosophila melanogaster miR-4972 stem-loop
>dme-mir-4973 MI0017759 Drosophila melanogaster miR-4973 stem-loop
>dme-mir-4974 MI0017760 Drosophila melanogaster miR-4974 stem-loop
>dme-mir-4975 MI0017761 Drosophila melanogaster miR-4975 stem-loop
>dme-mir-4976 MI0017762 Drosophila melanogaster miR-4976 stem-loop
>dme-mir-4977 MI0017763 Drosophila melanogaster miR-4977 stem-loop
>dme-mir-4978 MI0017764 Drosophila melanogaster miR-4978 stem-loop
>dme-mir-4979 MI0017765 Drosophila melanogaster miR-4979 stem-loop
>dme-mir-4980 MI0017766 Drosophila melanogaster miR-4980 stem-loop
>dme-mir-4981 MI0017767 Drosophila melanogaster miR-4981 stem-loop
>dme-mir-4982 MI0017768 Drosophila melanogaster miR-4982 stem-loop
>dme-mir-4983 MI0017769 Drosophila melanogaster miR-4983 stem-loop
>dme-mir-4984 MI0017770 Drosophila melanogaster miR-4984 stem-loop
>dme-mir-4985 MI0017771 Drosophila melanogaster miR-4985 stem-loop
>dme-mir-4986 MI0017772 Drosophila melanogaster miR-4986 stem-loop
>dme-mir-4987 MI0017773 Drosophila melanogaster miR-4987 stem-loop
>dme-mir-5 MI0000123 Drosophila melanogaster miR-5 stem-loop
>dme-mir-6-1 MI0000124 Drosophila melanogaster miR-6-1 stem-loop
>dme-mir-6-2 MI0000125 Drosophila melanogaster miR-6-2 stem-loop
>dme-mir-6-3 MI0000126 Drosophila melanogaster miR-6-3 stem-loop
>dme-mir-7 MI0000127 Drosophila melanogaster miR-7 stem-loop
>dme-mir-79 MI0000374 Drosophila melanogaster miR-79 stem-loop
>dme-mir-8 MI0000128 Drosophila melanogaster miR-8 stem-loop
>dme-mir-87 MI0000382 Drosophila melanogaster miR-87 stem-loop
>dme-mir-927 MI0005843 Drosophila melanogaster miR-927 stem-loop
>dme-mir-929 MI0005853 Drosophila melanogaster miR-929 stem-loop
>dme-mir-92a MI0000357 Drosophila melanogaster miR-92a stem-loop
>dme-mir-92b MI0000379 Drosophila melanogaster miR-92b stem-loop
>dme-mir-932 MI0005820 Drosophila melanogaster miR-932 stem-loop
>dme-mir-9369 MI0028918 Drosophila melanogaster miR-9369 stem-loop
>dme-mir-9370 MI0028919 Drosophila melanogaster miR-9370 stem-loop
>dme-mir-9371 MI0028920 Drosophila melanogaster miR-9371 stem-loop
>dme-mir-9372 MI0028921 Drosophila melanogaster miR-9372 stem-loop
>dme-mir-9373 MI0028922 Drosophila melanogaster miR-9373 stem-loop
>dme-mir-9374 MI0028923 Drosophila melanogaster miR-9374 stem-loop
>dme-mir-9375 MI0028924 Drosophila melanogaster miR-9375 stem-loop
>dme-mir-9376 MI0028925 Drosophila melanogaster miR-9376 stem-loop
>dme-mir-9377 MI0028926 Drosophila melanogaster miR-9377 stem-loop
>dme-mir-9378 MI0028927 Drosophila melanogaster miR-9378 stem-loop
>dme-mir-9379 MI0028928 Drosophila melanogaster miR-9379 stem-loop
>dme-mir-9380 MI0028929 Drosophila melanogaster miR-9380 stem-loop
>dme-mir-9381 MI0028930 Drosophila melanogaster miR-9381 stem-loop
>dme-mir-9382 MI0028931 Drosophila melanogaster miR-9382 stem-loop
>dme-mir-9383 MI0028932 Drosophila melanogaster miR-9383 stem-loop
>dme-mir-9384 MI0028933 Drosophila melanogaster miR-9384 stem-loop
>dme-mir-9385 MI0028934 Drosophila melanogaster miR-9385 stem-loop
>dme-mir-9388 MI0028938 Drosophila melanogaster miR-9388 stem-loop
>dme-mir-954 MI0005806 Drosophila melanogaster miR-954 stem-loop
>dme-mir-955 MI0005807 Drosophila melanogaster miR-955 stem-loop
>dme-mir-956 MI0005810 Drosophila melanogaster miR-956 stem-loop
>dme-mir-957 MI0005811 Drosophila melanogaster miR-957 stem-loop
>dme-mir-958 MI0005812 Drosophila melanogaster miR-958 stem-loop
>dme-mir-959 MI0005814 Drosophila melanogaster miR-959 stem-loop
>dme-mir-960 MI0005815 Drosophila melanogaster miR-960 stem-loop
>dme-mir-961 MI0005816 Drosophila melanogaster miR-961 stem-loop
>dme-mir-962 MI0005817 Drosophila melanogaster miR-962 stem-loop
>dme-mir-963 MI0005818 Drosophila melanogaster miR-963 stem-loop
>dme-mir-964 MI0005819 Drosophila melanogaster miR-964 stem-loop
>dme-mir-965 MI0005821 Drosophila melanogaster miR-965 stem-loop
>dme-mir-966 MI0005822 Drosophila melanogaster miR-966 stem-loop
>dme-mir-967 MI0005823 Drosophila melanogaster miR-967 stem-loop
>dme-mir-968 MI0005825 Drosophila melanogaster miR-968 stem-loop
>dme-mir-969 MI0005826 Drosophila melanogaster miR-969 stem-loop
>dme-mir-970 MI0005827 Drosophila melanogaster miR-970 stem-loop
>dme-mir-971 MI0005828 Drosophila melanogaster miR-971 stem-loop
>dme-mir-972 MI0005829 Drosophila melanogaster miR-972 stem-loop
>dme-mir-973 MI0005830 Drosophila melanogaster miR-973 stem-loop
>dme-mir-974 MI0005831 Drosophila melanogaster miR-974 stem-loop
>dme-mir-975 MI0005832 Drosophila melanogaster miR-975 stem-loop
>dme-mir-976 MI0005833 Drosophila melanogaster miR-976 stem-loop
>dme-mir-977 MI0005834 Drosophila melanogaster miR-977 stem-loop
>dme-mir-978 MI0005835 Drosophila melanogaster miR-978 stem-loop
>dme-mir-979 MI0005836 Drosophila melanogaster miR-979 stem-loop
>dme-mir-980 MI0005837 Drosophila melanogaster miR-980 stem-loop
>dme-mir-981 MI0005838 Drosophila melanogaster miR-981 stem-loop
>dme-mir-982 MI0005839 Drosophila melanogaster miR-982 stem-loop
>dme-mir-983-1 MI0005840 Drosophila melanogaster miR-983-1 stem-loop
>dme-mir-983-2 MI0005841 Drosophila melanogaster miR-983-2 stem-loop
>dme-mir-984 MI0005842 Drosophila melanogaster miR-984 stem-loop
>dme-mir-985 MI0005844 Drosophila melanogaster miR-985 stem-loop
>dme-mir-986 MI0005845 Drosophila melanogaster miR-986 stem-loop
>dme-mir-987 MI0005846 Drosophila melanogaster miR-987 stem-loop
>dme-mir-988 MI0005847 Drosophila melanogaster miR-988 stem-loop
>dme-mir-989 MI0005848 Drosophila melanogaster miR-989 stem-loop
>dme-mir-990 MI0005850 Drosophila melanogaster miR-990 stem-loop
>dme-mir-991 MI0005851 Drosophila melanogaster miR-991 stem-loop
>dme-mir-992 MI0005852 Drosophila melanogaster miR-992 stem-loop
>dme-mir-993 MI0005854 Drosophila melanogaster miR-993 stem-loop
>dme-mir-994 MI0005855 Drosophila melanogaster miR-994 stem-loop
>dme-mir-995 MI0005856 Drosophila melanogaster miR-995 stem-loop
>dme-mir-996 MI0005857 Drosophila melanogaster miR-996 stem-loop
>dme-mir-997 MI0005859 Drosophila melanogaster miR-997 stem-loop
>dme-mir-998 MI0005860 Drosophila melanogaster miR-998 stem-loop
>dme-mir-999 MI0005861 Drosophila melanogaster miR-999 stem-loop
>dme-mir-9a MI0000129 Drosophila melanogaster miR-9a stem-loop
>dme-mir-9b MI0000415 Drosophila melanogaster miR-9b stem-loop
>dme-mir-9c MI0000413 Drosophila melanogaster miR-9c stem-loop
>dme-mir-iab-4 MI0000432 Drosophila melanogaster miR-iab-4 stem-loop
>dme-mir-iab-8 MI0005805 Drosophila melanogaster miR-iab-8 stem-loop
>dmo-mir-13a MI0009214 Drosophila mojavensis miR-13a stem-loop
>dmo-mir-13b-1 MI0009251 Drosophila mojavensis miR-13b-1 stem-loop
>dmo-mir-13b-2 MI0009190 Drosophila mojavensis miR-13b-2 stem-loop
>dmo-mir-274 MI0009208 Drosophila mojavensis miR-274 stem-loop
>dmo-mir-276a MI0009207 Drosophila mojavensis miR-276a stem-loop
>dmo-mir-276b MI0009185 Drosophila mojavensis miR-276b stem-loop
>dmo-mir-280 MI0009216 Drosophila mojavensis miR-280 stem-loop
>dmo-mir-281-1 MI0009195 Drosophila mojavensis miR-281-1 stem-loop
>dmo-mir-281-2 MI0009200 Drosophila mojavensis miR-281-2 stem-loop
>dmo-mir-284 MI0009182 Drosophila mojavensis miR-284 stem-loop
>dmo-mir-286 MI0009196 Drosophila mojavensis miR-286 stem-loop
>dmo-mir-287 MI0009212 Drosophila mojavensis miR-287 stem-loop
>dmo-mir-288 MI0009228 Drosophila mojavensis miR-288 stem-loop
>dmo-mir-2a-1 MI0009242 Drosophila mojavensis miR-2a-1 stem-loop
>dmo-mir-2a-2 MI0009225 Drosophila mojavensis miR-2a-2 stem-loop
>dmo-mir-2b MI0009203 Drosophila mojavensis miR-2b stem-loop
>dmo-mir-2c MI0009205 Drosophila mojavensis miR-2c stem-loop
>dmo-mir-3 MI0009221 Drosophila mojavensis miR-3 stem-loop
>dmo-mir-304 MI0009210 Drosophila mojavensis miR-304 stem-loop
>dmo-mir-305 MI0009199 Drosophila mojavensis miR-305 stem-loop
>dmo-mir-306 MI0009202 Drosophila mojavensis miR-306 stem-loop
>dmo-mir-307 MI0009218 Drosophila mojavensis miR-307 stem-loop
>dmo-mir-308 MI0009243 Drosophila mojavensis miR-308 stem-loop
>dmo-mir-309 MI0009213 Drosophila mojavensis miR-309 stem-loop
>dmo-mir-313 MI0009250 Drosophila mojavensis miR-313 stem-loop
>dmo-mir-314 MI0009197 Drosophila mojavensis miR-314 stem-loop
>dmo-mir-315 MI0009240 Drosophila mojavensis miR-315 stem-loop
>dmo-mir-316 MI0009181 Drosophila mojavensis miR-316 stem-loop
>dmo-mir-317 MI0009224 Drosophila mojavensis miR-317 stem-loop
>dmo-mir-318 MI0009237 Drosophila mojavensis miR-318 stem-loop
>dmo-mir-31a MI0009230 Drosophila mojavensis miR-31a stem-loop
>dmo-mir-31b MI0009193 Drosophila mojavensis miR-31b stem-loop
>dmo-mir-33 MI0009249 Drosophila mojavensis miR-33 stem-loop
>dmo-mir-34 MI0009209 Drosophila mojavensis miR-34 stem-loop
>dmo-mir-4 MI0009183 Drosophila mojavensis miR-4 stem-loop
>dmo-mir-5 MI0009245 Drosophila mojavensis miR-5 stem-loop
>dmo-mir-6-1 MI0009189 Drosophila mojavensis miR-6-1 stem-loop
>dmo-mir-6-2 MI0009232 Drosophila mojavensis miR-6-2 stem-loop
>dmo-mir-6-3 MI0009226 Drosophila mojavensis miR-6-3 stem-loop
>dmo-mir-7 MI0009246 Drosophila mojavensis miR-7 stem-loop
>dmo-mir-79 MI0009244 Drosophila mojavensis miR-79 stem-loop
>dmo-mir-8 MI0009201 Drosophila mojavensis miR-8 stem-loop
>dmo-mir-87 MI0009215 Drosophila mojavensis miR-87 stem-loop
>dmo-mir-92a MI0009187 Drosophila mojavensis miR-92a stem-loop
>dmo-mir-92b MI0009211 Drosophila mojavensis miR-92b stem-loop
>dmo-mir-9a MI0009223 Drosophila mojavensis miR-9a stem-loop
>dmo-mir-9b MI0009219 Drosophila mojavensis miR-9b stem-loop
>dmo-mir-9c MI0009236 Drosophila mojavensis miR-9c stem-loop
>dmo-mir-iab-4 MI0009234 Drosophila mojavensis miR-iab-4 stem-loop
>dpe-let-7-1 MI0009254 Drosophila persimilis let-7-1 stem-loop
>dpe-let-7-2 MI0009316 Drosophila persimilis let-7-2 stem-loop
>dpe-mir-100-1 MI0009324 Drosophila persimilis miR-100-1 stem-loop
>dpe-mir-100-2 MI0009272 Drosophila persimilis miR-100-2 stem-loop
>dpe-mir-125-1 MI0009286 Drosophila persimilis miR-125-1 stem-loop
>dpe-mir-125-2 MI0009279 Drosophila persimilis miR-125-2 stem-loop
>dpe-mir-125-3 MI0009295 Drosophila persimilis miR-125-3 stem-loop
>dpe-mir-13a MI0009260 Drosophila persimilis miR-13a stem-loop
>dpe-mir-13b-1 MI0009291 Drosophila persimilis miR-13b-1 stem-loop
>dpe-mir-13b-2 MI0009265 Drosophila persimilis miR-13b-2 stem-loop
>dpe-mir-274 MI0009318 Drosophila persimilis miR-274 stem-loop
>dpe-mir-276a MI0009259 Drosophila persimilis miR-276a stem-loop
>dpe-mir-276b MI0009307 Drosophila persimilis miR-276b stem-loop
>dpe-mir-280 MI0009276 Drosophila persimilis miR-280 stem-loop
>dpe-mir-281-1 MI0009281 Drosophila persimilis miR-281-1 stem-loop
>dpe-mir-281-2 MI0009312 Drosophila persimilis miR-281-2 stem-loop
>dpe-mir-284 MI0009262 Drosophila persimilis miR-284 stem-loop
>dpe-mir-286 MI0009263 Drosophila persimilis miR-286 stem-loop
>dpe-mir-287 MI0009315 Drosophila persimilis miR-287 stem-loop
>dpe-mir-288 MI0009310 Drosophila persimilis miR-288 stem-loop
>dpe-mir-289 MI0009305 Drosophila persimilis miR-289 stem-loop
>dpe-mir-2a-1 MI0009298 Drosophila persimilis miR-2a-1 stem-loop
>dpe-mir-2a-2 MI0009282 Drosophila persimilis miR-2a-2 stem-loop
>dpe-mir-2b MI0009293 Drosophila persimilis miR-2b stem-loop
>dpe-mir-2c MI0009290 Drosophila persimilis miR-2c stem-loop
>dpe-mir-3 MI0009253 Drosophila persimilis miR-3 stem-loop
>dpe-mir-305 MI0009313 Drosophila persimilis miR-305 stem-loop
>dpe-mir-306 MI0009319 Drosophila persimilis miR-306 stem-loop
>dpe-mir-307 MI0009252 Drosophila persimilis miR-307 stem-loop
>dpe-mir-308 MI0009285 Drosophila persimilis miR-308 stem-loop
>dpe-mir-309 MI0009320 Drosophila persimilis miR-309 stem-loop
>dpe-mir-314 MI0009274 Drosophila persimilis miR-314 stem-loop
>dpe-mir-315 MI0009283 Drosophila persimilis miR-315 stem-loop
>dpe-mir-316 MI0009326 Drosophila persimilis miR-316 stem-loop
>dpe-mir-317-1 MI0009302 Drosophila persimilis miR-317-1 stem-loop
>dpe-mir-317-2 MI0009294 Drosophila persimilis miR-317-2 stem-loop
>dpe-mir-318 MI0009306 Drosophila persimilis miR-318 stem-loop
>dpe-mir-31a MI0009277 Drosophila persimilis miR-31a stem-loop
>dpe-mir-31b MI0009309 Drosophila persimilis miR-31b stem-loop
>dpe-mir-33 MI0009299 Drosophila persimilis miR-33 stem-loop
>dpe-mir-34 MI0009269 Drosophila persimilis miR-34 stem-loop
>dpe-mir-4 MI0009308 Drosophila persimilis miR-4 stem-loop
>dpe-mir-5 MI0009268 Drosophila persimilis miR-5 stem-loop
>dpe-mir-6-1 MI0009317 Drosophila persimilis miR-6-1 stem-loop
>dpe-mir-6-2 MI0009322 Drosophila persimilis miR-6-2 stem-loop
>dpe-mir-6-3 MI0009261 Drosophila persimilis miR-6-3 stem-loop
>dpe-mir-7 MI0009297 Drosophila persimilis miR-7 stem-loop
>dpe-mir-79 MI0009304 Drosophila persimilis miR-79 stem-loop
>dpe-mir-8 MI0009264 Drosophila persimilis miR-8 stem-loop
>dpe-mir-87 MI0009287 Drosophila persimilis miR-87 stem-loop
>dpe-mir-92a MI0009325 Drosophila persimilis miR-92a stem-loop
>dpe-mir-92b MI0009314 Drosophila persimilis miR-92b stem-loop
>dpe-mir-9a MI0009271 Drosophila persimilis miR-9a stem-loop
>dpe-mir-9b MI0009301 Drosophila persimilis miR-9b stem-loop
>dpe-mir-9c MI0009303 Drosophila persimilis miR-9c stem-loop
>dpe-mir-iab-4 MI0009296 Drosophila persimilis miR-iab-4 stem-loop
>dps-mir-1002 MI0011606 Drosophila pseudoobscura miR-1002 stem-loop
>dps-mir-1006 MI0011608 Drosophila pseudoobscura miR-1006 stem-loop
>dps-mir-1010 MI0011619 Drosophila pseudoobscura miR-1010 stem-loop
>dps-mir-13a MI0001310 Drosophila pseudoobscura miR-13a stem-loop
>dps-mir-13b-1 MI0001311 Drosophila pseudoobscura miR-13b-1 stem-loop
>dps-mir-13b-2 MI0001312 Drosophila pseudoobscura miR-13b-2 stem-loop
>dps-mir-210a MI0001327 Drosophila pseudoobscura miR-210a stem-loop
>dps-mir-210b MI0011625 Drosophila pseudoobscura miR-210b stem-loop
>dps-mir-2502 MI0011627 Drosophila pseudoobscura miR-2502 stem-loop
>dps-mir-2503 MI0011628 Drosophila pseudoobscura miR-2503 stem-loop
>dps-mir-2504 MI0011629 Drosophila pseudoobscura miR-2504 stem-loop
>dps-mir-2505 MI0011630 Drosophila pseudoobscura miR-2505 stem-loop
>dps-mir-2506 MI0011631 Drosophila pseudoobscura miR-2506 stem-loop
>dps-mir-2507a MI0011632 Drosophila pseudoobscura miR-2507a stem-loop
>dps-mir-2507b MI0011697 Drosophila pseudoobscura miR-2507b stem-loop
>dps-mir-2508 MI0011633 Drosophila pseudoobscura miR-2508 stem-loop
>dps-mir-2509 MI0011635 Drosophila pseudoobscura miR-2509 stem-loop
>dps-mir-2510 MI0011636 Drosophila pseudoobscura miR-2510 stem-loop
>dps-mir-2511-1 MI0011637 Drosophila pseudoobscura miR-2511-1 stem-loop
>dps-mir-2511-2 MI0011638 Drosophila pseudoobscura miR-2511-2 stem-loop
>dps-mir-2512 MI0011639 Drosophila pseudoobscura miR-2512 stem-loop
>dps-mir-2513a MI0011640 Drosophila pseudoobscura miR-2513a stem-loop
>dps-mir-2513b MI0011646 Drosophila pseudoobscura miR-2513b stem-loop
>dps-mir-2514 MI0011641 Drosophila pseudoobscura miR-2514 stem-loop
>dps-mir-2515 MI0011642 Drosophila pseudoobscura miR-2515 stem-loop
>dps-mir-2516 MI0011647 Drosophila pseudoobscura miR-2516 stem-loop
>dps-mir-2517a-1 MI0011678 Drosophila pseudoobscura miR-2517a-1 stem-loop
>dps-mir-2517a-2 MI0011681 Drosophila pseudoobscura miR-2517a-2 stem-loop
>dps-mir-2517a-3 MI0011725 Drosophila pseudoobscura miR-2517a-3 stem-loop
>dps-mir-2517b MI0011648 Drosophila pseudoobscura miR-2517b stem-loop
>dps-mir-2518-1 MI0011649 Drosophila pseudoobscura miR-2518-1 stem-loop
>dps-mir-2518-2 MI0011644 Drosophila pseudoobscura miR-2518-2 stem-loop
>dps-mir-2518-3 MI0011643 Drosophila pseudoobscura miR-2518-3 stem-loop
>dps-mir-2518-4 MI0011645 Drosophila pseudoobscura miR-2518-4 stem-loop
>dps-mir-2519 MI0011652 Drosophila pseudoobscura miR-2519 stem-loop
>dps-mir-2520 MI0011653 Drosophila pseudoobscura miR-2520 stem-loop
>dps-mir-2521 MI0011654 Drosophila pseudoobscura miR-2521 stem-loop
>dps-mir-2522a MI0011655 Drosophila pseudoobscura miR-2522a stem-loop
>dps-mir-2522b MI0011673 Drosophila pseudoobscura miR-2522b stem-loop
>dps-mir-2523 MI0011656 Drosophila pseudoobscura miR-2523 stem-loop
>dps-mir-2524 MI0011657 Drosophila pseudoobscura miR-2524 stem-loop
>dps-mir-2525 MI0011658 Drosophila pseudoobscura miR-2525 stem-loop
>dps-mir-2526 MI0011659 Drosophila pseudoobscura miR-2526 stem-loop
>dps-mir-2527 MI0011661 Drosophila pseudoobscura miR-2527 stem-loop
>dps-mir-2528-1 MI0011662 Drosophila pseudoobscura miR-2528-1 stem-loop
>dps-mir-2528-2 MI0011651 Drosophila pseudoobscura miR-2528-2 stem-loop
>dps-mir-2529 MI0011663 Drosophila pseudoobscura miR-2529 stem-loop
>dps-mir-2530 MI0011664 Drosophila pseudoobscura miR-2530 stem-loop
>dps-mir-2531 MI0011665 Drosophila pseudoobscura miR-2531 stem-loop
>dps-mir-2532 MI0011666 Drosophila pseudoobscura miR-2532 stem-loop
>dps-mir-2533 MI0011667 Drosophila pseudoobscura miR-2533 stem-loop
>dps-mir-2534 MI0011668 Drosophila pseudoobscura miR-2534 stem-loop
>dps-mir-2535 MI0011669 Drosophila pseudoobscura miR-2535 stem-loop
>dps-mir-2536 MI0011670 Drosophila pseudoobscura miR-2536 stem-loop
>dps-mir-2537 MI0011671 Drosophila pseudoobscura miR-2537 stem-loop
>dps-mir-2538 MI0011672 Drosophila pseudoobscura miR-2538 stem-loop
>dps-mir-2539 MI0011674 Drosophila pseudoobscura miR-2539 stem-loop
>dps-mir-2540 MI0011675 Drosophila pseudoobscura miR-2540 stem-loop
>dps-mir-2541 MI0011676 Drosophila pseudoobscura miR-2541 stem-loop
>dps-mir-2542-1 MI0011677 Drosophila pseudoobscura miR-2542-1 stem-loop
>dps-mir-2542-2 MI0011680 Drosophila pseudoobscura miR-2542-2 stem-loop
>dps-mir-2542-3 MI0011683 Drosophila pseudoobscura miR-2542-3 stem-loop
>dps-mir-2543a-1 MI0011679 Drosophila pseudoobscura miR-2543a-1 stem-loop
>dps-mir-2543a-2 MI0011724 Drosophila pseudoobscura miR-2543a-2 stem-loop
>dps-mir-2543b-1 MI0011686 Drosophila pseudoobscura miR-2543b-1 stem-loop
>dps-mir-2543b-2 MI0011682 Drosophila pseudoobscura miR-2543b-2 stem-loop
>dps-mir-2544 MI0011684 Drosophila pseudoobscura miR-2544 stem-loop
>dps-mir-2545a MI0011687 Drosophila pseudoobscura miR-2545a stem-loop
>dps-mir-2545b MI0011660 Drosophila pseudoobscura miR-2545b stem-loop
>dps-mir-2546 MI0011688 Drosophila pseudoobscura miR-2546 stem-loop
>dps-mir-2547 MI0011689 Drosophila pseudoobscura miR-2547 stem-loop
>dps-mir-2548 MI0011690 Drosophila pseudoobscura miR-2548 stem-loop
>dps-mir-2549 MI0011691 Drosophila pseudoobscura miR-2549 stem-loop
>dps-mir-2550 MI0011692 Drosophila pseudoobscura miR-2550 stem-loop
>dps-mir-2551 MI0011693 Drosophila pseudoobscura miR-2551 stem-loop
>dps-mir-2552 MI0011694 Drosophila pseudoobscura miR-2552 stem-loop
>dps-mir-2553 MI0011695 Drosophila pseudoobscura miR-2553 stem-loop
>dps-mir-2554 MI0011696 Drosophila pseudoobscura miR-2554 stem-loop
>dps-mir-2555 MI0011698 Drosophila pseudoobscura miR-2555 stem-loop
>dps-mir-2556 MI0011699 Drosophila pseudoobscura miR-2556 stem-loop
>dps-mir-2557 MI0011700 Drosophila pseudoobscura miR-2557 stem-loop
>dps-mir-2558-1 MI0011701 Drosophila pseudoobscura miR-2558-1 stem-loop
>dps-mir-2558-2 MI0011702 Drosophila pseudoobscura miR-2558-2 stem-loop
>dps-mir-2559 MI0011703 Drosophila pseudoobscura miR-2559 stem-loop
>dps-mir-2560 MI0011704 Drosophila pseudoobscura miR-2560 stem-loop
>dps-mir-2561 MI0011705 Drosophila pseudoobscura miR-2561 stem-loop
>dps-mir-2562 MI0011706 Drosophila pseudoobscura miR-2562 stem-loop
>dps-mir-2563 MI0011707 Drosophila pseudoobscura miR-2563 stem-loop
>dps-mir-2564 MI0011708 Drosophila pseudoobscura miR-2564 stem-loop
>dps-mir-2565 MI0011709 Drosophila pseudoobscura miR-2565 stem-loop
>dps-mir-2566a-1 MI0011710 Drosophila pseudoobscura miR-2566a-1 stem-loop
>dps-mir-2566a-2 MI0011712 Drosophila pseudoobscura miR-2566a-2 stem-loop
>dps-mir-2566b MI0011714 Drosophila pseudoobscura miR-2566b stem-loop
>dps-mir-2567a MI0011711 Drosophila pseudoobscura miR-2567a stem-loop
>dps-mir-2567b MI0011715 Drosophila pseudoobscura miR-2567b stem-loop
>dps-mir-2567c MI0011713 Drosophila pseudoobscura miR-2567c stem-loop
>dps-mir-2568a MI0011716 Drosophila pseudoobscura miR-2568a stem-loop
>dps-mir-2568b MI0011718 Drosophila pseudoobscura miR-2568b stem-loop
>dps-mir-2569 MI0011717 Drosophila pseudoobscura miR-2569 stem-loop
>dps-mir-2570 MI0011719 Drosophila pseudoobscura miR-2570 stem-loop
>dps-mir-2571 MI0011720 Drosophila pseudoobscura miR-2571 stem-loop
>dps-mir-2572 MI0011721 Drosophila pseudoobscura miR-2572 stem-loop
>dps-mir-2573 MI0011722 Drosophila pseudoobscura miR-2573 stem-loop
>dps-mir-2574a MI0011723 Drosophila pseudoobscura miR-2574a stem-loop
>dps-mir-2574b MI0011650 Drosophila pseudoobscura miR-2574b stem-loop
>dps-mir-2575 MI0011726 Drosophila pseudoobscura miR-2575 stem-loop
>dps-mir-2576-1 MI0011727 Drosophila pseudoobscura miR-2576-1 stem-loop
>dps-mir-2576-2 MI0011728 Drosophila pseudoobscura miR-2576-2 stem-loop
>dps-mir-274 MI0001331 Drosophila pseudoobscura miR-274 stem-loop
>dps-mir-276a MI0001333 Drosophila pseudoobscura miR-276a stem-loop
>dps-mir-276b MI0001334 Drosophila pseudoobscura miR-276b stem-loop
>dps-mir-276c MI0011634 Drosophila pseudoobscura miR-276c stem-loop
>dps-mir-280 MI0001338 Drosophila pseudoobscura miR-280 stem-loop
>dps-mir-281-1 MI0001339 Drosophila pseudoobscura miR-281-1 stem-loop
>dps-mir-281-2 MI0001340 Drosophila pseudoobscura miR-281-2 stem-loop
>dps-mir-284 MI0001343 Drosophila pseudoobscura miR-284 stem-loop
>dps-mir-286 MI0001345 Drosophila pseudoobscura miR-286 stem-loop
>dps-mir-287 MI0001346 Drosophila pseudoobscura miR-287 stem-loop
>dps-mir-288 MI0001347 Drosophila pseudoobscura miR-288 stem-loop
>dps-mir-289 MI0001348 Drosophila pseudoobscura miR-289 stem-loop
>dps-mir-2a-1 MI0001290 Drosophila pseudoobscura miR-2a-1 stem-loop
>dps-mir-2a-2 MI0001291 Drosophila pseudoobscura miR-2a-2 stem-loop
>dps-mir-2b-1 MI0001292 Drosophila pseudoobscura miR-2b-1 stem-loop
>dps-mir-2b-2 MI0001293 Drosophila pseudoobscura miR-2b-2 stem-loop
>dps-mir-2c MI0001294 Drosophila pseudoobscura miR-2c stem-loop
>dps-mir-3 MI0001295 Drosophila pseudoobscura miR-3 stem-loop
>dps-mir-304 MI0001349 Drosophila pseudoobscura miR-304 stem-loop
>dps-mir-305 MI0001350 Drosophila pseudoobscura miR-305 stem-loop
>dps-mir-306 MI0001351 Drosophila pseudoobscura miR-306 stem-loop
>dps-mir-307a MI0001352 Drosophila pseudoobscura miR-307a stem-loop
>dps-mir-307b MI0011623 Drosophila pseudoobscura miR-307b stem-loop
>dps-mir-308 MI0001353 Drosophila pseudoobscura miR-308 stem-loop
>dps-mir-309 MI0001354 Drosophila pseudoobscura miR-309 stem-loop
>dps-mir-311 MI0011603 Drosophila pseudoobscura miR-311 stem-loop
>dps-mir-314 MI0001355 Drosophila pseudoobscura miR-314 stem-loop
>dps-mir-315 MI0001356 Drosophila pseudoobscura miR-315 stem-loop
>dps-mir-316 MI0001357 Drosophila pseudoobscura miR-316 stem-loop
>dps-mir-317 MI0001358 Drosophila pseudoobscura miR-317 stem-loop
>dps-mir-318 MI0001359 Drosophila pseudoobscura miR-318 stem-loop
>dps-mir-31a MI0001314 Drosophila pseudoobscura miR-31a stem-loop
>dps-mir-31b MI0001315 Drosophila pseudoobscura miR-31b stem-loop
>dps-mir-33 MI0001316 Drosophila pseudoobscura miR-33 stem-loop
>dps-mir-34 MI0001317 Drosophila pseudoobscura miR-34 stem-loop
>dps-mir-375 MI0011609 Drosophila pseudoobscura miR-375 stem-loop
>dps-mir-3983 MI0011624 Drosophila pseudoobscura miR-3983 stem-loop
>dps-mir-4 MI0001296 Drosophila pseudoobscura miR-4 stem-loop
>dps-mir-5 MI0001298 Drosophila pseudoobscura miR-5 stem-loop
>dps-mir-6-1 MI0001299 Drosophila pseudoobscura miR-6-1 stem-loop
>dps-mir-6-2 MI0001301 Drosophila pseudoobscura miR-6-2 stem-loop
>dps-mir-6-3 MI0001300 Drosophila pseudoobscura miR-6-3 stem-loop
>dps-mir-7 MI0001302 Drosophila pseudoobscura miR-7 stem-loop
>dps-mir-79 MI0001318 Drosophila pseudoobscura miR-79 stem-loop
>dps-mir-8 MI0001303 Drosophila pseudoobscura miR-8 stem-loop
>dps-mir-87 MI0001319 Drosophila pseudoobscura miR-87 stem-loop
>dps-mir-927 MI0011617 Drosophila pseudoobscura miR-927 stem-loop
>dps-mir-929 MI0011616 Drosophila pseudoobscura miR-929 stem-loop
>dps-mir-92a MI0001320 Drosophila pseudoobscura miR-92a stem-loop
>dps-mir-92b MI0001321 Drosophila pseudoobscura miR-92b stem-loop
>dps-mir-92c MI0011604 Drosophila pseudoobscura miR-92c stem-loop
>dps-mir-932 MI0011612 Drosophila pseudoobscura miR-932 stem-loop
>dps-mir-957 MI0011597 Drosophila pseudoobscura miR-957 stem-loop
>dps-mir-958 MI0011598 Drosophila pseudoobscura miR-958 stem-loop
>dps-mir-959 MI0011611 Drosophila pseudoobscura miR-959 stem-loop
>dps-mir-964 MI0011610 Drosophila pseudoobscura miR-964 stem-loop
>dps-mir-965 MI0011607 Drosophila pseudoobscura miR-965 stem-loop
>dps-mir-968 MI0011605 Drosophila pseudoobscura miR-968 stem-loop
>dps-mir-969 MI0011620 Drosophila pseudoobscura miR-969 stem-loop
>dps-mir-970 MI0011593 Drosophila pseudoobscura miR-970 stem-loop
>dps-mir-971 MI0011595 Drosophila pseudoobscura miR-971 stem-loop
>dps-mir-980 MI0011594 Drosophila pseudoobscura miR-980 stem-loop
>dps-mir-981 MI0011592 Drosophila pseudoobscura miR-981 stem-loop
>dps-mir-986 MI0011622 Drosophila pseudoobscura miR-986 stem-loop
>dps-mir-987 MI0011600 Drosophila pseudoobscura miR-987 stem-loop
>dps-mir-988 MI0011599 Drosophila pseudoobscura miR-988 stem-loop
>dps-mir-989 MI0011591 Drosophila pseudoobscura miR-989 stem-loop
>dps-mir-993 MI0011614 Drosophila pseudoobscura miR-993 stem-loop
>dps-mir-994 MI0011602 Drosophila pseudoobscura miR-994 stem-loop
>dps-mir-995 MI0011618 Drosophila pseudoobscura miR-995 stem-loop
>dps-mir-9a MI0001304 Drosophila pseudoobscura miR-9a stem-loop
>dps-mir-9b MI0001305 Drosophila pseudoobscura miR-9b stem-loop
>dps-mir-9c MI0001306 Drosophila pseudoobscura miR-9c stem-loop
>dps-mir-iab-4 MI0001297 Drosophila pseudoobscura miR-iab-4 stem-loop
>dps-mir-iab-8 MI0011626 Drosophila pseudoobscura miR-iab-8 stem-loop
>dse-mir-13a MI0009348 Drosophila sechellia miR-13a stem-loop
>dse-mir-13b-1 MI0009380 Drosophila sechellia miR-13b-1 stem-loop
>dse-mir-13b-2 MI0009378 Drosophila sechellia miR-13b-2 stem-loop
>dse-mir-274 MI0009390 Drosophila sechellia miR-274 stem-loop
>dse-mir-276a MI0009353 Drosophila sechellia miR-276a stem-loop
>dse-mir-276b MI0009340 Drosophila sechellia miR-276b stem-loop
>dse-mir-280 MI0009329 Drosophila sechellia miR-280 stem-loop
>dse-mir-281-1 MI0009365 Drosophila sechellia miR-281-1 stem-loop
>dse-mir-281-2 MI0009344 Drosophila sechellia miR-281-2 stem-loop
>dse-mir-284 MI0009360 Drosophila sechellia miR-284 stem-loop
>dse-mir-286 MI0009359 Drosophila sechellia miR-286 stem-loop
>dse-mir-287 MI0009332 Drosophila sechellia miR-287 stem-loop
>dse-mir-288 MI0009368 Drosophila sechellia miR-288 stem-loop
>dse-mir-289 MI0009369 Drosophila sechellia miR-289 stem-loop
>dse-mir-2a-1 MI0009397 Drosophila sechellia miR-2a-1 stem-loop
>dse-mir-2a-2 MI0009392 Drosophila sechellia miR-2a-2 stem-loop
>dse-mir-2a-3 MI0009382 Drosophila sechellia miR-2a-3 stem-loop
>dse-mir-2b-1 MI0009342 Drosophila sechellia miR-2b-1 stem-loop
>dse-mir-2b-2 MI0009345 Drosophila sechellia miR-2b-2 stem-loop
>dse-mir-2c MI0009339 Drosophila sechellia miR-2c stem-loop
>dse-mir-3 MI0009399 Drosophila sechellia miR-3 stem-loop
>dse-mir-304 MI0009363 Drosophila sechellia miR-304 stem-loop
>dse-mir-305 MI0009352 Drosophila sechellia miR-305 stem-loop
>dse-mir-306 MI0009367 Drosophila sechellia miR-306 stem-loop
>dse-mir-307 MI0009373 Drosophila sechellia miR-307 stem-loop
>dse-mir-308 MI0009355 Drosophila sechellia miR-308 stem-loop
>dse-mir-309 MI0009366 Drosophila sechellia miR-309 stem-loop
>dse-mir-310 MI0009341 Drosophila sechellia miR-310 stem-loop
>dse-mir-311 MI0009361 Drosophila sechellia miR-311 stem-loop
>dse-mir-312 MI0009372 Drosophila sechellia miR-312 stem-loop
>dse-mir-313 MI0009394 Drosophila sechellia miR-313 stem-loop
>dse-mir-314 MI0009357 Drosophila sechellia miR-314 stem-loop
>dse-mir-315 MI0009377 Drosophila sechellia miR-315 stem-loop
>dse-mir-316 MI0009381 Drosophila sechellia miR-316 stem-loop
>dse-mir-317 MI0009351 Drosophila sechellia miR-317 stem-loop
>dse-mir-318 MI0009379 Drosophila sechellia miR-318 stem-loop
>dse-mir-31a MI0009387 Drosophila sechellia miR-31a stem-loop
>dse-mir-31b MI0009385 Drosophila sechellia miR-31b stem-loop
>dse-mir-33 MI0009364 Drosophila sechellia miR-33 stem-loop
>dse-mir-34 MI0009349 Drosophila sechellia miR-34 stem-loop
>dse-mir-4 MI0009398 Drosophila sechellia miR-4 stem-loop
>dse-mir-5 MI0009391 Drosophila sechellia miR-5 stem-loop
>dse-mir-6-1 MI0009327 Drosophila sechellia miR-6-1 stem-loop
>dse-mir-6-2 MI0009403 Drosophila sechellia miR-6-2 stem-loop
>dse-mir-6-3 MI0009404 Drosophila sechellia miR-6-3 stem-loop
>dse-mir-7 MI0009333 Drosophila sechellia miR-7 stem-loop
>dse-mir-79 MI0009331 Drosophila sechellia miR-79 stem-loop
>dse-mir-8 MI0009334 Drosophila sechellia miR-8 stem-loop
>dse-mir-87 MI0009335 Drosophila sechellia miR-87 stem-loop
>dse-mir-92a MI0009347 Drosophila sechellia miR-92a stem-loop
>dse-mir-92b MI0009336 Drosophila sechellia miR-92b stem-loop
>dse-mir-9a MI0009362 Drosophila sechellia miR-9a stem-loop
>dse-mir-9b MI0009389 Drosophila sechellia miR-9b stem-loop
>dse-mir-9c MI0009374 Drosophila sechellia miR-9c stem-loop
>dse-mir-iab-4 MI0009395 Drosophila sechellia miR-iab-4 stem-loop
>dsi-mir-1001 MI0011776 Drosophila simulans miR-1001 stem-loop
>dsi-mir-1002 MI0011738 Drosophila simulans miR-1002 stem-loop
>dsi-mir-1003 MI0011732 Drosophila simulans miR-1003 stem-loop
>dsi-mir-1005 MI0011752 Drosophila simulans miR-1005 stem-loop
>dsi-mir-1006 MI0011740 Drosophila simulans miR-1006 stem-loop
>dsi-mir-1010 MI0011750 Drosophila simulans miR-1010 stem-loop
>dsi-mir-1011 MI0011771 Drosophila simulans miR-1011 stem-loop
>dsi-mir-1012 MI0011731 Drosophila simulans miR-1012 stem-loop
>dsi-mir-1013 MI0011770 Drosophila simulans miR-1013 stem-loop
>dsi-mir-13a MI0009447 Drosophila simulans miR-13a stem-loop
>dsi-mir-13b-1 MI0009421 Drosophila simulans miR-13b-1 stem-loop
>dsi-mir-13b-2 MI0009410 Drosophila simulans miR-13b-2 stem-loop
>dsi-mir-2489 MI0011779 Drosophila simulans miR-2489 stem-loop
>dsi-mir-2494 MI0011789 Drosophila simulans miR-2494 stem-loop
>dsi-mir-2577 MI0011778 Drosophila simulans miR-2577 stem-loop
>dsi-mir-2578 MI0011780 Drosophila simulans miR-2578 stem-loop
>dsi-mir-2579 MI0011781 Drosophila simulans miR-2579 stem-loop
>dsi-mir-2580 MI0011786 Drosophila simulans miR-2580 stem-loop
>dsi-mir-2581 MI0011787 Drosophila simulans miR-2581 stem-loop
>dsi-mir-2582a MI0011788 Drosophila simulans miR-2582a stem-loop
>dsi-mir-2582b MI0011790 Drosophila simulans miR-2582b stem-loop
>dsi-mir-2583 MI0011792 Drosophila simulans miR-2583 stem-loop
>dsi-mir-2584 MI0011793 Drosophila simulans miR-2584 stem-loop
>dsi-mir-276a MI0009459 Drosophila simulans miR-276a stem-loop
>dsi-mir-276b MI0009462 Drosophila simulans miR-276b stem-loop
>dsi-mir-284 MI0009470 Drosophila simulans miR-284 stem-loop
>dsi-mir-286 MI0009424 Drosophila simulans miR-286 stem-loop
>dsi-mir-287 MI0009466 Drosophila simulans miR-287 stem-loop
>dsi-mir-288 MI0009464 Drosophila simulans miR-288 stem-loop
>dsi-mir-289 MI0009438 Drosophila simulans miR-289 stem-loop
>dsi-mir-2a-1 MI0009418 Drosophila simulans miR-2a-1 stem-loop
>dsi-mir-2a-2 MI0009443 Drosophila simulans miR-2a-2 stem-loop
>dsi-mir-2b-1 MI0009423 Drosophila simulans miR-2b-1 stem-loop
>dsi-mir-2b-2 MI0009451 Drosophila simulans miR-2b-2 stem-loop
>dsi-mir-2c MI0009419 Drosophila simulans miR-2c stem-loop
>dsi-mir-3 MI0009427 Drosophila simulans miR-3 stem-loop
>dsi-mir-303 MI0011785 Drosophila simulans miR-303 stem-loop
>dsi-mir-304 MI0009448 Drosophila simulans miR-304 stem-loop
>dsi-mir-305 MI0009425 Drosophila simulans miR-305 stem-loop
>dsi-mir-307 MI0009450 Drosophila simulans miR-307 stem-loop
>dsi-mir-308 MI0009442 Drosophila simulans miR-308 stem-loop
>dsi-mir-309 MI0009461 Drosophila simulans miR-309 stem-loop
>dsi-mir-310 MI0009406 Drosophila simulans miR-310 stem-loop
>dsi-mir-311 MI0009422 Drosophila simulans miR-311 stem-loop
>dsi-mir-312 MI0009440 Drosophila simulans miR-312 stem-loop
>dsi-mir-313 MI0009439 Drosophila simulans miR-313 stem-loop
>dsi-mir-314 MI0009429 Drosophila simulans miR-314 stem-loop
>dsi-mir-315 MI0009435 Drosophila simulans miR-315 stem-loop
>dsi-mir-316 MI0009434 Drosophila simulans miR-316 stem-loop
>dsi-mir-317 MI0009428 Drosophila simulans miR-317 stem-loop
>dsi-mir-318 MI0009474 Drosophila simulans miR-318 stem-loop
>dsi-mir-31a MI0009453 Drosophila simulans miR-31a stem-loop
>dsi-mir-31b MI0009444 Drosophila simulans miR-31b stem-loop
>dsi-mir-33 MI0009431 Drosophila simulans miR-33 stem-loop
>dsi-mir-34 MI0009405 Drosophila simulans miR-34 stem-loop
>dsi-mir-375 MI0011763 Drosophila simulans miR-375 stem-loop
>dsi-mir-4 MI0009407 Drosophila simulans miR-4 stem-loop
>dsi-mir-5 MI0009457 Drosophila simulans miR-5 stem-loop
>dsi-mir-6-1 MI0009452 Drosophila simulans miR-6-1 stem-loop
>dsi-mir-6-2 MI0009473 Drosophila simulans miR-6-2 stem-loop
>dsi-mir-6-3 MI0009467 Drosophila simulans miR-6-3 stem-loop
>dsi-mir-7 MI0009469 Drosophila simulans miR-7 stem-loop
>dsi-mir-8 MI0009456 Drosophila simulans miR-8 stem-loop
>dsi-mir-87 MI0009409 Drosophila simulans miR-87 stem-loop
>dsi-mir-927 MI0011760 Drosophila simulans miR-927 stem-loop
>dsi-mir-929 MI0011748 Drosophila simulans miR-929 stem-loop
>dsi-mir-92a MI0009465 Drosophila simulans miR-92a stem-loop
>dsi-mir-92b MI0009445 Drosophila simulans miR-92b stem-loop
>dsi-mir-932 MI0011757 Drosophila simulans miR-932 stem-loop
>dsi-mir-955 MI0011742 Drosophila simulans miR-955 stem-loop
>dsi-mir-957 MI0011769 Drosophila simulans miR-957 stem-loop
>dsi-mir-958 MI0011741 Drosophila simulans miR-958 stem-loop
>dsi-mir-959 MI0011777 Drosophila simulans miR-959 stem-loop
>dsi-mir-960 MI0011766 Drosophila simulans miR-960 stem-loop
>dsi-mir-961 MI0011753 Drosophila simulans miR-961 stem-loop
>dsi-mir-962 MI0011767 Drosophila simulans miR-962 stem-loop
>dsi-mir-963 MI0011755 Drosophila simulans miR-963 stem-loop
>dsi-mir-964 MI0011756 Drosophila simulans miR-964 stem-loop
>dsi-mir-965 MI0011754 Drosophila simulans miR-965 stem-loop
>dsi-mir-967 MI0011737 Drosophila simulans miR-967 stem-loop
>dsi-mir-968 MI0011739 Drosophila simulans miR-968 stem-loop
>dsi-mir-969 MI0011758 Drosophila simulans miR-969 stem-loop
>dsi-mir-970 MI0011762 Drosophila simulans miR-970 stem-loop
>dsi-mir-975 MI0011772 Drosophila simulans miR-975 stem-loop
>dsi-mir-976 MI0011773 Drosophila simulans miR-976 stem-loop
>dsi-mir-977 MI0011729 Drosophila simulans miR-977 stem-loop
>dsi-mir-978a MI0011730 Drosophila simulans miR-978a stem-loop
>dsi-mir-978b MI0011774 Drosophila simulans miR-978b stem-loop
>dsi-mir-980 MI0011759 Drosophila simulans miR-980 stem-loop
>dsi-mir-981 MI0011761 Drosophila simulans miR-981 stem-loop
>dsi-mir-982a MI0011784 Drosophila simulans miR-982a stem-loop
>dsi-mir-982b MI0011783 Drosophila simulans miR-982b stem-loop
>dsi-mir-982c MI0011782 Drosophila simulans miR-982c stem-loop
>dsi-mir-983a MI0011791 Drosophila simulans miR-983 stem-loop
>dsi-mir-986 MI0011734 Drosophila simulans miR-986 stem-loop
>dsi-mir-987 MI0011735 Drosophila simulans miR-987 stem-loop
>dsi-mir-988 MI0011736 Drosophila simulans miR-988 stem-loop
>dsi-mir-989 MI0011768 Drosophila simulans miR-989 stem-loop
>dsi-mir-991 MI0011733 Drosophila simulans miR-991 stem-loop
>dsi-mir-992 MI0011764 Drosophila simulans miR-992 stem-loop
>dsi-mir-993 MI0011749 Drosophila simulans miR-993 stem-loop
>dsi-mir-995 MI0011745 Drosophila simulans miR-995 stem-loop
>dsi-mir-999 MI0011746 Drosophila simulans miR-999 stem-loop
>dsi-mir-9a MI0009408 Drosophila simulans miR-9a stem-loop
>dsi-mir-iab-4 MI0009420 Drosophila simulans miR-iab-4 stem-loop
>dsi-mir-iab-8 MI0011775 Drosophila simulans miR-iab-8 stem-loop
>dvi-mir-1002 MI0029236 Drosophila virilis miR-1002 stem-loop
>dvi-mir-1003 MI0029237 Drosophila virilis miR-1003 stem-loop
>dvi-mir-1006 MI0029238 Drosophila virilis miR-1006 stem-loop
>dvi-mir-1007 MI0029239 Drosophila virilis miR-1007 stem-loop
>dvi-mir-1010 MI0029240 Drosophila virilis miR-1010 stem-loop
>dvi-mir-1017 MI0029241 Drosophila virilis miR-1017 stem-loop
>dvi-mir-13a MI0009480 Drosophila virilis miR-13a stem-loop
>dvi-mir-13b-1 MI0009504 Drosophila virilis miR-13b-1 stem-loop
>dvi-mir-13b-2 MI0009521 Drosophila virilis miR-13b-2 stem-loop
>dvi-mir-274 MI0009487 Drosophila virilis miR-274 stem-loop
>dvi-mir-276a MI0009509 Drosophila virilis miR-276a stem-loop
>dvi-mir-276b MI0009508 Drosophila virilis miR-276b stem-loop
>dvi-mir-280 MI0009532 Drosophila virilis miR-280 stem-loop
>dvi-mir-281-1 MI0009514 Drosophila virilis miR-281-1 stem-loop
>dvi-mir-281-2 MI0009493 Drosophila virilis miR-281-2 stem-loop
>dvi-mir-284 MI0009545 Drosophila virilis miR-284 stem-loop
>dvi-mir-286 MI0009517 Drosophila virilis miR-286 stem-loop
>dvi-mir-287 MI0009496 Drosophila virilis miR-287 stem-loop
>dvi-mir-288 MI0009519 Drosophila virilis miR-288 stem-loop
>dvi-mir-2a-1 MI0009477 Drosophila virilis miR-2a-1 stem-loop
>dvi-mir-2a-2 MI0009476 Drosophila virilis miR-2a-2 stem-loop
>dvi-mir-2b MI0009518 Drosophila virilis miR-2b stem-loop
>dvi-mir-2c MI0009478 Drosophila virilis miR-2c stem-loop
>dvi-mir-3 MI0009525 Drosophila virilis miR-3 stem-loop
>dvi-mir-304 MI0009544 Drosophila virilis miR-304 stem-loop
>dvi-mir-305 MI0009506 Drosophila virilis miR-305 stem-loop
>dvi-mir-306 MI0009481 Drosophila virilis miR-306 stem-loop
>dvi-mir-307 MI0009520 Drosophila virilis miR-307 stem-loop
>dvi-mir-308 MI0009535 Drosophila virilis miR-308 stem-loop
>dvi-mir-309 MI0009526 Drosophila virilis miR-309 stem-loop
>dvi-mir-310 MI0009500 Drosophila virilis miR-310 stem-loop
>dvi-mir-311 MI0029246 Drosophila virilis miR-311 stem-loop
>dvi-mir-313 MI0009485 Drosophila virilis miR-313 stem-loop
>dvi-mir-314 MI0009475 Drosophila virilis miR-314 stem-loop
>dvi-mir-315a MI0009510 Drosophila virilis miR-315a stem-loop
>dvi-mir-315b MI0009499 Drosophila virilis miR-315b stem-loop
>dvi-mir-316 MI0009512 Drosophila virilis miR-316 stem-loop
>dvi-mir-317 MI0009515 Drosophila virilis miR-317 stem-loop
>dvi-mir-318 MI0009489 Drosophila virilis miR-318 stem-loop
>dvi-mir-31a MI0009534 Drosophila virilis miR-31a stem-loop
>dvi-mir-31b MI0009540 Drosophila virilis miR-31b stem-loop
>dvi-mir-33 MI0009507 Drosophila virilis miR-33 stem-loop
>dvi-mir-34 MI0009523 Drosophila virilis miR-34 stem-loop
>dvi-mir-375 MI0029247 Drosophila virilis miR-375 stem-loop
>dvi-mir-4 MI0009524 Drosophila virilis miR-4 stem-loop
>dvi-mir-5 MI0009529 Drosophila virilis miR-5 stem-loop
>dvi-mir-6-1 MI0009537 Drosophila virilis miR-6-1 stem-loop
>dvi-mir-6-2 MI0009490 Drosophila virilis miR-6-2 stem-loop
>dvi-mir-6-3 MI0009511 Drosophila virilis miR-6-3 stem-loop
>dvi-mir-7 MI0009497 Drosophila virilis miR-7 stem-loop
>dvi-mir-79 MI0009543 Drosophila virilis miR-79 stem-loop
>dvi-mir-8 MI0009522 Drosophila virilis miR-8 stem-loop
>dvi-mir-87 MI0009542 Drosophila virilis miR-87 stem-loop
>dvi-mir-927 MI0029248 Drosophila virilis miR-927 stem-loop
>dvi-mir-929 MI0029249 Drosophila virilis miR-929 stem-loop
>dvi-mir-92a MI0009547 Drosophila virilis miR-92a stem-loop
>dvi-mir-92b MI0009530 Drosophila virilis miR-92b stem-loop
>dvi-mir-932 MI0029250 Drosophila virilis miR-932 stem-loop
>dvi-mir-9538 MI0029277 Drosophila virilis miR-9538 stem-loop
>dvi-mir-9539 MI0029278 Drosophila virilis miR-9539 stem-loop
>dvi-mir-9540 MI0029279 Drosophila virilis miR-9540 stem-loop
>dvi-mir-9541 MI0029284 Drosophila virilis miR-9541 stem-loop
>dvi-mir-9542a MI0029280 Drosophila virilis miR-9542 stem-loop
>dvi-mir-9543a MI0029281 Drosophila virilis miR-9543 stem-loop
>dvi-mir-9544a MI0029282 Drosophila virilis miR-9544 stem-loop
>dvi-mir-9545 MI0029283 Drosophila virilis miR-9545 stem-loop
>dvi-mir-9546 MI0029286 Drosophila virilis miR-9546 stem-loop
>dvi-mir-9547 MI0029285 Drosophila virilis miR-9547 stem-loop
>dvi-mir-9548 MI0029287 Drosophila virilis miR-9548 stem-loop
>dvi-mir-9549 MI0029289 Drosophila virilis miR-9549 stem-loop
>dvi-mir-955 MI0029251 Drosophila virilis miR-955 stem-loop
>dvi-mir-9550 MI0029288 Drosophila virilis miR-9550 stem-loop
>dvi-mir-956 MI0029252 Drosophila virilis miR-956 stem-loop
>dvi-mir-957 MI0029253 Drosophila virilis miR-957 stem-loop
>dvi-mir-958 MI0029254 Drosophila virilis miR-958 stem-loop
>dvi-mir-962 MI0029255 Drosophila virilis miR-962 stem-loop
>dvi-mir-963 MI0029256 Drosophila virilis miR-963 stem-loop
>dvi-mir-964 MI0029257 Drosophila virilis miR-964 stem-loop
>dvi-mir-965 MI0029258 Drosophila virilis miR-965 stem-loop
>dvi-mir-968 MI0029259 Drosophila virilis miR-968 stem-loop
>dvi-mir-969 MI0029260 Drosophila virilis miR-969 stem-loop
>dvi-mir-970 MI0029261 Drosophila virilis miR-970 stem-loop
>dvi-mir-971 MI0029262 Drosophila virilis miR-971 stem-loop
>dvi-mir-973 MI0029263 Drosophila virilis miR-973 stem-loop
>dvi-mir-974-1 MI0029290 Drosophila virilis miR-974-1 stem-loop
>dvi-mir-974-2 MI0029291 Drosophila virilis miR-974-2 stem-loop
>dvi-mir-975 MI0029292 Drosophila virilis miR-975 stem-loop
>dvi-mir-976 MI0029264 Drosophila virilis miR-976 stem-loop
>dvi-mir-977 MI0029293 Drosophila virilis miR-977 stem-loop
>dvi-mir-980 MI0029265 Drosophila virilis miR-980 stem-loop
>dvi-mir-981 MI0029266 Drosophila virilis miR-981 stem-loop
>dvi-mir-986 MI0029294 Drosophila virilis miR-986 stem-loop
>dvi-mir-987 MI0029267 Drosophila virilis miR-987 stem-loop
>dvi-mir-988 MI0029268 Drosophila virilis miR-988 stem-loop
>dvi-mir-989 MI0029269 Drosophila virilis miR-989 stem-loop
>dvi-mir-993 MI0029270 Drosophila virilis miR-993 stem-loop
>dvi-mir-994 MI0029271 Drosophila virilis miR-994 stem-loop
>dvi-mir-995 MI0029272 Drosophila virilis miR-995 stem-loop
>dvi-mir-996 MI0029273 Drosophila virilis miR-996 stem-loop
>dvi-mir-998 MI0029274 Drosophila virilis miR-998 stem-loop
>dvi-mir-999 MI0029275 Drosophila virilis miR-999 stem-loop
>dvi-mir-9a MI0009495 Drosophila virilis miR-9a stem-loop
>dvi-mir-9b MI0009492 Drosophila virilis miR-9b stem-loop
>dvi-mir-9c MI0009491 Drosophila virilis miR-9c stem-loop
>dvi-mir-iab-4 MI0009531 Drosophila virilis miR-iab-4 stem-loop
>dvi-mir-iab-8 MI0029276 Drosophila virilis miR-iab-8 stem-loop
>dwi-mir-13a MI0009597 Drosophila willistoni miR-13a stem-loop
>dwi-mir-13b-1 MI0009557 Drosophila willistoni miR-13b-1 stem-loop
>dwi-mir-13b-2 MI0009606 Drosophila willistoni miR-13b-2 stem-loop
>dwi-mir-274 MI0009589 Drosophila willistoni miR-274 stem-loop
>dwi-mir-276a MI0009572 Drosophila willistoni miR-276a stem-loop
>dwi-mir-276b MI0009585 Drosophila willistoni miR-276b stem-loop
>dwi-mir-280 MI0009595 Drosophila willistoni miR-280 stem-loop
>dwi-mir-281-1 MI0009620 Drosophila willistoni miR-281-1 stem-loop
>dwi-mir-281-2 MI0009561 Drosophila willistoni miR-281-2 stem-loop
>dwi-mir-284 MI0009560 Drosophila willistoni miR-284 stem-loop
>dwi-mir-286 MI0009565 Drosophila willistoni miR-286 stem-loop
>dwi-mir-287 MI0009569 Drosophila willistoni miR-287 stem-loop
>dwi-mir-288 MI0009624 Drosophila willistoni miR-288 stem-loop
>dwi-mir-2a-1 MI0009575 Drosophila willistoni miR-2a-1 stem-loop
>dwi-mir-2a-2 MI0009571 Drosophila willistoni miR-2a-2 stem-loop
>dwi-mir-2b MI0009583 Drosophila willistoni miR-2b stem-loop
>dwi-mir-2c MI0009603 Drosophila willistoni miR-2c stem-loop
>dwi-mir-3 MI0009618 Drosophila willistoni miR-3 stem-loop
>dwi-mir-304 MI0009577 Drosophila willistoni miR-304 stem-loop
>dwi-mir-305 MI0009563 Drosophila willistoni miR-305 stem-loop
>dwi-mir-306-1 MI0009554 Drosophila willistoni miR-306-1 stem-loop
>dwi-mir-306-2 MI0009574 Drosophila willistoni miR-306-2 stem-loop
>dwi-mir-307 MI0009598 Drosophila willistoni miR-307 stem-loop
>dwi-mir-308 MI0009607 Drosophila willistoni miR-308 stem-loop
>dwi-mir-309 MI0009587 Drosophila willistoni miR-309 stem-loop
>dwi-mir-314 MI0009592 Drosophila willistoni miR-314 stem-loop
>dwi-mir-315 MI0009604 Drosophila willistoni miR-315 stem-loop
>dwi-mir-316 MI0009566 Drosophila willistoni miR-316 stem-loop
>dwi-mir-317 MI0009590 Drosophila willistoni miR-317 stem-loop
>dwi-mir-318-1 MI0009602 Drosophila willistoni miR-318-1 stem-loop
>dwi-mir-318-2 MI0009582 Drosophila willistoni miR-318-2 stem-loop
>dwi-mir-31a MI0009616 Drosophila willistoni miR-31a stem-loop
>dwi-mir-31b MI0009605 Drosophila willistoni miR-31b stem-loop
>dwi-mir-33 MI0009614 Drosophila willistoni miR-33 stem-loop
>dwi-mir-34 MI0009551 Drosophila willistoni miR-34 stem-loop
>dwi-mir-4 MI0009623 Drosophila willistoni miR-4 stem-loop
>dwi-mir-5 MI0009613 Drosophila willistoni miR-5 stem-loop
>dwi-mir-6-1 MI0009611 Drosophila willistoni miR-6-1 stem-loop
>dwi-mir-6-2 MI0009609 Drosophila willistoni miR-6-2 stem-loop
>dwi-mir-6-3 MI0009588 Drosophila willistoni miR-6-3 stem-loop
>dwi-mir-7 MI0009573 Drosophila willistoni miR-7 stem-loop
>dwi-mir-79-1 MI0009579 Drosophila willistoni miR-79-1 stem-loop
>dwi-mir-79-2 MI0009549 Drosophila willistoni miR-79-2 stem-loop
>dwi-mir-8 MI0009580 Drosophila willistoni miR-8 stem-loop
>dwi-mir-87-1 MI0009608 Drosophila willistoni miR-87-1 stem-loop
>dwi-mir-87-2 MI0009550 Drosophila willistoni miR-87-2 stem-loop
>dwi-mir-92a MI0009564 Drosophila willistoni miR-92a stem-loop
>dwi-mir-92b MI0009558 Drosophila willistoni miR-92b stem-loop
>dwi-mir-9a MI0009601 Drosophila willistoni miR-9a stem-loop
>dwi-mir-9b-1 MI0009619 Drosophila willistoni miR-9b-1 stem-loop
>dwi-mir-9b-2 MI0009621 Drosophila willistoni miR-9b-2 stem-loop
>dwi-mir-9c-1 MI0009559 Drosophila willistoni miR-9c-1 stem-loop
>dwi-mir-9c-2 MI0009591 Drosophila willistoni miR-9c-2 stem-loop
>dwi-mir-iab-4 MI0009570 Drosophila willistoni miR-iab-4 stem-loop
>dya-mir-13a MI0009667 Drosophila yakuba miR-13a stem-loop
>dya-mir-13b-1 MI0009658 Drosophila yakuba miR-13b-1 stem-loop
>dya-mir-13b-2 MI0009630 Drosophila yakuba miR-13b-2 stem-loop
>dya-mir-274 MI0009626 Drosophila yakuba miR-274 stem-loop
>dya-mir-276a MI0009697 Drosophila yakuba miR-276a stem-loop
>dya-mir-276b MI0009705 Drosophila yakuba miR-276b stem-loop
>dya-mir-280 MI0009638 Drosophila yakuba miR-280 stem-loop
>dya-mir-281-1 MI0009666 Drosophila yakuba miR-281-1 stem-loop
>dya-mir-281-2 MI0009634 Drosophila yakuba miR-281-2 stem-loop
>dya-mir-284 MI0009660 Drosophila yakuba miR-284 stem-loop
>dya-mir-286 MI0009684 Drosophila yakuba miR-286 stem-loop
>dya-mir-287 MI0009677 Drosophila yakuba miR-287 stem-loop
>dya-mir-288 MI0009668 Drosophila yakuba miR-288 stem-loop
>dya-mir-289 MI0009698 Drosophila yakuba miR-289 stem-loop
>dya-mir-2a-1 MI0009690 Drosophila yakuba miR-2a-1 stem-loop
>dya-mir-2a-2 MI0009681 Drosophila yakuba miR-2a-2 stem-loop
>dya-mir-2b-1 MI0009662 Drosophila yakuba miR-2b-1 stem-loop
>dya-mir-2b-2 MI0009647 Drosophila yakuba miR-2b-2 stem-loop
>dya-mir-2c MI0009672 Drosophila yakuba miR-2c stem-loop
>dya-mir-3 MI0009646 Drosophila yakuba miR-3 stem-loop
>dya-mir-304 MI0009645 Drosophila yakuba miR-304 stem-loop
>dya-mir-305 MI0009640 Drosophila yakuba miR-305 stem-loop
>dya-mir-306 MI0009641 Drosophila yakuba miR-306 stem-loop
>dya-mir-307 MI0009628 Drosophila yakuba miR-307 stem-loop
>dya-mir-308 MI0009675 Drosophila yakuba miR-308 stem-loop
>dya-mir-309 MI0009657 Drosophila yakuba miR-309 stem-loop
>dya-mir-310 MI0009665 Drosophila yakuba miR-310 stem-loop
>dya-mir-311a MI0009664 Drosophila yakuba miR-311a stem-loop
>dya-mir-311b MI0009696 Drosophila yakuba miR-311b stem-loop
>dya-mir-312 MI0009683 Drosophila yakuba miR-312 stem-loop
>dya-mir-314 MI0009649 Drosophila yakuba miR-314 stem-loop
>dya-mir-315 MI0009685 Drosophila yakuba miR-315 stem-loop
>dya-mir-316 MI0009652 Drosophila yakuba miR-316 stem-loop
>dya-mir-317 MI0009629 Drosophila yakuba miR-317 stem-loop
>dya-mir-318 MI0009651 Drosophila yakuba miR-318 stem-loop
>dya-mir-31a MI0009678 Drosophila yakuba miR-31a stem-loop
>dya-mir-31b MI0009679 Drosophila yakuba miR-31b stem-loop
>dya-mir-33 MI0009636 Drosophila yakuba miR-33 stem-loop
>dya-mir-34 MI0009653 Drosophila yakuba miR-34 stem-loop
>dya-mir-4 MI0009632 Drosophila yakuba miR-4 stem-loop
>dya-mir-5 MI0009676 Drosophila yakuba miR-5 stem-loop
>dya-mir-6-1 MI0009671 Drosophila yakuba miR-6-1 stem-loop
>dya-mir-6-2 MI0009694 Drosophila yakuba miR-6-2 stem-loop
>dya-mir-6-3 MI0009650 Drosophila yakuba miR-6-3 stem-loop
>dya-mir-7 MI0009700 Drosophila yakuba miR-7 stem-loop
>dya-mir-79 MI0009704 Drosophila yakuba miR-79 stem-loop
>dya-mir-8 MI0009639 Drosophila yakuba miR-8 stem-loop
>dya-mir-87 MI0009627 Drosophila yakuba miR-87 stem-loop
>dya-mir-92a MI0009688 Drosophila yakuba miR-92a stem-loop
>dya-mir-92b MI0009701 Drosophila yakuba miR-92b stem-loop
>dya-mir-9a MI0009642 Drosophila yakuba miR-9a stem-loop
[truncated: 530 more rows]

## Sheet: Sheet2
	>ASIC025390-RA mir-184: microRNA
	mir-184|miRNA|AS2_scf7180000696133:213390:213470:-
	1|gene:ASIC025390
	Length = 81
	>ASIC025368-RA mir-184: microRNA
	mir-
	184|miRNA|AS2_scf7180000696133:213390:213470:1|gene:ASI
	C025368
	Length = 81
	>ASIC025240-RA mir-275: microRNA
	mir-275|miRNA|AS2_scf7180000695543:27258:27356:-
	1|gene:ASIC025240
	Length = 99
	>ASIC025181-RA mir-275: microRNA
	mir-
	275|miRNA|AS2_scf7180000695543:27258:27351:1|gene:ASIC0
	25181
	Length = 94
	>ASIC025217-RA mir-277: microRNA
	mir-277|miRNA|AS2_scf7180000695636:25125:25229:-
	1|gene:ASIC025217
	Length = 105
	>ASIC025019-RA mir-277: microRNA
	mir-
	277|miRNA|AS2_scf7180000695636:25139:25225:1|gene:ASIC0
	25019
	Length = 87
	>ASIC025384-RA mir-8: mir-8/mir-141/mir-200 microRNA precursor
	family|miRNA|AS2_scf7180000696055:277400:277477:1|gene:
	ASIC025384
	Length = 78
	>ASIC025137-RA mir-8: mir-8/mir-141/mir-200 microRNA precursor
	family|miRNA|AS2_scf7180000696055:277401:277478:-
	1|gene:ASIC025137
	Length = 78
	>ASIC025336-RA mir-252: microRNA
	mir-252|miRNA|AS2_scf7180000695975:347017:347118:-
	1|gene:ASIC025336
	Length = 102
	>ASIC025281-RA mir-71: microRNA
	mir-
	71|miRNA|AS2_scf7180000696058:1781715:1781806:1|gene:AS
	IC025281
	Length = 92
	>ASIC025166-RA mir-71: microRNA
	mir-71|miRNA|AS2_scf7180000696058:1781716:1781807:-
	1|gene:ASIC025166
	Length = 92
	>ASIC025284-RA mir-276: microRNA
	mir-276|miRNA|AS2_scf7180000696005:1458589:1458684:-
	1|gene:ASIC025284
	Length = 96
	>ASIC025250-RA mir-276: microRNA
	mir-
	276|miRNA|AS2_scf7180000696005:1458594:1458687:1|gene:A
	SIC025250
	Length = 94
	>ASIC025033-RA mir-317: microRNA
	mir-317|miRNA|AS2_scf7180000695356:7126:7218:-
	1|gene:ASIC025033
	Length = 93
aae-mir-2a MI0013443 Aedes aegypti miR-2a stem-loop	>ASIC019081-RA
	|protein_coding|AS2_scf7180000696058:1783521:1788469:1|
	gene:ASIC019081
	Length = 3591
aae-mir-92a MI0013445 Aedes aegypti miR-92a stem-loop	>ASIC025167-RA mir-92: mir-92 microRNA precursor
	family|miRNA|AS2_scf7180000695375:1574:1653:1|gene:ASIC
	25167
	Length = 80
	>ASIC025407-RA mir-278: microRNA
	mir-278|miRNA|AS2_scf7180000696055:4349210:4349306:-
	1|gene:ASIC025407
	Length = 97
	>ASIC025096-RA mir-278: microRNA
	mir-
	278|miRNA|AS2_scf7180000696055:4349213:4349312:1|gene:A
	SIC025096
	Length = 100
	>ASIC025399-RA mir-14: microRNA
	mir-
	14|miRNA|AS2_scf7180000695939:338813:338881:1|gene:ASIC
	25399
	Length = 69
	>ASIC025034-RA mir-14: microRNA
	mir-14|miRNA|AS2_scf7180000695939:338813:338881:-
	1|gene:ASIC025034
	Length = 69
	>ASIC025157-RA mir-190: microRNA
	mir-190|miRNA|AS2_scf7180000696060:3462161:3462252:-
	1|gene:ASIC025157
	Length = 92
	>ASIC025169-RA mir-1: mir-1 microRNA precursor
	family|miRNA|AS2_scf7180000695681:1035741:1035817:-
	1|gene:ASIC025169
	Length = 77
	>ASIC025088-RA mir-1: mir-1 microRNA precursor
	family|miRNA|AS2_scf7180000695681:1035741:1035817:1|gen
	e:ASIC025088
	Length = 77
aae-mir-34 MI0013456 Aedes aegypti miR-34 stem-loop	>ASIC025114-RA mir-449: microRNA
	mir-449|miRNA|AS2_scf7180000695636:23215:23314:-
	1|gene:ASIC025114
	Length = 100
	>ASIC025073-RA mir-449: microRNA
	mir-
	449|miRNA|AS2_scf7180000694289:147:245:1|gene:ASIC02507
	3
	Length = 99
	>ASIC025347-RA mir-305: microRNA
	mir-305|miRNA|AS2_scf7180000695543:15312:15400:-
	1|gene:ASIC025347
	Length = 89
	>ASIC025156-RA mir-305: microRNA
	mir-
	305|miRNA|AS2_scf7180000695543:15312:15400:1|gene:ASIC0
	25156
	Length = 89
	>ASIC025447-RA mir-996: microRNA
	mir-996|miRNA|AS2_scf7180000695994:157304:157398:-
	1|gene:ASIC025447
	Length = 95
	>ASIC025014-RA mir-996: microRNA
	mir-
	996|miRNA|AS2_scf7180000695994:157303:157397:1|gene:ASI
	C025014
	Length = 95
aae-mir-13 MI0013463 Aedes aegypti miR-13 stem-loop	>ASIC025060-RA mir-2: mir-2 microRNA
	precursor|miRNA|AS2_scf7180000696058:1783322:1783391:1|
	gene:ASIC025060
	Length = 70
	>ASIC025161-RA mir-999: microRNA
	mir-999|miRNA|AS2_scf7180000695869:40628:40709:-
	1|gene:ASIC025161
	Length = 82
aae-mir-125 MI0013465 Aedes aegypti miR-125 stem-loop	>ASIC025165-RA lin-4: lin-4 microRNA
	precursor|miRNA|AS2_scf7180000696054:1182106:1182175:1|
	gene:ASIC025165
	Length = 70
	>ASIC025272-RA mir-315: microRNA
	mir-315|miRNA|AS2_scf7180000690005:262639:262722:-
	1|gene:ASIC025272
	Length = 84
	>ASIC025227-RA mir-315: microRNA
	mir-
	315|miRNA|AS2_scf7180000690005:262639:262722:1|gene:ASI
	C025227
	Length = 84
	>ASIC025379-RA mir-932: microRNA
	mir-932|miRNA|AS2_scf7180000696126:321524:321624:-
	1|gene:ASIC025379
	Length = 101
	>ASIC025213-RA mir-932: microRNA
	mir-932|miRNA|AS2_scf7180000696126:317304:317404:-
	1|gene:ASIC025213
	Length = 101
	>ASIC025358-RA mir-927: microRNA
	mir-927|miRNA|AS2_scf7180000695498:129427:129504:-
	1|gene:ASIC025358
	Length = 78
	>ASIC025199-RA mir-927: microRNA
	mir-
	927|miRNA|AS2_scf7180000695498:129427:129504:1|gene:ASI
	C025199
	Length = 78
aae-mir-137-1 MI0013480 Aedes aegypti miR-137-1 stem-loop	>ASIC025333-RA mir-137: microRNA
	mir-137|miRNA|AS2_scf7180000695983:771412:771514:-
	1|gene:ASIC025333
	Length = 103
aae-mir-137-2 MI0013481 Aedes aegypti miR-137-2 stem-loop	>ASIC025333-RA mir-137: microRNA
	mir-137|miRNA|AS2_scf7180000695983:771412:771514:-
	1|gene:ASIC025333
	Length = 103
	>ASIC025085-RA mir-133: mir-133 microRNA precursor
	family|miRNA|AS2_scf7180000694985:429826:429934:-
	1|gene:ASIC025085
	Length = 109
	>ASIC025357-RA mir-31: microRNA
	mir-31|miRNA|AS2_scf7180000695557:565893:565970:-
	1|gene:ASIC025357
	Length = 78
	>ASIC025330-RA mir-10: mir-10 microRNA precursor
	family|miRNA|AS2_scf7180000695941:711545:711621:-
	1|gene:ASIC025330
	Length = 77
	>ASIC025335-RA mir-10: mir-10 microRNA precursor
	family|miRNA|AS2_scf7180000695941:711546:711620:1|gene:
	ASIC025335
	Length = 75
aae-mir-iab-4-1 MI0013485 Aedes aegypti miR-iab-4-1 stem-loop	>ASIC025353-RA mir-iab-4: microRNA
	mir-iab-4|miRNA|AS2_scf7180000695941:295537:295620:-
	1|gene:ASIC025353
	Length = 84
	>ASIC025254-RA mir-iab-4: microRNA
	mir-iab-
	4|miRNA|AS2_scf7180000695941:295537:295620:1|gene:ASIC0
	25254
	Length = 84
	>ASIC025251-RA mir-283: microRNA
	mir-
	283|miRNA|AS2_scf7180000695604:23318:23411:1|gene:ASIC0
	25251
	Length = 94
	>ASIC025062-RA mir-283: microRNA
	mir-283|miRNA|AS2_scf7180000695604:23320:23413:-
	1|gene:ASIC025062
	Length = 94
	>ASIC025228-RA mir-988: microRNA
	mir-988|miRNA|AS2_scf7180000696015:126059:126157:-
	1|gene:ASIC025228
	Length = 99
	>ASIC025324-RA mir-124: mir-124 microRNA precursor
	family|miRNA|AS2_scf7180000695939:190104:190186:1|gene:
	ASIC025324
	Length = 83
	>ASIC025020-RA mir-33: microRNA
	mir-33|miRNA|AS2_scf7180000695557:1060672:1060744:-
	1|gene:ASIC025020
	Length = 73
	>ASIC025411-RA mir-279: microRNA
	mir-279|miRNA|AS2_scf7180000695994:156531:156623:-
	1|gene:ASIC025411
	Length = 93
	>ASIC025153-RA mir-279: microRNA
	mir-
	279|miRNA|AS2_scf7180000695994:156529:156621:1|gene:ASI
	C025153
	Length = 93
aae-mir-263a MI0013495 Aedes aegypti miR-263a stem-loop	>ASIC025416-RA mir-263: microRNA
	mir-
	263|miRNA|AS2_scf7180000695806:220123:220211:1|gene:ASI
	C025416
	Length = 89
	>ASIC025149-RA mir-7: mir-7 microRNA
	precursor|miRNA|AS2_scf7180000696048:256538:256626:1|ge
	ne:ASIC025149
	Length = 89
	>ASIC025385-RA mir-210: microRNA
	mir-
	210|miRNA|AS2_scf7180000695865:631279:631372:1|gene:ASI
	C025385
	Length = 94
	>ASIC025190-RA mir-210: microRNA
	mir-210|miRNA|AS2_scf7180000695865:631269:631362:-
	1|gene:ASIC025190
	Length = 94
aae-mir-79 MI0013500 Aedes aegypti miR-79 stem-loop	>ASIC025437-RA mir-9: mir-9/mir-79 microRNA precursor
	family|miRNA|AS2_scf7180000696025:663000:663063:1|gene:
	ASIC025437
	Length = 64
	>ASIC025147-RA mir-9: mir-9/mir-79 microRNA precursor
	family|miRNA|AS2_scf7180000696025:663000:663063:-
	1|gene:ASIC025147
	Length = 64
aae-mir-307 MI0013501 Aedes aegypti miR-307 stem-loop	>ASIC025174-RA mir-67: microRNA
	mir-67|miRNA|AS2_scf7180000696055:4066618:4066677:-
	1|gene:ASIC025174
	Length = 60
	>ASIC025000-RA mir-67: microRNA
	mir-
	67|miRNA|AS2_scf7180000696055:4066619:4066678:1|gene:AS
	IC025000
	Length = 60
	>ASIC025374-RA let-7: let-7 microRNA
	precursor|miRNA|AS2_scf7180000696054:1181460:1181534:1|
	gene:ASIC025374
	Length = 75
aae-mir-2b MI0013512 Aedes aegypti miR-2b stem-loop	>ASIC019081-RA
	|protein_coding|AS2_scf7180000696058:1783521:1788469:1|
	gene:ASIC019081
	Length = 3591
	>ASIC025087-RA mir-219: mir-219 microRNA precursor
	family|miRNA|AS2_scf7180000696047:431433:431504:1|gene:
	ASIC025087
	Length = 72
aae-mir-263b MI0013515 Aedes aegypti miR-263b stem-loop	>ASIC025031-RA mir-263: microRNA
	mir-
	263|miRNA|AS2_scf7180000694908:97513:97605:1|gene:ASIC0
	25031
	Length = 93
aae-mir-276-2 MI0013516 Aedes aegypti miR-276-2 stem-loop	>ASIC025284-RA mir-276: microRNA
	mir-276|miRNA|AS2_scf7180000696005:1458589:1458684:-
	1|gene:ASIC025284
	Length = 96
	>ASIC025250-RA mir-276: microRNA
	mir-
	276|miRNA|AS2_scf7180000696005:1458594:1458687:1|gene:AS
	IC025250
	Length = 94
aae-mir-282-1 MI0013517 Aedes aegypti miR-282-1 stem-loop	>ASIC025238-RA mir-282: microRNA
	mir-282|miRNA|AS2_scf7180000695972:323777:323871:-
	1|gene:ASIC025238
	Length = 95
	>ASIC025118-RA mir-282: microRNA
	mir-
	282|miRNA|AS2_scf7180000695972:323777:323871:1|gene:ASIC
	25118
	Length = 95
aae-mir-282-2 MI0013518 Aedes aegypti miR-282-2 stem-loop	>ASIC025238-RA mir-282: microRNA
	mir-282|miRNA|AS2_scf7180000695972:323777:323871:-
	1|gene:ASIC025238
	Length = 95
	>ASIC025118-RA mir-282: microRNA
	mir-
	282|miRNA|AS2_scf7180000695972:323777:323871:1|gene:ASIC
	25118
	Length = 95
aae-mir-286b-1 MI0013519 Aedes aegypti miR-286b-1 stem-loop	ASIC025231-RA mir-286: microRNA
	mir-
	286|miRNA|AS2_scf7180000696032:712349:712425:1|gene:ASI
	C025231
	Length = 77
	>ASIC025037-RA mir-286: microRNA
	mir-286|miRNA|AS2_scf7180000696032:712341:712427:-
	1|gene:ASIC025037
	Length = 87
aae-mir-286b-2 MI0013520 Aedes aegypti miR-286b-2 stem-loop	>ASIC025231-RA mir-286: microRNA
	mir-
	286|miRNA|AS2_scf7180000696032:712349:712425:1|gene:ASI
	C025231
	Length = 77
	>ASIC025037-RA mir-286: microRNA
	mir-286|miRNA|AS2_scf7180000696032:712341:712427:-
	1|gene:ASIC025037
	Length = 87
aae-mir-286a MI0013521 Aedes aegypti miR-286a stem-loop	>ASIC025064-RA mir-286: microRNA
	mir-286|miRNA|AS2_scf7180000696051:1542961:1543042:-
	1|gene:ASIC025064
	Length = 82
	>ASIC025441-RA mir-286: microRNA
	mir-
	286|miRNA|AS2_scf7180000696051:1542964:1543045:1|gene:A
	SIC025441
	Length = 82
	>ASIC025231-RA mir-286: microRNA
	mir-
	286|miRNA|AS2_scf7180000696032:712349:712425:1|gene:ASI
	C025231
	Length = 77
	>ASIC025037-RA mir-286: microRNA
	mir-286|miRNA|AS2_scf7180000696032:712341:712427:-
	1|gene:ASIC025037
	Length = 87
aae-mir-317-2 MI0013524 Aedes aegypti miR-317-2 stem-loop	>ASIC025033-RA mir-317: microRNA
	mir-317|miRNA|AS2_scf7180000695356:7126:7218:-
	1|gene:ASIC025033
	Length = 93
aae-mir-9a-1 MI0013528 Aedes aegypti miR-9a-1 stem-loop	>ASIC025184-RA mir-9: mir-9/mir-79 microRNA precursor
	family|miRNA|AS2_scf7180000695707:300963:301024:1|gene:
	ASIC025184
	Length = 62
	>ASIC025047-RA mir-9: mir-9/mir-79 microRNA precursor
	family|miRNA|AS2_scf7180000695707:300963:301024:-
	1|gene:ASIC025047
	Length = 62
aae-mir-9a-2 MI0013529 Aedes aegypti miR-9a-2 stem-loop	>ASIC025184-RA mir-9: mir-9/mir-79 microRNA precursor
	family|miRNA|AS2_scf7180000695707:300963:301024:1|gene:
	ASIC025184
	Length = 62
	>ASIC025047-RA mir-9: mir-9/mir-79 microRNA precursor
	family|miRNA|AS2_scf7180000695707:300963:301024:-
	1|gene:ASIC025047
	Length = 62
aae-mir-iab-4-2 MI0013531 Aedes aegypti miR-iab-4-2 stem-loop	>ASIC025353-RA mir-iab-4: microRNA
	mir-iab-4|miRNA|AS2_scf7180000695941:295537:295620:-
	1|gene:ASIC025353
	Length = 84
	>ASIC025254-RA mir-iab-4: microRNA
	mir-iab-
	4|miRNA|AS2_scf7180000695941:295537:295620:1|gene:ASIC0
	25254
	Length = 84
aae-mir-929-1 MI0014710 Aedes aegypti miR-929-1 stem-loop	>ASIC025444-RA mir-929: microRNA
	mir-929|miRNA|AS2_scf7180000695292:818:913:-
	1|gene:ASIC025444
	Length = 96
	>ASIC025111-RA mir-929: microRNA
	mir-
	929|miRNA|AS2_scf7180000695292:825:920:1|gene:ASIC02511
	1
	Length = 96
aae-mir-929-2 MI0014711 Aedes aegypti miR-929-2 stem-loop	>ASIC025444-RA mir-929: microRNA
	mir-929|miRNA|AS2_scf7180000695292:818:913:-
	1|gene:ASIC025444
	Length = 96
	>ASIC025111-RA mir-929: microRNA
	mir-
	929|miRNA|AS2_scf7180000695292:825:920:1|gene:ASIC02511
	1
	Length = 96
	>ASIC025374-RA let-7: let-7 microRNA
	precursor|miRNA|AS2_scf7180000696054:1181460:1181534:1|
	gene:ASIC025374
	Length = 75

## Sheet: Raw data
ASIC025390-RA mir-184: microRNA mir-184|miRNA|AS2_scf71800006961... 68 6e-012
ASIC025368-RA mir-184: microRNA mir-184|miRNA|AS2_scf71800006961... 68 6e-012
ASIC025240-RA mir-275: microRNA mir-275|miRNA|AS2_scf71800006955... 58 5e-009
ASIC025181-RA mir-275: microRNA mir-275|miRNA|AS2_scf71800006955... 58 5e-009
ASIC025217-RA mir-277: microRNA mir-277|miRNA|AS2_scf71800006956... 76 3e-014
ASIC025019-RA mir-277: microRNA mir-277|miRNA|AS2_scf71800006956... 66 2e-011
ASIC025384-RA mir-8: mir-8/mir-141/mir-200 microRNA precursor fa... 115 2e-026
ASIC025137-RA mir-8: mir-8/mir-141/mir-200 microRNA precursor fa... 113 1e-025
ASIC025336-RA mir-252: microRNA mir-252|miRNA|AS2_scf71800006959... 133 9e-032
ASIC025281-RA mir-71: microRNA mir-71|miRNA|AS2_scf7180000696058... 50 1e-006
ASIC025166-RA mir-71: microRNA mir-71|miRNA|AS2_scf7180000696058... 48 5e-006
ASIC025284-RA mir-276: microRNA mir-276|miRNA|AS2_scf71800006960... 105 3e-023
ASIC025250-RA mir-276: microRNA mir-276|miRNA|AS2_scf71800006960... 105 3e-023
ASIC025033-RA mir-317: microRNA mir-317|miRNA|AS2_scf71800006953... 58 6e-009
ASIC019081-RA |protein_coding|AS2_scf7180000696058:1783521:1788... 52 4e-007
ASIC025167-RA mir-92: mir-92 microRNA precursor family|miRNA|AS2... 64 8e-011
ASIC025407-RA mir-278: microRNA mir-278|miRNA|AS2_scf71800006960... 56 2e-008
ASIC025096-RA mir-278: microRNA mir-278|miRNA|AS2_scf71800006960... 56 2e-008
ASIC025399-RA mir-14: microRNA mir-14|miRNA|AS2_scf7180000695939... 56 5e-008
ASIC025034-RA mir-14: microRNA mir-14|miRNA|AS2_scf7180000695939... 56 5e-008
ASIC025157-RA mir-190: microRNA mir-190|miRNA|AS2_scf71800006960... 125 3e-029
ASIC025169-RA mir-1: mir-1 microRNA precursor family|miRNA|AS2_s... 103 9e-023
ASIC025088-RA mir-1: mir-1 microRNA precursor family|miRNA|AS2_s... 103 9e-023
ASIC025114-RA mir-449: microRNA mir-449|miRNA|AS2_scf71800006956... 58 9e-009
ASIC025073-RA mir-449: microRNA mir-449|miRNA|AS2_scf71800006942... 58 9e-009
ASIC025347-RA mir-305: microRNA mir-305|miRNA|AS2_scf71800006955... 113 1e-025
ASIC025156-RA mir-305: microRNA mir-305|miRNA|AS2_scf71800006955... 113 1e-025
ASIC025447-RA mir-996: microRNA mir-996|miRNA|AS2_scf71800006959... 70 2e-012
ASIC025014-RA mir-996: microRNA mir-996|miRNA|AS2_scf71800006959... 70 2e-012
ASIC025060-RA mir-2: mir-2 microRNA precursor|miRNA|AS2_scf71800... 54 8e-008
ASIC025161-RA mir-999: microRNA mir-999|miRNA|AS2_scf71800006958... 92 3e-019
ASIC025165-RA lin-4: lin-4 microRNA precursor|miRNA|AS2_scf71800... 101 4e-022
ASIC025272-RA mir-315: microRNA mir-315|miRNA|AS2_scf71800006900... 105 3e-023
ASIC025227-RA mir-315: microRNA mir-315|miRNA|AS2_scf71800006900... 105 3e-023
ASIC025379-RA mir-932: microRNA mir-932|miRNA|AS2_scf71800006961... 58 6e-009
ASIC025213-RA mir-932: microRNA mir-932|miRNA|AS2_scf71800006961... 58 6e-009
ASIC025358-RA mir-927: microRNA mir-927|miRNA|AS2_scf71800006954... 56 2e-008
ASIC025199-RA mir-927: microRNA mir-927|miRNA|AS2_scf71800006954... 56 2e-008
ASIC025333-RA mir-137: microRNA mir-137|miRNA|AS2_scf71800006959... 147 9e-036
ASIC025333-RA mir-137: microRNA mir-137|miRNA|AS2_scf71800006959... 147 9e-036
ASIC025085-RA mir-133: mir-133 microRNA precursor family|miRNA|A... 68 8e-012
ASIC025357-RA mir-31: microRNA mir-31|miRNA|AS2_scf7180000695557... 113 2e-025
ASIC025330-RA mir-10: mir-10 microRNA precursor family|miRNA|AS2... 131 5e-031
ASIC025335-RA mir-10: mir-10 microRNA precursor family|miRNA|AS2... 127 7e-030
ASIC025353-RA mir-iab-4: microRNA mir-iab-4|miRNA|AS2_scf7180000... 129 1e-030
ASIC025254-RA mir-iab-4: microRNA mir-iab-4|miRNA|AS2_scf7180000... 129 1e-030
ASIC025251-RA mir-283: microRNA mir-283|miRNA|AS2_scf71800006956... 54 1e-007
ASIC025062-RA mir-283: microRNA mir-283|miRNA|AS2_scf71800006956... 54 1e-007
ASIC025228-RA mir-988: microRNA mir-988|miRNA|AS2_scf71800006960... 68 5e-012
ASIC025359-RA mir-124: mir-124 microRNA precursor family|miRNA|A... 64 8e-011
ASIC025324-RA mir-124: mir-124 microRNA precursor family|miRNA|A... 64 8e-011
ASIC025020-RA mir-33: microRNA mir-33|miRNA|AS2_scf7180000695557... 62 3e-010
ASIC025411-RA mir-279: microRNA mir-279|miRNA|AS2_scf71800006959... 50 1e-006
ASIC025153-RA mir-279: microRNA mir-279|miRNA|AS2_scf71800006959... 50 1e-006
ASIC025416-RA mir-263: microRNA mir-263|miRNA|AS2_scf71800006958... 68 6e-012
ASIC025149-RA mir-7: mir-7 microRNA precursor|miRNA|AS2_scf71800... 100 2e-021
ASIC025385-RA mir-210: microRNA mir-210|miRNA|AS2_scf71800006958... 105 2e-023
ASIC025190-RA mir-210: microRNA mir-210|miRNA|AS2_scf71800006958... 105 2e-023
ASIC025437-RA mir-9: mir-9/mir-79 microRNA precursor family|miRN... 105 3e-023
ASIC025147-RA mir-9: mir-9/mir-79 microRNA precursor family|miRN... 105 3e-023
ASIC025174-RA mir-67: microRNA mir-67|miRNA|AS2_scf7180000696055... 119 2e-027
ASIC025000-RA mir-67: microRNA mir-67|miRNA|AS2_scf7180000696055... 119 2e-027
ASIC025374-RA let-7: let-7 microRNA precursor|miRNA|AS2_scf71800... 44 6e-005
ASIC019081-RA |protein_coding|AS2_scf7180000696058:1783521:1788... 42 3e-004
ASIC025087-RA mir-219: mir-219 microRNA precursor family|miRNA|A... 64 9e-011
ASIC025031-RA mir-263: microRNA mir-263|miRNA|AS2_scf71800006949... 58 6e-009
ASIC025284-RA mir-276: microRNA mir-276|miRNA|AS2_scf71800006960... 54 2e-007
ASIC025250-RA mir-276: microRNA mir-276|miRNA|AS2_scf71800006960... 54 2e-007
ASIC025238-RA mir-282: microRNA mir-282|miRNA|AS2_scf71800006959... 64 1e-010
ASIC025118-RA mir-282: microRNA mir-282|miRNA|AS2_scf71800006959... 64 1e-010
ASIC025238-RA mir-282: microRNA mir-282|miRNA|AS2_scf71800006959... 64 1e-010
ASIC025118-RA mir-282: microRNA mir-282|miRNA|AS2_scf71800006959... 64 1e-010
ASIC025231-RA mir-286: microRNA mir-286|miRNA|AS2_scf71800006960... 52 4e-007
ASIC025037-RA mir-286: microRNA mir-286|miRNA|AS2_scf71800006960... 52 4e-007
ASIC025231-RA mir-286: microRNA mir-286|miRNA|AS2_scf71800006960... 52 4e-007
ASIC025037-RA mir-286: microRNA mir-286|miRNA|AS2_scf71800006960... 52 4e-007
ASIC025064-RA mir-286: microRNA mir-286|miRNA|AS2_scf71800006960... 58 6e-009
ASIC025441-RA mir-286: microRNA mir-286|miRNA|AS2_scf71800006960... 54 1e-007
ASIC025231-RA mir-286: microRNA mir-286|miRNA|AS2_scf71800006960... 44 9e-005
ASIC025037-RA mir-286: microRNA mir-286|miRNA|AS2_scf71800006960... 44 9e-005
ASIC025033-RA mir-317: microRNA mir-317|miRNA|AS2_scf71800006953... 58 6e-009
ASIC025184-RA mir-9: mir-9/mir-79 microRNA precursor family|miRN... 84 9e-017
ASIC025047-RA mir-9: mir-9/mir-79 microRNA precursor family|miRN... 84 9e-017
ASIC025184-RA mir-9: mir-9/mir-79 microRNA precursor family|miRN... 84 9e-017
ASIC025047-RA mir-9: mir-9/mir-79 microRNA precursor family|miRN... 84 9e-017
ASIC025353-RA mir-iab-4: microRNA mir-iab-4|miRNA|AS2_scf7180000... 129 1e-030
ASIC025254-RA mir-iab-4: microRNA mir-iab-4|miRNA|AS2_scf7180000... 129 1e-030
ASIC025444-RA mir-929: microRNA mir-929|miRNA|AS2_scf71800006952... 88 6e-018
ASIC025111-RA mir-929: microRNA mir-929|miRNA|AS2_scf71800006952... 88 6e-018
ASIC025444-RA mir-929: microRNA mir-929|miRNA|AS2_scf71800006952... 88 6e-018
ASIC025111-RA mir-929: microRNA mir-929|miRNA|AS2_scf71800006952... 88 6e-018
ASIC025374-RA let-7: let-7 microRNA precursor|miRNA|AS2_scf71800... 109 2e-024
ASIC025169-RA mir-1: mir-1 microRNA precursor family|miRNA|AS2_s... 74 1e-013
ASIC025088-RA mir-1: mir-1 microRNA precursor family|miRNA|AS2_s... 74 1e-013
ASIC025330-RA mir-10: mir-10 microRNA precursor family|miRNA|AS2... 82 5e-016
ASIC025335-RA mir-10: mir-10 microRNA precursor family|miRNA|AS2... 78 7e-015
ASIC025324-RA mir-124: mir-124 microRNA precursor family|miRNA|A... 141 4e-034
ASIC025359-RA mir-124: mir-124 microRNA precursor family|miRNA|A... 139 2e-033
ASIC025165-RA lin-4: lin-4 microRNA precursor|miRNA|AS2_scf71800... 131 6e-031
ASIC025085-RA mir-133: mir-133 microRNA precursor family|miRNA|A... 117 6e-027
ASIC025060-RA mir-2: mir-2 microRNA precursor|miRNA|AS2_scf71800... 94 1e-019
ASIC025399-RA mir-14: microRNA mir-14|miRNA|AS2_scf7180000695939... 105 3e-023
ASIC025034-RA mir-14: microRNA mir-14|miRNA|AS2_scf7180000695939... 105 3e-023
ASIC025390-RA mir-184: microRNA mir-184|miRNA|AS2_scf71800006961... 145 3e-035
ASIC025368-RA mir-184: microRNA mir-184|miRNA|AS2_scf71800006961... 145 3e-035
ASIC025385-RA mir-210: microRNA mir-210|miRNA|AS2_scf71800006958... 98 6e-021
ASIC025190-RA mir-210: microRNA mir-210|miRNA|AS2_scf71800006958... 98 6e-021
ASIC025087-RA mir-219: mir-219 microRNA precursor family|miRNA|A... 70 1e-012
ASIC025416-RA mir-263: microRNA mir-263|miRNA|AS2_scf71800006958... 123 1e-028
ASIC025240-RA mir-275: microRNA mir-275|miRNA|AS2_scf71800006955... 80 2e-015
ASIC025181-RA mir-275: microRNA mir-275|miRNA|AS2_scf71800006955... 80 2e-015
ASIC025284-RA mir-276: microRNA mir-276|miRNA|AS2_scf71800006960... 123 1e-028
ASIC025250-RA mir-276: microRNA mir-276|miRNA|AS2_scf71800006960... 123 1e-028
ASIC025217-RA mir-277: microRNA mir-277|miRNA|AS2_scf71800006956... 100 2e-021
ASIC025019-RA mir-277: microRNA mir-277|miRNA|AS2_scf71800006956... 92 4e-019
ASIC025407-RA mir-278: microRNA mir-278|miRNA|AS2_scf71800006960... 157 8e-039
ASIC025096-RA mir-278: microRNA mir-278|miRNA|AS2_scf71800006960... 157 8e-039
ASIC025411-RA mir-279: microRNA mir-279|miRNA|AS2_scf71800006959... 52 3e-007
ASIC025153-RA mir-279: microRNA mir-279|miRNA|AS2_scf71800006959... 52 3e-007
ASIC025238-RA mir-282: microRNA mir-282|miRNA|AS2_scf71800006959... 82 4e-016
ASIC025118-RA mir-282: microRNA mir-282|miRNA|AS2_scf71800006959... 82 4e-016
ASIC025251-RA mir-283: microRNA mir-283|miRNA|AS2_scf71800006956... 159 2e-039
ASIC025062-RA mir-283: microRNA mir-283|miRNA|AS2_scf71800006956... 159 2e-039
ASIC019081-RA |protein_coding|AS2_scf7180000696058:1783521:1788... 42 3e-004
ASIC025347-RA mir-305: microRNA mir-305|miRNA|AS2_scf71800006955... 111 4e-025
ASIC025156-RA mir-305: microRNA mir-305|miRNA|AS2_scf71800006955... 111 4e-025
ASIC025174-RA mir-67: microRNA mir-67|miRNA|AS2_scf7180000696055... 111 5e-025
ASIC025000-RA mir-67: microRNA mir-67|miRNA|AS2_scf7180000696055... 111 5e-025
ASIC025272-RA mir-315: microRNA mir-315|miRNA|AS2_scf71800006900... 96 2e-020
ASIC025227-RA mir-315: microRNA mir-315|miRNA|AS2_scf71800006900... 96 2e-020
ASIC025033-RA mir-317: microRNA mir-317|miRNA|AS2_scf71800006953... 86 3e-017
ASIC025149-RA mir-7: mir-7 microRNA precursor|miRNA|AS2_scf71800... 139 2e-033
ASIC025437-RA mir-9: mir-9/mir-79 microRNA precursor family|miRN... 109 2e-024
ASIC025147-RA mir-9: mir-9/mir-79 microRNA precursor family|miRN... 109 2e-024
ASIC025384-RA mir-8: mir-8/mir-141/mir-200 microRNA precursor fa... 139 2e-033
ASIC025137-RA mir-8: mir-8/mir-141/mir-200 microRNA precursor fa... 139 2e-033
ASIC025184-RA mir-9: mir-9/mir-79 microRNA precursor family|miRN... 107 6e-024
ASIC025047-RA mir-9: mir-9/mir-79 microRNA precursor family|miRN... 107 6e-024
ASIC025167-RA mir-92: mir-92 microRNA precursor family|miRNA|AS2... 66 2e-011
ASIC025353-RA mir-iab-4: microRNA mir-iab-4|miRNA|AS2_scf7180000... 143 1e-034
ASIC025254-RA mir-iab-4: microRNA mir-iab-4|miRNA|AS2_scf7180000... 143 1e-034
ASIC025073-RA mir-449: microRNA mir-449|miRNA|AS2_scf71800006942... 84 1e-016
ASIC025114-RA mir-449: microRNA mir-449|miRNA|AS2_scf71800006956... 82 4e-016
ASIC025447-RA mir-996: microRNA mir-996|miRNA|AS2_scf71800006959... 86 2e-017
ASIC025014-RA mir-996: microRNA mir-996|miRNA|AS2_scf71800006959... 86 2e-017
ASIC025157-RA mir-190: microRNA mir-190|miRNA|AS2_scf71800006960... 119 2e-027
ASIC025444-RA mir-929: microRNA mir-929|miRNA|AS2_scf71800006952... 133 1e-031
ASIC025111-RA mir-929: microRNA mir-929|miRNA|AS2_scf71800006952... 133 1e-031
ASIC025358-RA mir-927: microRNA mir-927|miRNA|AS2_scf71800006954... 121 5e-028
ASIC025199-RA mir-927: microRNA mir-927|miRNA|AS2_scf71800006954... 121 5e-028
ASIC025228-RA mir-988: microRNA mir-988|miRNA|AS2_scf71800006960... 127 8e-030
ASIC025333-RA mir-137: microRNA mir-137|miRNA|AS2_scf71800006959... 168 2e-042
ASIC025064-RA mir-286: microRNA mir-286|miRNA|AS2_scf71800006960... 62 4e-010
ASIC025441-RA mir-286: microRNA mir-286|miRNA|AS2_scf71800006960... 56 2e-008
ASIC025231-RA mir-286: microRNA mir-286|miRNA|AS2_scf71800006960... 44 9e-005
ASIC025037-RA mir-286: microRNA mir-286|miRNA|AS2_scf71800006960... 44 9e-005
ASIC025031-RA mir-263: microRNA mir-263|miRNA|AS2_scf71800006949... 137 8e-033
ASIC025336-RA mir-252: microRNA mir-252|miRNA|AS2_scf71800006959... 42 4e-004
ASIC025169-RA mir-1: mir-1 microRNA precursor family|miRNA|AS2_s... 50 1e-006
ASIC025088-RA mir-1: mir-1 microRNA precursor family|miRNA|AS2_s... 50 1e-006
ASIC025174-RA mir-67: microRNA mir-67|miRNA|AS2_scf7180000696055... 52 5e-007
ASIC025000-RA mir-67: microRNA mir-67|miRNA|AS2_scf7180000696055... 52 5e-007
ASIC021136-RA AGAP006111-PA-like protein|protein_coding|AS2_scf7... 44 8e-005
ASIC019081-RA |protein_coding|AS2_scf7180000696058:1783521:1788... 46 2e-005
ASIC019963-RA AGAP010697-PA-like protein|protein_coding|AS2_scf7... 46 2e-005
ASIC013026-RA |protein_coding|AS2_scf7180000696006:393429:40037... 42 3e-004
ASIC005924-RA AGAP009028-PA-like protein|protein_coding|AS2_scf7... 42 3e-004
ASIC025169-RA mir-1: mir-1 microRNA precursor family|miRNA|AS2_s... 50 1e-006
ASIC025088-RA mir-1: mir-1 microRNA precursor family|miRNA|AS2_s... 50 1e-006
ASIC025359-RA mir-124: mir-124 microRNA precursor family|miRNA|A... 62 3e-010
ASIC025324-RA mir-124: mir-124 microRNA precursor family|miRNA|A... 62 3e-010
ASIC025165-RA lin-4: lin-4 microRNA precursor|miRNA|AS2_scf71800... 44 1e-004
ASIC025085-RA mir-133: mir-133 microRNA precursor family|miRNA|A... 56 2e-008
ASIC025390-RA mir-184: microRNA mir-184|miRNA|AS2_scf71800006961... 54 9e-008
ASIC025368-RA mir-184: microRNA mir-184|miRNA|AS2_scf71800006961... 54 9e-008
ASIC025385-RA mir-210: microRNA mir-210|miRNA|AS2_scf71800006958... 76 2e-014
ASIC025190-RA mir-210: microRNA mir-210|miRNA|AS2_scf71800006958... 76 2e-014
ASIC025087-RA mir-219: mir-219 microRNA precursor family|miRNA|A... 48 6e-006
ASIC025416-RA mir-263: microRNA mir-263|miRNA|AS2_scf71800006958... 48 6e-006
ASIC025284-RA mir-276: microRNA mir-276|miRNA|AS2_scf71800006960... 54 8e-008
ASIC025250-RA mir-276: microRNA mir-276|miRNA|AS2_scf71800006960... 54 8e-008
ASIC025217-RA mir-277: microRNA mir-277|miRNA|AS2_scf71800006956... 52 3e-007
ASIC025019-RA mir-277: microRNA mir-277|miRNA|AS2_scf71800006956... 52 3e-007
ASIC025407-RA mir-278: microRNA mir-278|miRNA|AS2_scf71800006960... 52 4e-007
ASIC025096-RA mir-278: microRNA mir-278|miRNA|AS2_scf71800006960... 52 4e-007
ASIC025238-RA mir-282: microRNA mir-282|miRNA|AS2_scf71800006959... 52 4e-007
ASIC025118-RA mir-282: microRNA mir-282|miRNA|AS2_scf71800006959... 52 4e-007
ASIC019081-RA |protein_coding|AS2_scf7180000696058:1783521:1788... 46 2e-005
ASIC025347-RA mir-305: microRNA mir-305|miRNA|AS2_scf71800006955... 54 9e-008
ASIC025156-RA mir-305: microRNA mir-305|miRNA|AS2_scf71800006955... 54 9e-008
ASIC025272-RA mir-315: microRNA mir-315|miRNA|AS2_scf71800006900... 46 2e-005
ASIC025227-RA mir-315: microRNA mir-315|miRNA|AS2_scf71800006900... 46 2e-005
ASIC025033-RA mir-317: microRNA mir-317|miRNA|AS2_scf71800006953... 44 9e-005
ASIC025149-RA mir-7: mir-7 microRNA precursor|miRNA|AS2_scf71800... 50 1e-006
ASIC025384-RA mir-8: mir-8/mir-141/mir-200 microRNA precursor fa... 62 3e-010
ASIC025137-RA mir-8: mir-8/mir-141/mir-200 microRNA precursor fa... 62 3e-010
ASIC025184-RA mir-9: mir-9/mir-79 microRNA precursor family|miRN... 50 1e-006
ASIC025047-RA mir-9: mir-9/mir-79 microRNA precursor family|miRN... 50 1e-006
ASIC025437-RA mir-9: mir-9/mir-79 microRNA precursor family|miRN... 48 6e-006
ASIC025147-RA mir-9: mir-9/mir-79 microRNA precursor family|miRN... 48 6e-006
ASIC025353-RA mir-iab-4: microRNA mir-iab-4|miRNA|AS2_scf7180000... 80 1e-015
ASIC025254-RA mir-iab-4: microRNA mir-iab-4|miRNA|AS2_scf7180000... 80 1e-015
ASIC025330-RA mir-10: mir-10 microRNA precursor family|miRNA|AS2... 103 1e-022
ASIC025335-RA mir-10: mir-10 microRNA precursor family|miRNA|AS2... 100 2e-021
ASIC025333-RA mir-137: microRNA mir-137|miRNA|AS2_scf71800006959... 70 2e-012
ASIC025399-RA mir-14: microRNA mir-14|miRNA|AS2_scf7180000695939... 54 1e-007
ASIC025034-RA mir-14: microRNA mir-14|miRNA|AS2_scf7180000695939... 54 1e-007
ASIC025240-RA mir-275: microRNA mir-275|miRNA|AS2_scf71800006955... 52 4e-007
ASIC025181-RA mir-275: microRNA mir-275|miRNA|AS2_scf71800006955... 52 4e-007
ASIC025411-RA mir-279: microRNA mir-279|miRNA|AS2_scf71800006959... 52 4e-007
ASIC025153-RA mir-279: microRNA mir-279|miRNA|AS2_scf71800006959... 52 4e-007
ASIC025020-RA mir-33: microRNA mir-33|miRNA|AS2_scf7180000695557... 42 4e-004
ASIC025114-RA mir-449: microRNA mir-449|miRNA|AS2_scf71800006956... 50 2e-006
ASIC025073-RA mir-449: microRNA mir-449|miRNA|AS2_scf71800006942... 50 2e-006
ASIC025281-RA mir-71: microRNA mir-71|miRNA|AS2_scf7180000696058... 42 4e-004
ASIC025166-RA mir-71: microRNA mir-71|miRNA|AS2_scf7180000696058... 42 4e-004
ASIC025437-RA mir-9: mir-9/mir-79 microRNA precursor family|miRN... 48 6e-006
ASIC025147-RA mir-9: mir-9/mir-79 microRNA precursor family|miRN... 48 6e-006
ASIC025167-RA mir-92: mir-92 microRNA precursor family|miRNA|AS2... 48 6e-006
ASIC025358-RA mir-927: microRNA mir-927|miRNA|AS2_scf71800006954... 48 6e-006
ASIC025199-RA mir-927: microRNA mir-927|miRNA|AS2_scf71800006954... 48 6e-006
ASIC025157-RA mir-190: microRNA mir-190|miRNA|AS2_scf71800006960... 54 1e-007
ASIC025444-RA mir-929: microRNA mir-929|miRNA|AS2_scf71800006952... 46 2e-005
ASIC025111-RA mir-929: microRNA mir-929|miRNA|AS2_scf71800006952... 46 2e-005
ASIC025379-RA mir-932: microRNA mir-932|miRNA|AS2_scf71800006961... 48 6e-006
ASIC025213-RA mir-932: microRNA mir-932|miRNA|AS2_scf71800006961... 48 6e-006
ASIC025333-RA mir-137: microRNA mir-137|miRNA|AS2_scf71800006959... 72 3e-013
ASIC025157-RA mir-190: microRNA mir-190|miRNA|AS2_scf71800006960... 60 1e-009
ASIC025330-RA mir-10: mir-10 microRNA precursor family|miRNA|AS2... 96 2e-020
ASIC025335-RA mir-10: mir-10 microRNA precursor family|miRNA|AS2... 92 4e-019
ASIC025353-RA mir-iab-4: microRNA mir-iab-4|miRNA|AS2_scf7180000... 58 4e-009
ASIC025254-RA mir-iab-4: microRNA mir-iab-4|miRNA|AS2_scf7180000... 58 4e-009
ASIC025390-RA mir-184: microRNA mir-184|miRNA|AS2_scf71800006961... 56 2e-008
ASIC025368-RA mir-184: microRNA mir-184|miRNA|AS2_scf71800006961... 56 2e-008
ASIC025284-RA mir-276: microRNA mir-276|miRNA|AS2_scf71800006960... 54 7e-008
ASIC025250-RA mir-276: microRNA mir-276|miRNA|AS2_scf71800006960... 54 7e-008
ASIC025374-RA let-7: let-7 microRNA precursor|miRNA|AS2_scf71800... 44 5e-005
ASIC025169-RA mir-1: mir-1 microRNA precursor family|miRNA|AS2_s... 48 5e-006
ASIC025088-RA mir-1: mir-1 microRNA precursor family|miRNA|AS2_s... 48 5e-006
ASIC025359-RA mir-124: mir-124 microRNA precursor family|miRNA|A... 48 3e-006
ASIC025324-RA mir-124: mir-124 microRNA precursor family|miRNA|A... 48 3e-006
ASIC025399-RA mir-14: microRNA mir-14|miRNA|AS2_scf7180000695939... 50 2e-006
ASIC025034-RA mir-14: microRNA mir-14|miRNA|AS2_scf7180000695939... 50 2e-006
ASIC025390-RA mir-184: microRNA mir-184|miRNA|AS2_scf71800006961... 40 8e-004
ASIC025368-RA mir-184: microRNA mir-184|miRNA|AS2_scf71800006961... 40 8e-004
ASIC025087-RA mir-219: mir-219 microRNA precursor family|miRNA|A... 50 1e-006
ASIC025240-RA mir-275: microRNA mir-275|miRNA|AS2_scf71800006955... 46 1e-005
ASIC025181-RA mir-275: microRNA mir-275|miRNA|AS2_scf71800006955... 46 1e-005
ASIC025217-RA mir-277: microRNA mir-277|miRNA|AS2_scf71800006956... 50 1e-006
ASIC025019-RA mir-277: microRNA mir-277|miRNA|AS2_scf71800006956... 50 1e-006
ASIC019081-RA |protein_coding|AS2_scf7180000696058:1783521:1788... 44 5e-005
ASIC025174-RA mir-67: microRNA mir-67|miRNA|AS2_scf7180000696055... 44 5e-005
ASIC025000-RA mir-67: microRNA mir-67|miRNA|AS2_scf7180000696055... 42 2e-004
ASIC025272-RA mir-315: microRNA mir-315|miRNA|AS2_scf71800006900... 46 1e-005
ASIC025227-RA mir-315: microRNA mir-315|miRNA|AS2_scf71800006900... 46 1e-005
ASIC025114-RA mir-449: microRNA mir-449|miRNA|AS2_scf71800006956... 42 2e-004
ASIC025073-RA mir-449: microRNA mir-449|miRNA|AS2_scf71800006942... 42 2e-004
ASIC025149-RA mir-7: mir-7 microRNA precursor|miRNA|AS2_scf71800... 50 1e-006
ASIC025281-RA mir-71: microRNA mir-71|miRNA|AS2_scf7180000696058... 42 2e-004
ASIC025166-RA mir-71: microRNA mir-71|miRNA|AS2_scf7180000696058... 42 2e-004
ASIC025384-RA mir-8: mir-8/mir-141/mir-200 microRNA precursor fa... 42 2e-004
ASIC025137-RA mir-8: mir-8/mir-141/mir-200 microRNA precursor fa... 42 2e-004
ASIC025358-RA mir-927: microRNA mir-927|miRNA|AS2_scf71800006954... 48 3e-006
ASIC025199-RA mir-927: microRNA mir-927|miRNA|AS2_scf71800006954... 48 3e-006
ASIC025444-RA mir-929: microRNA mir-929|miRNA|AS2_scf71800006952... 50 8e-007
ASIC025111-RA mir-929: microRNA mir-929|miRNA|AS2_scf71800006952... 50 8e-007
ASIC025184-RA mir-9: mir-9/mir-79 microRNA precursor family|miRN... 52 2e-007
ASIC025047-RA mir-9: mir-9/mir-79 microRNA precursor family|miRN... 52 2e-007
ASIC025169-RA mir-1: mir-1 microRNA precursor family|miRNA|AS2_s... 50 1e-006
ASIC025088-RA mir-1: mir-1 microRNA precursor family|miRNA|AS2_s... 50 1e-006
ASIC025149-RA mir-7: mir-7 microRNA precursor|miRNA|AS2_scf71800... 60 1e-009
ASIC025384-RA mir-8: mir-8/mir-141/mir-200 microRNA precursor fa... 62 4e-010
ASIC025137-RA mir-8: mir-8/mir-141/mir-200 microRNA precursor fa... 62 4e-010
ASIC025184-RA mir-9: mir-9/mir-79 microRNA precursor family|miRN... 50 1e-006
ASIC025047-RA mir-9: mir-9/mir-79 microRNA precursor family|miRN... 50 1e-006
ASIC025330-RA mir-10: mir-10 microRNA precursor family|miRNA|AS2... 101 4e-022
ASIC025335-RA mir-10: mir-10 microRNA precursor family|miRNA|AS2... 100 2e-021
ASIC025399-RA mir-14: microRNA mir-14|miRNA|AS2_scf7180000695939... 50 1e-006
ASIC025034-RA mir-14: microRNA mir-14|miRNA|AS2_scf7180000695939... 50 1e-006
ASIC025114-RA mir-449: microRNA mir-449|miRNA|AS2_scf71800006956... 50 2e-006
ASIC025073-RA mir-449: microRNA mir-449|miRNA|AS2_scf71800006942... 50 2e-006
ASIC025359-RA mir-124: mir-124 microRNA precursor family|miRNA|A... 68 6e-012
ASIC025324-RA mir-124: mir-124 microRNA precursor family|miRNA|A... 68 6e-012
ASIC025031-RA mir-263: microRNA mir-263|miRNA|AS2_scf71800006949... 48 5e-006
ASIC025416-RA mir-263: microRNA mir-263|miRNA|AS2_scf71800006958... 48 6e-006
ASIC025240-RA mir-275: microRNA mir-275|miRNA|AS2_scf71800006955... 50 1e-006
ASIC025181-RA mir-275: microRNA mir-275|miRNA|AS2_scf71800006955... 50 1e-006
ASIC025284-RA mir-276: microRNA mir-276|miRNA|AS2_scf71800006960... 54 8e-008
ASIC025250-RA mir-276: microRNA mir-276|miRNA|AS2_scf71800006960... 54 8e-008
ASIC025217-RA mir-277: microRNA mir-277|miRNA|AS2_scf71800006956... 52 5e-007
ASIC025019-RA mir-277: microRNA mir-277|miRNA|AS2_scf71800006956... 52 5e-007
ASIC025238-RA mir-282: microRNA mir-282|miRNA|AS2_scf71800006959... 42 3e-004
ASIC025118-RA mir-282: microRNA mir-282|miRNA|AS2_scf71800006959... 42 3e-004
ASIC025251-RA mir-283: microRNA mir-283|miRNA|AS2_scf71800006956... 44 8e-005
ASIC025062-RA mir-283: microRNA mir-283|miRNA|AS2_scf71800006956... 44 8e-005
ASIC025347-RA mir-305: microRNA mir-305|miRNA|AS2_scf71800006955... 54 9e-008
ASIC025156-RA mir-305: microRNA mir-305|miRNA|AS2_scf71800006955... 54 9e-008
ASIC025174-RA mir-67: microRNA mir-67|miRNA|AS2_scf7180000696055... 50 1e-006
ASIC025000-RA mir-67: microRNA mir-67|miRNA|AS2_scf7180000696055... 48 6e-006
ASIC025281-RA mir-71: microRNA mir-71|miRNA|AS2_scf7180000696058... 42 5e-004
ASIC025166-RA mir-71: microRNA mir-71|miRNA|AS2_scf7180000696058... 42 5e-004
ASIC019081-RA |protein_coding|AS2_scf7180000696058:1783521:1788... 48 5e-006
ASIC025437-RA mir-9: mir-9/mir-79 microRNA precursor family|miRN... 50 2e-006
ASIC025147-RA mir-9: mir-9/mir-79 microRNA precursor family|miRN... 50 2e-006
ASIC025085-RA mir-133: mir-133 microRNA precursor family|miRNA|A... 54 1e-007
ASIC025390-RA mir-184: microRNA mir-184|miRNA|AS2_scf71800006961... 48 5e-006
ASIC025368-RA mir-184: microRNA mir-184|miRNA|AS2_scf71800006961... 48 5e-006
ASIC025385-RA mir-210: microRNA mir-210|miRNA|AS2_scf71800006958... 56 2e-008
ASIC025190-RA mir-210: microRNA mir-210|miRNA|AS2_scf71800006958... 56 2e-008
ASIC025033-RA mir-317: microRNA mir-317|miRNA|AS2_scf71800006953... 46 2e-005
ASIC025358-RA mir-927: microRNA mir-927|miRNA|AS2_scf71800006954... 60 1e-009
ASIC025199-RA mir-927: microRNA mir-927|miRNA|AS2_scf71800006954... 60 1e-009
ASIC025333-RA mir-137: microRNA mir-137|miRNA|AS2_scf71800006959... 54 9e-008
ASIC025157-RA mir-190: microRNA mir-190|miRNA|AS2_scf71800006960... 54 9e-008
ASIC025358-RA mir-927: microRNA mir-927|miRNA|AS2_scf71800006954... 60 1e-009
ASIC025199-RA mir-927: microRNA mir-927|miRNA|AS2_scf71800006954... 60 1e-009
ASIC025444-RA mir-929: microRNA mir-929|miRNA|AS2_scf71800006952... 50 1e-006
ASIC025111-RA mir-929: microRNA mir-929|miRNA|AS2_scf71800006952... 50 1e-006
ASIC025379-RA mir-932: microRNA mir-932|miRNA|AS2_scf71800006961... 54 9e-008
ASIC025213-RA mir-932: microRNA mir-932|miRNA|AS2_scf71800006961... 54 9e-008
ASIC025437-RA mir-9: mir-9/mir-79 microRNA precursor family|miRN... 50 1e-006
ASIC025147-RA mir-9: mir-9/mir-79 microRNA precursor family|miRN... 50 1e-006
ASIC025353-RA mir-iab-4: microRNA mir-iab-4|miRNA|AS2_scf7180000... 78 6e-015
ASIC025254-RA mir-iab-4: microRNA mir-iab-4|miRNA|AS2_scf7180000... 78 6e-015
ASIC025336-RA mir-252: microRNA mir-252|miRNA|AS2_scf71800006959... 44 8e-005
ASIC025020-RA mir-33: microRNA mir-33|miRNA|AS2_scf7180000695557... 44 7e-005
ASIC025169-RA mir-1: mir-1 microRNA precursor family|miRNA|AS2_s... 50 1e-006
ASIC025088-RA mir-1: mir-1 microRNA precursor family|miRNA|AS2_s... 50 1e-006
ASIC025353-RA mir-iab-4: microRNA mir-iab-4|miRNA|AS2_scf7180000... 78 6e-015
ASIC025254-RA mir-iab-4: microRNA mir-iab-4|miRNA|AS2_scf7180000... 78 6e-015
ASIC019697-RA |protein_coding|AS2_scf7180000696060:3020345:3038... 42 5e-004
ASIC011095-RA AGAP002972-PA-like protein|protein_coding|AS2_scf7... 42 6e-004
ASIC025336-RA mir-252: microRNA mir-252|miRNA|AS2_scf71800006959... 133 9e-032
ASIC025033-RA mir-317: microRNA mir-317|miRNA|AS2_scf71800006953... 58 6e-009
ASIC025165-RA lin-4: lin-4 microRNA precursor|miRNA|AS2_scf71800... 101 4e-022
ASIC025353-RA mir-iab-4: microRNA mir-iab-4|miRNA|AS2_scf7180000... 133 1e-031
ASIC025254-RA mir-iab-4: microRNA mir-iab-4|miRNA|AS2_scf7180000... 133 1e-031
ASIC025359-RA mir-124: mir-124 microRNA precursor family|miRNA|A... 100 1e-021
ASIC025324-RA mir-124: mir-124 microRNA precursor family|miRNA|A... 100 1e-021
ASIC025169-RA mir-1: mir-1 microRNA precursor family|miRNA|AS2_s... 94 9e-020
ASIC025088-RA mir-1: mir-1 microRNA precursor family|miRNA|AS2_s... 94 9e-020
ASIC025228-RA mir-988: microRNA mir-988|miRNA|AS2_scf71800006960... 60 1e-009
ASIC025240-RA mir-275: microRNA mir-275|miRNA|AS2_scf71800006955... 58 6e-009
ASIC025181-RA mir-275: microRNA mir-275|miRNA|AS2_scf71800006955... 58 6e-009
ASIC025272-RA mir-315: microRNA mir-315|miRNA|AS2_scf71800006900... 98 7e-021
ASIC025227-RA mir-315: microRNA mir-315|miRNA|AS2_scf71800006900... 98 7e-021
ASIC025374-RA let-7: let-7 microRNA precursor|miRNA|AS2_scf71800... 44 9e-005
ASIC025060-RA mir-2: mir-2 microRNA precursor|miRNA|AS2_scf71800... 60 1e-009
ASIC025161-RA mir-999: microRNA mir-999|miRNA|AS2_scf71800006958... 90 2e-018
ASIC025217-RA mir-277: microRNA mir-277|miRNA|AS2_scf71800006956... 72 4e-013
ASIC025019-RA mir-277: microRNA mir-277|miRNA|AS2_scf71800006956... 62 4e-010
ASIC025336-RA mir-252: microRNA mir-252|miRNA|AS2_scf71800006959... 133 9e-032
ASIC025407-RA mir-278: microRNA mir-278|miRNA|AS2_scf71800006960... 56 3e-008
ASIC025096-RA mir-278: microRNA mir-278|miRNA|AS2_scf71800006960... 56 3e-008
ASIC025251-RA mir-283: microRNA mir-283|miRNA|AS2_scf71800006956... 48 7e-006
ASIC025062-RA mir-283: microRNA mir-283|miRNA|AS2_scf71800006956... 48 7e-006
ASIC025347-RA mir-305: microRNA mir-305|miRNA|AS2_scf71800006955... 113 1e-025
ASIC025156-RA mir-305: microRNA mir-305|miRNA|AS2_scf71800006955... 113 1e-025
ASIC025033-RA mir-317: microRNA mir-317|miRNA|AS2_scf71800006953... 58 6e-009
ASIC025284-RA mir-276: microRNA mir-276|miRNA|AS2_scf71800006960... 54 1e-007
ASIC025250-RA mir-276: microRNA mir-276|miRNA|AS2_scf71800006960... 54 1e-007
ASIC025284-RA mir-276: microRNA mir-276|miRNA|AS2_scf71800006960... 107 8e-024
ASIC025250-RA mir-276: microRNA mir-276|miRNA|AS2_scf71800006960... 107 8e-024
ASIC025284-RA mir-276: microRNA mir-276|miRNA|AS2_scf71800006960... 54 1e-007
ASIC025250-RA mir-276: microRNA mir-276|miRNA|AS2_scf71800006960... 54 1e-007
ASIC025385-RA mir-210: microRNA mir-210|miRNA|AS2_scf71800006958... 105 2e-023
ASIC025190-RA mir-210: microRNA mir-210|miRNA|AS2_scf71800006958... 105 2e-023
ASIC025416-RA mir-263: microRNA mir-263|miRNA|AS2_scf71800006958... 68 5e-012
ASIC025167-RA mir-92: mir-92 microRNA precursor family|miRNA|AS2... 70 1e-012
ASIC025281-RA mir-71: microRNA mir-71|miRNA|AS2_scf7180000696058... 50 1e-006
ASIC025166-RA mir-71: microRNA mir-71|miRNA|AS2_scf7180000696058... 48 5e-006
ASIC025157-RA mir-190: microRNA mir-190|miRNA|AS2_scf71800006960... 125 3e-029
ASIC025157-RA mir-190: microRNA mir-190|miRNA|AS2_scf71800006960... 121 5e-028
ASIC025330-RA mir-10: mir-10 microRNA precursor family|miRNA|AS2... 129 2e-030
ASIC025335-RA mir-10: mir-10 microRNA precursor family|miRNA|AS2... 125 3e-029
ASIC025384-RA mir-8: mir-8/mir-141/mir-200 microRNA precursor fa... 115 2e-026
ASIC025137-RA mir-8: mir-8/mir-141/mir-200 microRNA precursor fa... 113 9e-026
ASIC019081-RA |protein_coding|AS2_scf7180000696058:1783521:1788... 56 2e-008
ASIC025333-RA mir-137: microRNA mir-137|miRNA|AS2_scf71800006959... 155 3e-038
ASIC025379-RA mir-932: microRNA mir-932|miRNA|AS2_scf71800006961... 58 4e-009
ASIC025213-RA mir-932: microRNA mir-932|miRNA|AS2_scf71800006961... 58 4e-009
ASIC025399-RA mir-14: microRNA mir-14|miRNA|AS2_scf7180000695939... 88 7e-018
ASIC025034-RA mir-14: microRNA mir-14|miRNA|AS2_scf7180000695939... 88 7e-018
ASIC025411-RA mir-279: microRNA mir-279|miRNA|AS2_scf71800006959... 50 1e-006
ASIC025153-RA mir-279: microRNA mir-279|miRNA|AS2_scf71800006959... 50 1e-006
ASIC025447-RA mir-996: microRNA mir-996|miRNA|AS2_scf71800006959... 62 4e-010
ASIC025014-RA mir-996: microRNA mir-996|miRNA|AS2_scf71800006959... 62 4e-010
ASIC025149-RA mir-7: mir-7 microRNA precursor|miRNA|AS2_scf71800... 107 7e-024
ASIC025390-RA mir-184: microRNA mir-184|miRNA|AS2_scf71800006961... 76 2e-014
ASIC025368-RA mir-184: microRNA mir-184|miRNA|AS2_scf71800006961... 76 2e-014
ASIC025357-RA mir-31: microRNA mir-31|miRNA|AS2_scf7180000695557... 111 4e-025
ASIC025437-RA mir-9: mir-9/mir-79 microRNA precursor family|miRN... 105 2e-023
ASIC025147-RA mir-9: mir-9/mir-79 microRNA precursor family|miRN... 105 2e-023
ASIC025020-RA mir-33: microRNA mir-33|miRNA|AS2_scf7180000695557... 66 2e-011
ASIC025085-RA mir-133: mir-133 microRNA precursor family|miRNA|A... 50 2e-006
ASIC025217-RA mir-277: microRNA mir-277|miRNA|AS2_scf71800006956... 70 2e-012
ASIC025019-RA mir-277: microRNA mir-277|miRNA|AS2_scf71800006956... 64 1e-010
ASIC025384-RA mir-8: mir-8/mir-141/mir-200 microRNA precursor fa... 90 2e-018
ASIC025137-RA mir-8: mir-8/mir-141/mir-200 microRNA precursor fa... 90 2e-018
ASIC025149-RA mir-7: mir-7 microRNA precursor|miRNA|AS2_scf71800... 64 9e-011
ASIC025167-RA mir-92: mir-92 microRNA precursor family|miRNA|AS2... 44 8e-005
ASIC019081-RA |protein_coding|AS2_scf7180000696058:1783521:1788... 42 3e-004
ASIC019081-RA |protein_coding|AS2_scf7180000696058:1783521:1788... 44 8e-005
ASIC025060-RA mir-2: mir-2 microRNA precursor|miRNA|AS2_scf71800... 46 2e-005
ASIC025060-RA mir-2: mir-2 microRNA precursor|miRNA|AS2_scf71800... 56 2e-008
ASIC025437-RA mir-9: mir-9/mir-79 microRNA precursor family|miRN... 82 4e-016
ASIC025147-RA mir-9: mir-9/mir-79 microRNA precursor family|miRN... 82 4e-016
ASIC025359-RA mir-124: mir-124 microRNA precursor family|miRNA|A... 60 2e-009
ASIC025324-RA mir-124: mir-124 microRNA precursor family|miRNA|A... 58 6e-009
ASIC025169-RA mir-1: mir-1 microRNA precursor family|miRNA|AS2_s... 74 9e-014
ASIC025088-RA mir-1: mir-1 microRNA precursor family|miRNA|AS2_s... 74 9e-014
ASIC025385-RA mir-210: microRNA mir-210|miRNA|AS2_scf71800006958... 68 6e-012
ASIC025190-RA mir-210: microRNA mir-210|miRNA|AS2_scf71800006958... 68 6e-012
ASIC025174-RA mir-67: microRNA mir-67|miRNA|AS2_scf7180000696055... 50 1e-006
ASIC025000-RA mir-67: microRNA mir-67|miRNA|AS2_scf7180000696055... 48 5e-006
ASIC025390-RA mir-184: microRNA mir-184|miRNA|AS2_scf71800006961... 68 6e-012
ASIC025368-RA mir-184: microRNA mir-184|miRNA|AS2_scf71800006961... 68 6e-012
ASIC025251-RA mir-283: microRNA mir-283|miRNA|AS2_scf71800006956... 52 4e-007
ASIC025062-RA mir-283: microRNA mir-283|miRNA|AS2_scf71800006956... 52 4e-007
ASIC025114-RA mir-449: microRNA mir-449|miRNA|AS2_scf71800006956... 52 4e-007
ASIC025073-RA mir-449: microRNA mir-449|miRNA|AS2_scf71800006942... 52 4e-007
ASIC025353-RA mir-iab-4: microRNA mir-iab-4|miRNA|AS2_scf7180000... 86 2e-017
ASIC025254-RA mir-iab-4: microRNA mir-iab-4|miRNA|AS2_scf7180000... 86 2e-017
ASIC025416-RA mir-263: microRNA mir-263|miRNA|AS2_scf71800006958... 50 1e-006
ASIC025231-RA mir-286: microRNA mir-286|miRNA|AS2_scf71800006960... 46 3e-005
ASIC025037-RA mir-286: microRNA mir-286|miRNA|AS2_scf71800006960... 46 3e-005
ASIC025238-RA mir-282: microRNA mir-282|miRNA|AS2_scf71800006959... 46 2e-005
ASIC025118-RA mir-282: microRNA mir-282|miRNA|AS2_scf71800006959... 46 2e-005
ASIC025284-RA mir-276: microRNA mir-276|miRNA|AS2_scf71800006960... 60 2e-009
ASIC025250-RA mir-276: microRNA mir-276|miRNA|AS2_scf71800006960... 60 2e-009
ASIC025031-RA mir-263: microRNA mir-263|miRNA|AS2_scf71800006949... 48 5e-006
ASIC025240-RA mir-275: microRNA mir-275|miRNA|AS2_scf71800006955... 54 9e-008
ASIC025181-RA mir-275: microRNA mir-275|miRNA|AS2_scf71800006955... 54 9e-008
ASIC019081-RA |protein_coding|AS2_scf7180000696058:1783521:1788... 42 3e-004
ASIC025060-RA mir-2: mir-2 microRNA precursor|miRNA|AS2_scf71800... 56 2e-008
ASIC025411-RA mir-279: microRNA mir-279|miRNA|AS2_scf71800006959... 50 1e-006
ASIC025153-RA mir-279: microRNA mir-279|miRNA|AS2_scf71800006959... 50 1e-006
ASIC025284-RA mir-276: microRNA mir-276|miRNA|AS2_scf71800006960... 84 1e-016
ASIC025250-RA mir-276: microRNA mir-276|miRNA|AS2_scf71800006960... 84 1e-016
ASIC025184-RA mir-9: mir-9/mir-79 microRNA precursor family|miRN... 58 5e-009
ASIC025047-RA mir-9: mir-9/mir-79 microRNA precursor family|miRN... 58 5e-009
ASIC025272-RA mir-315: microRNA mir-315|miRNA|AS2_scf71800006900... 52 3e-007
ASIC025227-RA mir-315: microRNA mir-315|miRNA|AS2_scf71800006900... 52 3e-007
ASIC025399-RA mir-14: microRNA mir-14|miRNA|AS2_scf7180000695939... 52 2e-007
ASIC025034-RA mir-14: microRNA mir-14|miRNA|AS2_scf7180000695939... 52 2e-007
ASIC025347-RA mir-305: microRNA mir-305|miRNA|AS2_scf71800006955... 66 2e-011
ASIC025156-RA mir-305: microRNA mir-305|miRNA|AS2_scf71800006955... 66 2e-011
ASIC025085-RA mir-133: mir-133 microRNA precursor family|miRNA|A... 68 6e-012
ASIC025407-RA mir-278: microRNA mir-278|miRNA|AS2_scf71800006960... 58 6e-009
ASIC025096-RA mir-278: microRNA mir-278|miRNA|AS2_scf71800006960... 58 6e-009
ASIC025165-RA lin-4: lin-4 microRNA precursor|miRNA|AS2_scf71800... 80 2e-015
ASIC025087-RA mir-219: mir-219 microRNA precursor family|miRNA|A... 56 2e-008
ASIC025330-RA mir-10: mir-10 microRNA precursor family|miRNA|AS2... 62 3e-010
ASIC025335-RA mir-10: mir-10 microRNA precursor family|miRNA|AS2... 60 1e-009
ASIC025251-RA mir-283: microRNA mir-283|miRNA|AS2_scf71800006956... 52 4e-007
ASIC025062-RA mir-283: microRNA mir-283|miRNA|AS2_scf71800006956... 52 4e-007
ASIC025060-RA mir-2: mir-2 microRNA precursor|miRNA|AS2_scf71800... 58 4e-009
ASIC025085-RA mir-133: mir-133 microRNA precursor family|miRNA|A... 58 6e-009
ASIC025231-RA mir-286: microRNA mir-286|miRNA|AS2_scf71800006960... 46 2e-005
ASIC025037-RA mir-286: microRNA mir-286|miRNA|AS2_scf71800006960... 46 2e-005
ASIC025167-RA mir-92: mir-92 microRNA precursor family|miRNA|AS2... 44 9e-005
ASIC025174-RA mir-67: microRNA mir-67|miRNA|AS2_scf7180000696055... 50 1e-006
ASIC025000-RA mir-67: microRNA mir-67|miRNA|AS2_scf7180000696055... 48 5e-006
ASIC025399-RA mir-14: microRNA mir-14|miRNA|AS2_scf7180000695939... 52 2e-007
ASIC025034-RA mir-14: microRNA mir-14|miRNA|AS2_scf7180000695939... 52 2e-007
ASIC025384-RA mir-8: mir-8/mir-141/mir-200 microRNA precursor fa... 84 1e-016
ASIC025137-RA mir-8: mir-8/mir-141/mir-200 microRNA precursor fa... 84 1e-016
ASIC025060-RA mir-2: mir-2 microRNA precursor|miRNA|AS2_scf71800... 56 2e-008
ASIC025240-RA mir-275: microRNA mir-275|miRNA|AS2_scf71800006955... 54 9e-008
ASIC025181-RA mir-275: microRNA mir-275|miRNA|AS2_scf71800006955... 54 9e-008
ASIC025184-RA mir-9: mir-9/mir-79 microRNA precursor family|miRN... 58 5e-009
ASIC025047-RA mir-9: mir-9/mir-79 microRNA precursor family|miRN... 58 5e-009
ASIC025416-RA mir-263: microRNA mir-263|miRNA|AS2_scf71800006958... 50 1e-006
ASIC025114-RA mir-449: microRNA mir-449|miRNA|AS2_scf71800006956... 52 4e-007
ASIC025073-RA mir-449: microRNA mir-449|miRNA|AS2_scf71800006942... 52 4e-007
ASIC025238-RA mir-282: microRNA mir-282|miRNA|AS2_scf71800006959... 48 6e-006
ASIC025118-RA mir-282: microRNA mir-282|miRNA|AS2_scf71800006959... 48 6e-006
ASIC019081-RA |protein_coding|AS2_scf7180000696058:1783521:1788... 42 3e-004
ASIC025390-RA mir-184: microRNA mir-184|miRNA|AS2_scf71800006961... 76 2e-014
ASIC025368-RA mir-184: microRNA mir-184|miRNA|AS2_scf71800006961... 76 2e-014
ASIC025411-RA mir-279: microRNA mir-279|miRNA|AS2_scf71800006959... 50 1e-006
ASIC025153-RA mir-279: microRNA mir-279|miRNA|AS2_scf71800006959... 50 1e-006
ASIC025031-RA mir-263: microRNA mir-263|miRNA|AS2_scf71800006949... 48 5e-006
ASIC025217-RA mir-277: microRNA mir-277|miRNA|AS2_scf71800006956... 66 3e-011
ASIC025019-RA mir-277: microRNA mir-277|miRNA|AS2_scf71800006956... 60 2e-009
ASIC019081-RA |protein_coding|AS2_scf7180000696058:1783521:1788... 42 3e-004
ASIC025353-RA mir-iab-4: microRNA mir-iab-4|miRNA|AS2_scf7180000... 88 5e-018
ASIC025254-RA mir-iab-4: microRNA mir-iab-4|miRNA|AS2_scf7180000... 88 5e-018
ASIC025437-RA mir-9: mir-9/mir-79 microRNA precursor family|miRN... 96 3e-020
ASIC025147-RA mir-9: mir-9/mir-79 microRNA precursor family|miRN... 96 3e-020
ASIC025165-RA lin-4: lin-4 microRNA precursor|miRNA|AS2_scf71800... 80 2e-015
ASIC025347-RA mir-305: microRNA mir-305|miRNA|AS2_scf71800006955... 78 5e-015
ASIC025156-RA mir-305: microRNA mir-305|miRNA|AS2_scf71800006955... 78 5e-015
ASIC025284-RA mir-276: microRNA mir-276|miRNA|AS2_scf71800006960... 80 1e-015
ASIC025250-RA mir-276: microRNA mir-276|miRNA|AS2_scf71800006960... 80 1e-015
ASIC025407-RA mir-278: microRNA mir-278|miRNA|AS2_scf71800006960... 58 6e-009
ASIC025096-RA mir-278: microRNA mir-278|miRNA|AS2_scf71800006960... 58 6e-009
ASIC025169-RA mir-1: mir-1 microRNA precursor family|miRNA|AS2_s... 62 4e-010
ASIC025088-RA mir-1: mir-1 microRNA precursor family|miRNA|AS2_s... 62 4e-010
ASIC019081-RA |protein_coding|AS2_scf7180000696058:1783521:1788... 46 2e-005
ASIC025149-RA mir-7: mir-7 microRNA precursor|miRNA|AS2_scf71800... 64 9e-011
ASIC025272-RA mir-315: microRNA mir-315|miRNA|AS2_scf71800006900... 52 3e-007
ASIC025227-RA mir-315: microRNA mir-315|miRNA|AS2_scf71800006900... 52 3e-007
ASIC025284-RA mir-276: microRNA mir-276|miRNA|AS2_scf71800006960... 54 9e-008
ASIC025250-RA mir-276: microRNA mir-276|miRNA|AS2_scf71800006960... 54 9e-008
ASIC025385-RA mir-210: microRNA mir-210|miRNA|AS2_scf71800006958... 68 6e-012
ASIC025190-RA mir-210: microRNA mir-210|miRNA|AS2_scf71800006958... 68 6e-012
ASIC025359-RA mir-124: mir-124 microRNA precursor family|miRNA|A... 58 5e-009
ASIC025324-RA mir-124: mir-124 microRNA precursor family|miRNA|A... 58 5e-009
ASIC025330-RA mir-10: mir-10 microRNA precursor family|miRNA|AS2... 62 3e-010
ASIC025335-RA mir-10: mir-10 microRNA precursor family|miRNA|AS2... 60 1e-009
ASIC025060-RA mir-2: mir-2 microRNA precursor|miRNA|AS2_scf71800... 46 2e-005
ASIC025087-RA mir-219: mir-219 microRNA precursor family|miRNA|A... 60 2e-009
ASIC019081-RA |protein_coding|AS2_scf7180000696058:1783521:1788... 44 8e-005
ASIC025217-RA mir-277: microRNA mir-277|miRNA|AS2_scf71800006956... 70 1e-012
ASIC025019-RA mir-277: microRNA mir-277|miRNA|AS2_scf71800006956... 64 9e-011
ASIC025347-RA mir-305: microRNA mir-305|miRNA|AS2_scf71800006955... 70 1e-012
ASIC025156-RA mir-305: microRNA mir-305|miRNA|AS2_scf71800006955... 70 1e-012
ASIC025087-RA mir-219: mir-219 microRNA precursor family|miRNA|A... 58 6e-009
ASIC025174-RA mir-67: microRNA mir-67|miRNA|AS2_scf7180000696055... 50 1e-006
ASIC025000-RA mir-67: microRNA mir-67|miRNA|AS2_scf7180000696055... 48 5e-006
ASIC025031-RA mir-263: microRNA mir-263|miRNA|AS2_scf71800006949... 48 4e-006
ASIC025390-RA mir-184: microRNA mir-184|miRNA|AS2_scf71800006961... 54 9e-008
ASIC025368-RA mir-184: microRNA mir-184|miRNA|AS2_scf71800006961... 54 9e-008
ASIC019081-RA |protein_coding|AS2_scf7180000696058:1783521:1788... 46 2e-005
ASIC025167-RA mir-92: mir-92 microRNA precursor family|miRNA|AS2... 44 8e-005
ASIC025284-RA mir-276: microRNA mir-276|miRNA|AS2_scf71800006960... 46 2e-005
ASIC025250-RA mir-276: microRNA mir-276|miRNA|AS2_scf71800006960... 46 2e-005
ASIC025284-RA mir-276: microRNA mir-276|miRNA|AS2_scf71800006960... 60 1e-009
ASIC025250-RA mir-276: microRNA mir-276|miRNA|AS2_scf71800006960... 60 1e-009
ASIC025353-RA mir-iab-4: microRNA mir-iab-4|miRNA|AS2_scf7180000... 86 2e-017
ASIC025254-RA mir-iab-4: microRNA mir-iab-4|miRNA|AS2_scf7180000... 86 2e-017
ASIC025437-RA mir-9: mir-9/mir-79 microRNA precursor family|miRN... 80 1e-015
ASIC025147-RA mir-9: mir-9/mir-79 microRNA precursor family|miRN... 80 1e-015
ASIC025184-RA mir-9: mir-9/mir-79 microRNA precursor family|miRN... 58 5e-009
ASIC025047-RA mir-9: mir-9/mir-79 microRNA precursor family|miRN... 58 5e-009
ASIC025231-RA mir-286: microRNA mir-286|miRNA|AS2_scf71800006960... 48 6e-006
ASIC025037-RA mir-286: microRNA mir-286|miRNA|AS2_scf71800006960... 48 6e-006
ASIC025384-RA mir-8: mir-8/mir-141/mir-200 microRNA precursor fa... 82 4e-016
ASIC025137-RA mir-8: mir-8/mir-141/mir-200 microRNA precursor fa... 82 4e-016
ASIC025231-RA mir-286: microRNA mir-286|miRNA|AS2_scf71800006960... 48 6e-006
ASIC025037-RA mir-286: microRNA mir-286|miRNA|AS2_scf71800006960... 48 6e-006
ASIC025407-RA mir-278: microRNA mir-278|miRNA|AS2_scf71800006960... 58 6e-009
ASIC025096-RA mir-278: microRNA mir-278|miRNA|AS2_scf71800006960... 58 6e-009
ASIC025411-RA mir-279: microRNA mir-279|miRNA|AS2_scf71800006959... 50 1e-006
ASIC025153-RA mir-279: microRNA mir-279|miRNA|AS2_scf71800006959... 50 1e-006
ASIC025330-RA mir-10: mir-10 microRNA precursor family|miRNA|AS2... 62 3e-010
ASIC025335-RA mir-10: mir-10 microRNA precursor family|miRNA|AS2... 60 1e-009
ASIC025399-RA mir-14: microRNA mir-14|miRNA|AS2_scf7180000695939... 54 6e-008
ASIC025034-RA mir-14: microRNA mir-14|miRNA|AS2_scf7180000695939... 54 6e-008
ASIC025272-RA mir-315: microRNA mir-315|miRNA|AS2_scf71800006900... 50 1e-006
ASIC025227-RA mir-315: microRNA mir-315|miRNA|AS2_scf71800006900... 50 1e-006
ASIC025060-RA mir-2: mir-2 microRNA precursor|miRNA|AS2_scf71800... 56 2e-008
ASIC019081-RA |protein_coding|AS2_scf7180000696058:1783521:1788... 42 3e-004
ASIC025169-RA mir-1: mir-1 microRNA precursor family|miRNA|AS2_s... 80 1e-015
ASIC025088-RA mir-1: mir-1 microRNA precursor family|miRNA|AS2_s... 80 1e-015
ASIC025165-RA lin-4: lin-4 microRNA precursor|miRNA|AS2_scf71800... 80 2e-015
ASIC025385-RA mir-210: microRNA mir-210|miRNA|AS2_scf71800006958... 54 8e-008
ASIC025190-RA mir-210: microRNA mir-210|miRNA|AS2_scf71800006958... 54 8e-008
ASIC025165-RA lin-4: lin-4 microRNA precursor|miRNA|AS2_scf71800... 80 2e-015
ASIC025238-RA mir-282: microRNA mir-282|miRNA|AS2_scf71800006959... 48 6e-006
ASIC025118-RA mir-282: microRNA mir-282|miRNA|AS2_scf71800006959... 48 6e-006
ASIC025359-RA mir-124: mir-124 microRNA precursor family|miRNA|A... 72 4e-013
ASIC025324-RA mir-124: mir-124 microRNA precursor family|miRNA|A... 72 4e-013
ASIC019081-RA |protein_coding|AS2_scf7180000696058:1783521:1788... 42 3e-004
ASIC025060-RA mir-2: mir-2 microRNA precursor|miRNA|AS2_scf71800... 58 4e-009
ASIC025060-RA mir-2: mir-2 microRNA precursor|miRNA|AS2_scf71800... 46 2e-005
ASIC025251-RA mir-283: microRNA mir-283|miRNA|AS2_scf71800006956... 52 4e-007
ASIC025062-RA mir-283: microRNA mir-283|miRNA|AS2_scf71800006956... 52 4e-007
ASIC025114-RA mir-449: microRNA mir-449|miRNA|AS2_scf71800006956... 58 5e-009
ASIC025073-RA mir-449: microRNA mir-449|miRNA|AS2_scf71800006942... 58 5e-009
ASIC025085-RA mir-133: mir-133 microRNA precursor family|miRNA|A... 64 9e-011
ASIC025416-RA mir-263: microRNA mir-263|miRNA|AS2_scf71800006958... 64 9e-011
ASIC025149-RA mir-7: mir-7 microRNA precursor|miRNA|AS2_scf71800... 66 2e-011
ASIC025240-RA mir-275: microRNA mir-275|miRNA|AS2_scf71800006955... 54 9e-008
ASIC025181-RA mir-275: microRNA mir-275|miRNA|AS2_scf71800006955... 54 9e-008
ASIC025174-RA mir-67: microRNA mir-67|miRNA|AS2_scf7180000696055... 50 2e-006
ASIC025000-RA mir-67: microRNA mir-67|miRNA|AS2_scf7180000696055... 48 8e-006
ASIC006226-RA AGAP013275-PA-like protein|protein_coding|AS2_scf7... 60 2e-009
ASIC020567-RA AGAP011566-PA-like protein|protein_coding|AS2_scf7... 56 4e-008
ASIC016988-RA AGAP000489-PA-like protein|protein_coding|AS2_scf7... 56 4e-008
ASIC011328-RA AGAP013455-PA-like protein|protein_coding|AS2_scf7... 52 6e-007
ASIC013379-RA AGAP003972-PA-like protein|protein_coding|AS2_scf7... 50 2e-006
ASIC007246-RA |protein_coding|AS2_scf7180000695705:1622748:1624... 50 2e-006
ASIC019281-RA AGAP011135-PA-like protein|protein_coding|AS2_scf7... 48 9e-006
ASIC016005-RA |protein_coding|AS2_scf7180000696043:1157742:1160... 48 9e-006
ASIC012851-RA AGAP010063-PA-like protein|protein_coding|AS2_scf7... 48 9e-006
ASIC006743-RA AGAP009400-PA-like protein|protein_coding|AS2_scf7... 48 9e-006
ASIC005205-RA AGAP000222-PB-like protein|protein_coding|AS2_scf7... 48 9e-006
ASIC018877-RA AGAP006901-PB-like protein|protein_coding|AS2_scf7... 46 4e-005
ASIC009627-RA AGAP000874-PA-like protein|protein_coding|AS2_scf7... 46 4e-005
ASIC007470-RA AGAP007865-PA-like protein|protein_coding|AS2_scf7... 46 4e-005
ASIC004737-RA AGAP004471-PA-like protein|protein_coding|AS2_scf7... 46 4e-005
ASIC004713-RA AGAP011728-PA-like protein|protein_coding|AS2_scf7... 46 4e-005
ASIC002904-RA AGAP005826-PA-like protein|protein_coding|AS2_scf7... 46 4e-005
ASIC021381-RA AGAP002150-PB-like protein|protein_coding|AS2_scf7... 44 1e-004
ASIC020623-RA AGAP003756-PA-like protein|protein_coding|AS2_scf7... 44 1e-004
ASIC019857-RA |protein_coding|AS2_scf7180000696060:3998787:4004... 44 1e-004
ASIC019249-RA AGAP005187-PA-like protein|protein_coding|AS2_scf7... 44 1e-004
ASIC017233-RA Vacuolar protein sorting 13D|protein_coding|AS2_sc... 44 1e-004
ASIC016687-RA AGAP006165-PA-like protein|protein_coding|AS2_scf7... 44 1e-004
ASIC016244-RA AGAP007999-PA-like protein|protein_coding|AS2_scf7... 44 1e-004
ASIC013579-RA AGAP008334-PA-like protein|protein_coding|AS2_scf7... 44 1e-004
ASIC011049-RA |protein_coding|AS2_scf7180000695947:727225:73658... 44 1e-004
ASIC008881-RA AGAP004039-PB-like protein|protein_coding|AS2_scf7... 44 1e-004
ASIC007561-RA AGAP000926-PA-like protein|protein_coding|AS2_scf7... 44 1e-004
ASIC004037-RA |protein_coding|AS2_scf7180000695501:30650:32562:... 44 1e-004
ASIC000899-RA AGAP011545-PA-like protein|protein_coding|AS2_scf7... 44 1e-004
ASIC020533-RA |protein_coding|AS2_scf7180000696080:46765:49766:... 42 6e-004
ASIC020192-RA AGAP006437-PA-like protein|protein_coding|AS2_scf7... 42 6e-004
ASIC019374-RA Tuberous sclerosis complex 2 (TSC2)|protein_coding... 42 6e-004
ASIC018794-RA AGAP005546-PA-like protein|protein_coding|AS2_scf7... 42 6e-004
ASIC014856-RA AGAP002290-PA-like protein|protein_coding|AS2_scf7... 42 6e-004
ASIC014305-RA |protein_coding|AS2_scf7180000696024:477894:47946... 42 6e-004
ASIC012396-RA |protein_coding|AS2_scf7180000695985:197863:20451... 42 6e-004
ASIC010893-RA AGAP004659-PA-like protein|protein_coding|AS2_scf7... 42 6e-004
ASIC010064-RA AGAP013026-PA-like protein|protein_coding|AS2_scf7... 42 6e-004
ASIC007162-RA Homeotic protein spalt-major|protein_coding|AS2_sc... 42 6e-004
ASIC005385-RA AGAP000984-PA-like protein|protein_coding|AS2_scf7... 42 6e-004
ASIC001787-RA AGAP003923-PA-like protein|protein_coding|AS2_scf7... 42 6e-004
ASIC007669-RA Map-kinase activating death domain protein (Madd)/... 44 1e-004
ASIC014137-RA Phosphodiesterase|protein_coding|AS2_scf7180000696... 42 4e-004
ASIC017912-RA Alkaline phosphatase|protein_coding|AS2_scf7180000... 54 1e-007
ASIC007221-RA Dorsal isoform 1-B|protein_coding|AS2_scf718000069... 64 2e-010
ASIC004923-RA |protein_coding|AS2_scf7180000695555:205294:20885... 60 3e-009
ASIC019400-RA AGAP011113-PA-like protein|protein_coding|AS2_scf7... 54 2e-007
ASIC007162-RA Homeotic protein spalt-major|protein_coding|AS2_sc... 54 2e-007
ASIC006743-RA AGAP009400-PA-like protein|protein_coding|AS2_scf7... 54 2e-007
ASIC006726-RA Ets|protein_coding|AS2_scf7180000695681:484875:488... 54 2e-007
ASIC021970-RA |protein_coding|AS2_scf7180000696131:61909:67196:... 52 7e-007
ASIC016703-RA AGAP006139-PA-like protein|protein_coding|AS2_scf7... 52 7e-007
ASIC012851-RA AGAP010063-PA-like protein|protein_coding|AS2_scf7... 52 7e-007
ASIC010893-RA AGAP004659-PA-like protein|protein_coding|AS2_scf7... 52 7e-007
ASIC007391-RA |protein_coding|AS2_scf7180000695705:2924959:2984... 52 7e-007
ASIC019851-RA AGAP007535-PA-like protein|protein_coding|AS2_scf7... 50 3e-006
ASIC012396-RA |protein_coding|AS2_scf7180000695985:197863:20451... 50 3e-006
ASIC012200-RA |protein_coding|AS2_scf7180000695983:1293321:1295... 50 3e-006
ASIC011411-RA Homeobox protein cut-like|protein_coding|AS2_scf71... 50 3e-006
ASIC010562-RA Phosphoinositide phospholipase C|protein_coding|AS... 50 3e-006
ASIC003935-RA AGAP000563-PA-like protein|protein_coding|AS2_scf7... 50 3e-006
ASIC003096-RA AGAP005440-PA-like protein|protein_coding|AS2_scf7... 50 3e-006
ASIC002276-RA AGAP003821-PA-like protein|protein_coding|AS2_scf7... 50 3e-006
ASIC001177-RA Gag-like protein|protein_coding|AS2_scf71800006907... 50 3e-006
ASIC019667-RA AGAP006776-PA-like protein|protein_coding|AS2_scf7... 48 1e-005
ASIC019519-RA AGAP006534-PB-like protein|protein_coding|AS2_scf7... 48 1e-005
ASIC019284-RA AGAP011134-PA-like protein|protein_coding|AS2_scf7... 48 1e-005
ASIC018335-RA |protein_coding|AS2_scf7180000696055:5602056:5603... 48 1e-005
ASIC014135-RA AGAP008919-PA-like protein|protein_coding|AS2_scf7... 48 1e-005
ASIC012555-RA AGAP001615-PA-like protein|protein_coding|AS2_scf7... 48 1e-005
ASIC007470-RA AGAP007865-PA-like protein|protein_coding|AS2_scf7... 48 1e-005
ASIC006190-RA AGAP000974-PA-like protein|protein_coding|AS2_scf7... 48 1e-005
ASIC003839-RA |protein_coding|AS2_scf7180000695484:101391:12882... 48 1e-005
ASIC022356-RA |protein_coding|AS2_scf7180000696135:92294:100638... 46 4e-005
ASIC021381-RA AGAP002150-PB-like protein|protein_coding|AS2_scf7... 46 4e-005
ASIC018794-RA AGAP005546-PA-like protein|protein_coding|AS2_scf7... 46 4e-005
ASIC016307-RA |protein_coding|AS2_scf7180000696047:1667331:1683... 46 4e-005
ASIC014293-RA AGAP004619-PA-like protein|protein_coding|AS2_scf7... 46 4e-005
ASIC014073-RA AGAP002838-PA-like protein|protein_coding|AS2_scf7... 46 4e-005
ASIC007456-RA |protein_coding|AS2_scf7180000695705:600068:61047... 46 4e-005
ASIC006400-RA |protein_coding|AS2_scf7180000695681:835822:84204... 46 4e-005
ASIC006226-RA AGAP013275-PA-like protein|protein_coding|AS2_scf7... 46 4e-005
ASIC005018-RA AGAP011655-PA-like protein|protein_coding|AS2_scf7... 46 4e-005
ASIC004414-RA AGAP000218-PA-like protein|protein_coding|AS2_scf7... 46 4e-005
ASIC004395-RA AGAP001646-PA-like protein|protein_coding|AS2_scf7... 46 4e-005
ASIC002990-RA AGAP007180-PA-like protein|protein_coding|AS2_scf7... 46 4e-005
ASIC002989-RA AGAP007180-PA-like protein|protein_coding|AS2_scf7... 46 4e-005
ASIC022093-RA Arylhydrocarbon receptor nuclear translocator-like... 44 2e-004
ASIC020533-RA |protein_coding|AS2_scf7180000696080:46765:49766:... 44 2e-004
ASIC020414-RA AGAP001015-PA-like protein|protein_coding|AS2_scf7... 44 2e-004
ASIC020327-RA AGAP000062-PA-like protein|protein_coding|AS2_scf7... 44 2e-004
ASIC019614-RA AGAP006811-PA-like protein|protein_coding|AS2_scf7... 44 2e-004
ASIC017846-RA AGAP012273-PA-like protein|protein_coding|AS2_scf7... 44 2e-004
ASIC016605-RA AGAP006378-PA-like protein|protein_coding|AS2_scf7... 44 2e-004
ASIC015431-RA AGAP012219-PA-like protein|protein_coding|AS2_scf7... 44 2e-004
ASIC015109-RA Spastin|protein_coding|AS2_scf7180000696035:94542:... 44 2e-004
ASIC015067-RA AGAP002790-PA-like protein|protein_coding|AS2_scf7... 44 2e-004
ASIC014902-RA Sptzle 6 (Spz6)|protein_coding|AS2_scf718000069603... 44 2e-004
ASIC013860-RA |protein_coding|AS2_scf7180000696017:327237:32906... 44 2e-004
ASIC012123-RA |protein_coding|AS2_scf7180000695980:343796:34663... 44 2e-004
ASIC010996-RA Replication protein|protein_coding|AS2_scf71800006... 44 2e-004
ASIC010279-RA |protein_coding|AS2_scf7180000695903:530446:53379... 44 2e-004
ASIC010253-RA AGAP000869-PA-like protein|protein_coding|AS2_scf7... 44 2e-004
ASIC009899-RA AGAP006623-PA-like protein|protein_coding|AS2_scf7... 44 2e-004
ASIC009627-RA AGAP000874-PA-like protein|protein_coding|AS2_scf7... 44 2e-004
ASIC008845-RA AGAP004050-PC-like protein|protein_coding|AS2_scf7... 44 2e-004
ASIC006676-RA AGAP009180-PA-like protein|protein_coding|AS2_scf7... 44 2e-004
ASIC006087-RA AGAP008482-PA-like protein|protein_coding|AS2_scf7... 44 2e-004
ASIC006051-RA Leukocyte receptor|protein_coding|AS2_scf718000069... 44 2e-004
ASIC004853-RA AGAP001710-PA-like protein|protein_coding|AS2_scf7... 44 2e-004
ASIC004065-RA AGAP002070-PA-like protein|protein_coding|AS2_scf7... 44 2e-004
ASIC004005-RA AGAP008320-PA-like protein|protein_coding|AS2_scf7... 44 2e-004
ASIC003927-RA Forkhead box protein (AaegFOXP)|protein_coding|AS2... 44 2e-004
ASIC003912-RA |protein_coding|AS2_scf7180000695491:102068:10943... 44 2e-004
ASIC003715-RA AGAP007640-PA-like protein|protein_coding|AS2_scf7... 44 2e-004
ASIC000723-RA AGAP001564-PA-like protein|protein_coding|AS2_scf7... 44 2e-004
ASIC000693-RA |protein_coding|AS2_scf7180000689518:14400:19213:... 44 2e-004
ASIC000640-RA |protein_coding|AS2_scf7180000689237:49769:55508:... 44 2e-004
ASIC020647-RA AGAP010954-PA-like protein|protein_coding|AS2_scf7... 42 6e-004
ASIC020113-RA AGAP013139-PA-like protein|protein_coding|AS2_scf7... 42 6e-004
ASIC020031-RA AGAP013494-PA-like protein|protein_coding|AS2_scf7... 42 6e-004
ASIC019634-RA AGAP006794-PA-like protein|protein_coding|AS2_scf7... 42 6e-004
ASIC019598-RA AGAP006652-PA-like protein|protein_coding|AS2_scf7... 42 6e-004
ASIC019281-RA AGAP011135-PA-like protein|protein_coding|AS2_scf7... 42 6e-004
ASIC018838-RA AGAP005583-PA-like protein|protein_coding|AS2_scf7... 42 6e-004
ASIC018527-RA AGAP007052-PA-like protein|protein_coding|AS2_scf7... 42 6e-004
ASIC017936-RA Tmc7 protein|protein_coding|AS2_scf7180000696055:2... 42 6e-004
ASIC017797-RA Polypeptide-transport-associated domain-containing... 42 6e-004
ASIC017167-RA AGAP000313-PA-like protein|protein_coding|AS2_scf7... 42 6e-004
ASIC017165-RA |protein_coding|AS2_scf7180000696050:727901:73746... 42 6e-004
ASIC017070-RA AGAP000141-PA-like protein|protein_coding|AS2_scf7... 42 6e-004
ASIC016546-RA AGAP004989-PA-like protein|protein_coding|AS2_scf7... 42 6e-004
ASIC016522-RA AGAP005030-PA-like protein|protein_coding|AS2_scf7... 42 6e-004
ASIC016383-RA |protein_coding|AS2_scf7180000696047:693295:69405... 42 6e-004
ASIC015920-RA |protein_coding|AS2_scf7180000696043:160259:17592... 42 6e-004
ASIC014856-RA AGAP002290-PA-like protein|protein_coding|AS2_scf7... 42 6e-004
ASIC013443-RA Delta-like protein|protein_coding|AS2_scf718000069... 42 6e-004
ASIC013379-RA AGAP003972-PA-like protein|protein_coding|AS2_scf7... 42 6e-004
ASIC011809-RA |protein_coding|AS2_scf7180000695974:12050:28568:... 42 6e-004
ASIC010283-RA AGAP000264-PA-like protein|protein_coding|AS2_scf7... 42 6e-004
ASIC009616-RA AGAP000870-PA-like protein|protein_coding|AS2_scf7... 42 6e-004
ASIC009569-RA |protein_coding|AS2_scf7180000695865:1757505:1761... 42 6e-004
ASIC009561-RA |protein_coding|AS2_scf7180000695865:1698923:1706... 42 6e-004
ASIC008882-RA AGAP004039-PA-like protein|protein_coding|AS2_scf7... 42 6e-004
ASIC008341-RA AGAP001895-PA-like protein|protein_coding|AS2_scf7... 42 6e-004
ASIC007808-RA Sumo ligase|protein_coding|AS2_scf7180000695712:48... 42 6e-004
ASIC007094-RA AGAP000592-PA-like protein|protein_coding|AS2_scf7... 42 6e-004
ASIC006821-RA |protein_coding|AS2_scf7180000695684:507972:50994... 42 6e-004
ASIC006817-RA AGAP000347-PA-like protein|protein_coding|AS2_scf7... 42 6e-004
ASIC005374-RA AGAP013441-PA-like protein|protein_coding|AS2_scf7... 42 6e-004
ASIC004256-RA AGAP003918-PA-like protein|protein_coding|AS2_scf7... 42 6e-004
ASIC004037-RA |protein_coding|AS2_scf7180000695501:30650:32562:... 42 6e-004
ASIC003917-RA AGAP000351-PB-like protein|protein_coding|AS2_scf7... 42 6e-004
ASIC000821-RA AGAP003189-PA-like protein|protein_coding|AS2_scf7... 42 6e-004
ASIC000702-RA AGAP010044-PA-like protein|protein_coding|AS2_scf7... 42 6e-004
ASIC010457-RA AGAP005300-PA-like protein|protein_coding|AS2_scf7... 52 6e-007
ASIC005980-RA AGAP010553-PA-like protein|protein_coding|AS2_scf7... 52 6e-007
ASIC019400-RA AGAP011113-PA-like protein|protein_coding|AS2_scf7... 50 3e-006
ASIC017667-RA |protein_coding|AS2_scf7180000696054:178570:19383... 50 3e-006
ASIC017246-RA |protein_coding|AS2_scf7180000696051:125003:12602... 48 1e-005
ASIC009569-RA |protein_coding|AS2_scf7180000695865:1757505:1761... 48 1e-005
ASIC007720-RA AGAP003293-PA-like protein|protein_coding|AS2_scf7... 48 1e-005
ASIC000693-RA |protein_coding|AS2_scf7180000689518:14400:19213:... 48 1e-005
ASIC020326-RA AGAP000063-PA-like protein|protein_coding|AS2_scf7... 46 4e-005
ASIC020104-RA AGAP001386-PA-like protein|protein_coding|AS2_scf7... 46 4e-005
ASIC019179-RA AGAP006702-PA-like protein|protein_coding|AS2_scf7... 46 4e-005
ASIC014955-RA AGAP005133-PA-like protein|protein_coding|AS2_scf7... 46 4e-005
ASIC014666-RA AGAP009827-PA-like protein|protein_coding|AS2_scf7... 46 4e-005
ASIC021495-RA AGAP003207-PA-like protein|protein_coding|AS2_scf7... 44 2e-004
ASIC020626-RA AGAP003755-PA-like protein|protein_coding|AS2_scf7... 44 2e-004
ASIC020414-RA AGAP001015-PA-like protein|protein_coding|AS2_scf7... 44 2e-004
ASIC020113-RA AGAP013139-PA-like protein|protein_coding|AS2_scf7... 44 2e-004
ASIC018794-RA AGAP005546-PA-like protein|protein_coding|AS2_scf7... 44 2e-004
ASIC018739-RA AGAP006273-PA-like protein|protein_coding|AS2_scf7... 44 2e-004
ASIC017070-RA AGAP000141-PA-like protein|protein_coding|AS2_scf7... 44 2e-004
ASIC015444-RA AGAP003497-PA-like protein|protein_coding|AS2_scf7... 44 2e-004
ASIC015067-RA AGAP002790-PA-like protein|protein_coding|AS2_scf7... 44 2e-004
ASIC012396-RA |protein_coding|AS2_scf7180000695985:197863:20451... 44 2e-004
ASIC011788-RA AGAP002222-PA-like protein|protein_coding|AS2_scf7... 44 2e-004
ASIC010562-RA Phosphoinositide phospholipase C|protein_coding|AS... 44 2e-004
ASIC007391-RA |protein_coding|AS2_scf7180000695705:2924959:2984... 44 2e-004
ASIC007094-RA AGAP000592-PA-like protein|protein_coding|AS2_scf7... 44 2e-004
ASIC006226-RA AGAP013275-PA-like protein|protein_coding|AS2_scf7... 44 2e-004
ASIC003917-RA AGAP000351-PB-like protein|protein_coding|AS2_scf7... 44 2e-004
ASIC001177-RA Gag-like protein|protein_coding|AS2_scf71800006907... 44 2e-004
ASIC022356-RA |protein_coding|AS2_scf7180000696135:92294:100638... 42 6e-004
ASIC020527-RA |protein_coding|AS2_scf7180000696080:283119:29116... 42 6e-004
ASIC020455-RA AGAP013259-PA-like protein|protein_coding|AS2_scf7... 42 6e-004
ASIC019836-RA AGAP007521-PA-like protein|protein_coding|AS2_scf7... 42 6e-004
ASIC018335-RA |protein_coding|AS2_scf7180000696055:5602056:5603... 42 6e-004
ASIC017846-RA AGAP012273-PA-like protein|protein_coding|AS2_scf7... 42 6e-004
ASIC016384-RA von Willebrand factor A|protein_coding|AS2_scf7180... 42 6e-004
ASIC016383-RA |protein_coding|AS2_scf7180000696047:693295:69405... 42 6e-004
ASIC016217-RA |protein_coding|AS2_scf7180000696046:86455:86774:... 42 6e-004
ASIC015166-RA AGAP006669-PA-like protein|protein_coding|AS2_scf7... 42 6e-004
ASIC015109-RA Spastin|protein_coding|AS2_scf7180000696035:94542:... 42 6e-004
ASIC014494-RA RNA binding motif protein 4,lark|protein_coding|AS... 42 6e-004
ASIC012555-RA AGAP001615-PA-like protein|protein_coding|AS2_scf7... 42 6e-004
ASIC012200-RA |protein_coding|AS2_scf7180000695983:1293321:1295... 42 6e-004
ASIC011360-RA AGAP002814-PB-like protein|protein_coding|AS2_scf7... 42 6e-004
ASIC010539-RA Chemosensory protein|protein_coding|AS2_scf7180000... 42 6e-004
ASIC010468-RA Salt-inducible kinase 3, isoform B|protein_coding|... 42 6e-004
ASIC010283-RA AGAP000264-PA-like protein|protein_coding|AS2_scf7... 42 6e-004
ASIC010064-RA AGAP013026-PA-like protein|protein_coding|AS2_scf7... 42 6e-004
ASIC009719-RA AGAP013067-PA-like protein|protein_coding|AS2_scf7... 42 6e-004
ASIC009616-RA AGAP000870-PA-like protein|protein_coding|AS2_scf7... 42 6e-004
ASIC008742-RA |protein_coding|AS2_scf7180000695780:342955:34378... 42 6e-004
ASIC007686-RA AGAP000646-PA-like protein|protein_coding|AS2_scf7... 42 6e-004
ASIC007470-RA AGAP007865-PA-like protein|protein_coding|AS2_scf7... 42 6e-004
ASIC007377-RA Iron siderophore-binding protein|protein_coding|AS... 42 6e-004
ASIC006551-RA |protein_coding|AS2_scf7180000695681:1901871:1919... 42 6e-004
ASIC006400-RA |protein_coding|AS2_scf7180000695681:835822:84204... 42 6e-004
ASIC004923-RA |protein_coding|AS2_scf7180000695555:205294:20885... 42 6e-004
ASIC003881-RA |protein_coding|AS2_scf7180000695489:4306:12730:-... 42 6e-004
ASIC003715-RA AGAP007640-PA-like protein|protein_coding|AS2_scf7... 42 6e-004
ASIC003540-RA ORF-A short, putative|protein_coding|AS2_scf718000... 42 6e-004
ASIC001647-RA AGAP007178-PA-like protein|protein_coding|AS2_scf7... 42 6e-004
ASIC001346-RA AGAP002702-PA-like protein|protein_coding|AS2_scf7... 42 6e-004
ASIC001024-RA AGAP006453-PA-like protein|protein_coding|AS2_scf7... 42 6e-004
ASIC020527-RA |protein_coding|AS2_scf7180000696080:283119:29116... 42 5e-004
ASIC012684-RA |protein_coding|AS2_scf7180000696000:6609:11582:-... 76 1e-014
ASIC025169-RA mir-1: mir-1 microRNA precursor family|miRNA|AS2_s... 64 9e-011
ASIC025088-RA mir-1: mir-1 microRNA precursor family|miRNA|AS2_s... 64 9e-011
ASIC019081-RA |protein_coding|AS2_scf7180000696058:1783521:1788... 42 3e-004
ASIC019081-RA |protein_coding|AS2_scf7180000696058:1783521:1788... 42 3e-004
ASIC019081-RA |protein_coding|AS2_scf7180000696058:1783521:1788... 46 2e-005
ASIC019081-RA |protein_coding|AS2_scf7180000696058:1783521:1788... 44 8e-005
ASIC025149-RA mir-7: mir-7 microRNA precursor|miRNA|AS2_scf71800... 64 9e-011
ASIC025384-RA mir-8: mir-8/mir-141/mir-200 microRNA precursor fa... 84 1e-016
ASIC025137-RA mir-8: mir-8/mir-141/mir-200 microRNA precursor fa... 84 1e-016
ASIC025184-RA mir-9: mir-9/mir-79 microRNA precursor family|miRN... 58 5e-009
ASIC025047-RA mir-9: mir-9/mir-79 microRNA precursor family|miRN... 58 5e-009
ASIC025330-RA mir-10: mir-10 microRNA precursor family|miRNA|AS2... 62 3e-010
ASIC025335-RA mir-10: mir-10 microRNA precursor family|miRNA|AS2... 60 1e-009
ASIC025060-RA mir-2: mir-2 microRNA precursor|miRNA|AS2_scf71800... 46 2e-005
ASIC025060-RA mir-2: mir-2 microRNA precursor|miRNA|AS2_scf71800... 56 2e-008
ASIC025060-RA mir-2: mir-2 microRNA precursor|miRNA|AS2_scf71800... 58 4e-009
ASIC025399-RA mir-14: microRNA mir-14|miRNA|AS2_scf7180000695939... 52 2e-007
ASIC025034-RA mir-14: microRNA mir-14|miRNA|AS2_scf7180000695939... 52 2e-007
ASIC025416-RA mir-263: microRNA mir-263|miRNA|AS2_scf71800006958... 50 1e-006
ASIC025390-RA mir-184: microRNA mir-184|miRNA|AS2_scf71800006961... 68 7e-012
ASIC025368-RA mir-184: microRNA mir-184|miRNA|AS2_scf71800006961... 68 7e-012
ASIC025240-RA mir-275: microRNA mir-275|miRNA|AS2_scf71800006955... 54 1e-007
ASIC025181-RA mir-275: microRNA mir-275|miRNA|AS2_scf71800006955... 54 1e-007
ASIC025167-RA mir-92: mir-92 microRNA precursor family|miRNA|AS2... 44 9e-005
ASIC025087-RA mir-219: mir-219 microRNA precursor family|miRNA|A... 60 2e-009
ASIC025284-RA mir-276: microRNA mir-276|miRNA|AS2_scf71800006960... 80 2e-015
ASIC025250-RA mir-276: microRNA mir-276|miRNA|AS2_scf71800006960... 80 2e-015
ASIC025217-RA mir-277: microRNA mir-277|miRNA|AS2_scf71800006956... 66 3e-011
ASIC025019-RA mir-277: microRNA mir-277|miRNA|AS2_scf71800006956... 60 2e-009
ASIC025407-RA mir-278: microRNA mir-278|miRNA|AS2_scf71800006960... 58 6e-009
ASIC025096-RA mir-278: microRNA mir-278|miRNA|AS2_scf71800006960... 58 6e-009
ASIC025085-RA mir-133: mir-133 microRNA precursor family|miRNA|A... 58 6e-009
ASIC025411-RA mir-279: microRNA mir-279|miRNA|AS2_scf71800006959... 50 2e-006
ASIC025153-RA mir-279: microRNA mir-279|miRNA|AS2_scf71800006959... 50 2e-006
ASIC025238-RA mir-282: microRNA mir-282|miRNA|AS2_scf71800006959... 48 6e-006
ASIC025118-RA mir-282: microRNA mir-282|miRNA|AS2_scf71800006959... 48 6e-006
ASIC025251-RA mir-283: microRNA mir-283|miRNA|AS2_scf71800006956... 52 4e-007
ASIC025062-RA mir-283: microRNA mir-283|miRNA|AS2_scf71800006956... 52 4e-007
ASIC025114-RA mir-449: microRNA mir-449|miRNA|AS2_scf71800006956... 52 4e-007
ASIC025073-RA mir-449: microRNA mir-449|miRNA|AS2_scf71800006942... 52 4e-007
ASIC025359-RA mir-124: mir-124 microRNA precursor family|miRNA|A... 58 6e-009
ASIC025324-RA mir-124: mir-124 microRNA precursor family|miRNA|A... 58 6e-009
ASIC025437-RA mir-9: mir-9/mir-79 microRNA precursor family|miRN... 96 3e-020
ASIC025147-RA mir-9: mir-9/mir-79 microRNA precursor family|miRN... 96 3e-020
ASIC025284-RA mir-276: microRNA mir-276|miRNA|AS2_scf71800006960... 54 1e-007
ASIC025250-RA mir-276: microRNA mir-276|miRNA|AS2_scf71800006960... 54 1e-007
ASIC025385-RA mir-210: microRNA mir-210|miRNA|AS2_scf71800006958... 68 7e-012
ASIC025190-RA mir-210: microRNA mir-210|miRNA|AS2_scf71800006958... 68 7e-012
ASIC025231-RA mir-286: microRNA mir-286|miRNA|AS2_scf71800006960... 46 2e-005
ASIC025037-RA mir-286: microRNA mir-286|miRNA|AS2_scf71800006960... 46 2e-005
ASIC025031-RA mir-263: microRNA mir-263|miRNA|AS2_scf71800006949... 48 5e-006
ASIC025347-RA mir-305: microRNA mir-305|miRNA|AS2_scf71800006955... 86 2e-017
ASIC025156-RA mir-305: microRNA mir-305|miRNA|AS2_scf71800006955... 86 2e-017
ASIC025165-RA lin-4: lin-4 microRNA precursor|miRNA|AS2_scf71800... 80 2e-015
ASIC025174-RA mir-67: microRNA mir-67|miRNA|AS2_scf7180000696055... 50 1e-006
ASIC025000-RA mir-67: microRNA mir-67|miRNA|AS2_scf7180000696055... 48 5e-006
ASIC025272-RA mir-315: microRNA mir-315|miRNA|AS2_scf71800006900... 52 3e-007
ASIC025227-RA mir-315: microRNA mir-315|miRNA|AS2_scf71800006900... 52 3e-007
ASIC025353-RA mir-iab-4: microRNA mir-iab-4|miRNA|AS2_scf7180000... 88 5e-018
ASIC025254-RA mir-iab-4: microRNA mir-iab-4|miRNA|AS2_scf7180000... 88 5e-018
ASIC025353-RA mir-iab-4: microRNA mir-iab-4|miRNA|AS2_scf7180000... 88 5e-018
ASIC025254-RA mir-iab-4: microRNA mir-iab-4|miRNA|AS2_scf7180000... 88 5e-018
ASIC025157-RA mir-190: microRNA mir-190|miRNA|AS2_scf71800006960... 64 1e-010
ASIC025379-RA mir-932: microRNA mir-932|miRNA|AS2_scf71800006961... 52 4e-007
ASIC025213-RA mir-932: microRNA mir-932|miRNA|AS2_scf71800006961... 52 4e-007
ASIC025358-RA mir-927: microRNA mir-927|miRNA|AS2_scf71800006954... 62 4e-010
ASIC025199-RA mir-927: microRNA mir-927|miRNA|AS2_scf71800006954... 62 4e-010
ASIC025228-RA mir-988: microRNA mir-988|miRNA|AS2_scf71800006960... 52 4e-007
ASIC025333-RA mir-137: microRNA mir-137|miRNA|AS2_scf71800006959... 54 9e-008
ASIC025444-RA mir-929: microRNA mir-929|miRNA|AS2_scf71800006952... 80 2e-015
ASIC025111-RA mir-929: microRNA mir-929|miRNA|AS2_scf71800006952... 80 2e-015
ASIC025447-RA mir-996: microRNA mir-996|miRNA|AS2_scf71800006959... 68 6e-012
ASIC025014-RA mir-996: microRNA mir-996|miRNA|AS2_scf71800006959... 68 6e-012
ASIC025336-RA mir-252: microRNA mir-252|miRNA|AS2_scf71800006959... 46 2e-005
ASIC025161-RA mir-999: microRNA mir-999|miRNA|AS2_scf71800006958... 48 7e-006
ASIC025284-RA mir-276: microRNA mir-276|miRNA|AS2_scf71800006960... 54 1e-007
ASIC025250-RA mir-276: microRNA mir-276|miRNA|AS2_scf71800006960... 54 1e-007
ASIC025399-RA mir-14: microRNA mir-14|miRNA|AS2_scf7180000695939... 54 6e-008
ASIC025034-RA mir-14: microRNA mir-14|miRNA|AS2_scf7180000695939... 54 6e-008
ASIC025167-RA mir-92: mir-92 microRNA precursor family|miRNA|AS2... 44 8e-005
ASIC025060-RA mir-2: mir-2 microRNA precursor|miRNA|AS2_scf71800... 54 6e-008
ASIC025087-RA mir-219: mir-219 microRNA precursor family|miRNA|A... 58 6e-009
ASIC025251-RA mir-283: microRNA mir-283|miRNA|AS2_scf71800006956... 52 4e-007
ASIC025062-RA mir-283: microRNA mir-283|miRNA|AS2_scf71800006956... 52 4e-007
ASIC025231-RA mir-286: microRNA mir-286|miRNA|AS2_scf71800006960... 48 6e-006
ASIC025037-RA mir-286: microRNA mir-286|miRNA|AS2_scf71800006960... 48 6e-006
ASIC025238-RA mir-282: microRNA mir-282|miRNA|AS2_scf71800006959... 48 6e-006
ASIC025118-RA mir-282: microRNA mir-282|miRNA|AS2_scf71800006959... 48 6e-006
ASIC025347-RA mir-305: microRNA mir-305|miRNA|AS2_scf71800006955... 72 3e-013
ASIC025156-RA mir-305: microRNA mir-305|miRNA|AS2_scf71800006955... 72 3e-013
ASIC025384-RA mir-8: mir-8/mir-141/mir-200 microRNA precursor fa... 62 4e-010
ASIC025137-RA mir-8: mir-8/mir-141/mir-200 microRNA precursor fa... 62 4e-010
ASIC019081-RA |protein_coding|AS2_scf7180000696058:1783521:1788... 46 2e-005
ASIC025416-RA mir-263: microRNA mir-263|miRNA|AS2_scf71800006958... 64 9e-011
ASIC025284-RA mir-276: microRNA mir-276|miRNA|AS2_scf71800006960... 68 6e-012
ASIC025250-RA mir-276: microRNA mir-276|miRNA|AS2_scf71800006960... 68 6e-012
ASIC025114-RA mir-449: microRNA mir-449|miRNA|AS2_scf71800006956... 58 5e-009
ASIC025073-RA mir-449: microRNA mir-449|miRNA|AS2_scf71800006942... 58 5e-009
ASIC025060-RA mir-2: mir-2 microRNA precursor|miRNA|AS2_scf71800... 46 2e-005
ASIC025240-RA mir-275: microRNA mir-275|miRNA|AS2_scf71800006955... 54 9e-008
ASIC025181-RA mir-275: microRNA mir-275|miRNA|AS2_scf71800006955... 54 9e-008
ASIC025174-RA mir-67: microRNA mir-67|miRNA|AS2_scf7180000696055... 50 1e-006
ASIC025000-RA mir-67: microRNA mir-67|miRNA|AS2_scf7180000696055... 48 5e-006
ASIC025385-RA mir-210: microRNA mir-210|miRNA|AS2_scf71800006958... 68 6e-012
ASIC025190-RA mir-210: microRNA mir-210|miRNA|AS2_scf71800006958... 68 6e-012
ASIC025165-RA lin-4: lin-4 microRNA precursor|miRNA|AS2_scf71800... 80 2e-015
ASIC025184-RA mir-9: mir-9/mir-79 microRNA precursor family|miRN... 58 5e-009
ASIC025047-RA mir-9: mir-9/mir-79 microRNA precursor family|miRN... 58 5e-009
ASIC019081-RA |protein_coding|AS2_scf7180000696058:1783521:1788... 42 3e-004
ASIC025390-RA mir-184: microRNA mir-184|miRNA|AS2_scf71800006961... 58 6e-009
ASIC025368-RA mir-184: microRNA mir-184|miRNA|AS2_scf71800006961... 58 6e-009
ASIC025407-RA mir-278: microRNA mir-278|miRNA|AS2_scf71800006960... 58 6e-009
ASIC025096-RA mir-278: microRNA mir-278|miRNA|AS2_scf71800006960... 58 6e-009
ASIC025085-RA mir-133: mir-133 microRNA precursor family|miRNA|A... 64 9e-011
ASIC025353-RA mir-iab-4: microRNA mir-iab-4|miRNA|AS2_scf7180000... 86 2e-017
ASIC025254-RA mir-iab-4: microRNA mir-iab-4|miRNA|AS2_scf7180000... 86 2e-017
ASIC025411-RA mir-279: microRNA mir-279|miRNA|AS2_scf71800006959... 50 1e-006
ASIC025153-RA mir-279: microRNA mir-279|miRNA|AS2_scf71800006959... 50 1e-006
ASIC025217-RA mir-277: microRNA mir-277|miRNA|AS2_scf71800006956... 70 1e-012
ASIC025019-RA mir-277: microRNA mir-277|miRNA|AS2_scf71800006956... 64 9e-011
ASIC025272-RA mir-315: microRNA mir-315|miRNA|AS2_scf71800006900... 52 3e-007
ASIC025227-RA mir-315: microRNA mir-315|miRNA|AS2_scf71800006900... 52 3e-007
ASIC025359-RA mir-124: mir-124 microRNA precursor family|miRNA|A... 60 2e-009
ASIC025324-RA mir-124: mir-124 microRNA precursor family|miRNA|A... 58 6e-009
ASIC019081-RA |protein_coding|AS2_scf7180000696058:1783521:1788... 42 3e-004
ASIC025437-RA mir-9: mir-9/mir-79 microRNA precursor family|miRN... 82 3e-016
ASIC025147-RA mir-9: mir-9/mir-79 microRNA precursor family|miRN... 82 3e-016
ASIC025149-RA mir-7: mir-7 microRNA precursor|miRNA|AS2_scf71800... 60 1e-009
ASIC025330-RA mir-10: mir-10 microRNA precursor family|miRNA|AS2... 54 7e-008
ASIC025335-RA mir-10: mir-10 microRNA precursor family|miRNA|AS2... 52 3e-007
ASIC025169-RA mir-1: mir-1 microRNA precursor family|miRNA|AS2_s... 72 4e-013
ASIC025088-RA mir-1: mir-1 microRNA precursor family|miRNA|AS2_s... 72 4e-013
ASIC025060-RA mir-2: mir-2 microRNA precursor|miRNA|AS2_scf71800... 56 2e-008
ASIC025174-RA mir-67: microRNA mir-67|miRNA|AS2_scf7180000696055... 50 1e-006
ASIC025000-RA mir-67: microRNA mir-67|miRNA|AS2_scf7180000696055... 48 5e-006
ASIC025390-RA mir-184: microRNA mir-184|miRNA|AS2_scf71800006961... 68 6e-012
ASIC025368-RA mir-184: microRNA mir-184|miRNA|AS2_scf71800006961... 68 6e-012
ASIC025217-RA mir-277: microRNA mir-277|miRNA|AS2_scf71800006956... 70 2e-012
ASIC025019-RA mir-277: microRNA mir-277|miRNA|AS2_scf71800006956... 64 1e-010
ASIC025399-RA mir-14: microRNA mir-14|miRNA|AS2_scf7180000695939... 50 9e-007
ASIC025034-RA mir-14: microRNA mir-14|miRNA|AS2_scf7180000695939... 50 9e-007
ASIC025385-RA mir-210: microRNA mir-210|miRNA|AS2_scf71800006958... 68 5e-012
ASIC025190-RA mir-210: microRNA mir-210|miRNA|AS2_scf71800006958... 68 5e-012
ASIC025284-RA mir-276: microRNA mir-276|miRNA|AS2_scf71800006960... 84 1e-016
ASIC025250-RA mir-276: microRNA mir-276|miRNA|AS2_scf71800006960... 84 1e-016
ASIC025060-RA mir-2: mir-2 microRNA precursor|miRNA|AS2_scf71800... 46 2e-005
ASIC025231-RA mir-286: microRNA mir-286|miRNA|AS2_scf71800006960... 46 2e-005
ASIC025037-RA mir-286: microRNA mir-286|miRNA|AS2_scf71800006960... 46 2e-005
ASIC025384-RA mir-8: mir-8/mir-141/mir-200 microRNA precursor fa... 100 2e-021
ASIC025137-RA mir-8: mir-8/mir-141/mir-200 microRNA precursor fa... 100 2e-021
ASIC025060-RA mir-2: mir-2 microRNA precursor|miRNA|AS2_scf71800... 54 6e-008
ASIC025085-RA mir-133: mir-133 microRNA precursor family|miRNA|A... 56 2e-008
ASIC025251-RA mir-283: microRNA mir-283|miRNA|AS2_scf71800006956... 52 4e-007
ASIC025062-RA mir-283: microRNA mir-283|miRNA|AS2_scf71800006956... 52 4e-007
ASIC025114-RA mir-449: microRNA mir-449|miRNA|AS2_scf71800006956... 52 4e-007
ASIC025073-RA mir-449: microRNA mir-449|miRNA|AS2_scf71800006942... 52 4e-007
ASIC025238-RA mir-282: microRNA mir-282|miRNA|AS2_scf71800006959... 48 6e-006
ASIC025118-RA mir-282: microRNA mir-282|miRNA|AS2_scf71800006959... 48 6e-006
ASIC025184-RA mir-9: mir-9/mir-79 microRNA precursor family|miRN... 58 5e-009
ASIC025047-RA mir-9: mir-9/mir-79 microRNA precursor family|miRN... 58 5e-009
ASIC025087-RA mir-219: mir-219 microRNA precursor family|miRNA|A... 60 2e-009
ASIC025169-RA mir-1: mir-1 microRNA precursor family|miRNA|AS2_s... 74 9e-014
ASIC025088-RA mir-1: mir-1 microRNA precursor family|miRNA|AS2_s... 74 9e-014
ASIC025165-RA lin-4: lin-4 microRNA precursor|miRNA|AS2_scf71800... 80 2e-015
ASIC025407-RA mir-278: microRNA mir-278|miRNA|AS2_scf71800006960... 58 6e-009
ASIC025096-RA mir-278: microRNA mir-278|miRNA|AS2_scf71800006960... 58 6e-009
ASIC019081-RA |protein_coding|AS2_scf7180000696058:1783521:1788... 42 3e-004
ASIC025272-RA mir-315: microRNA mir-315|miRNA|AS2_scf71800006900... 54 8e-008
ASIC025227-RA mir-315: microRNA mir-315|miRNA|AS2_scf71800006900... 54 8e-008
ASIC025359-RA mir-124: mir-124 microRNA precursor family|miRNA|A... 68 6e-012
ASIC025324-RA mir-124: mir-124 microRNA precursor family|miRNA|A... 66 2e-011
ASIC025165-RA lin-4: lin-4 microRNA precursor|miRNA|AS2_scf71800... 80 2e-015
ASIC025411-RA mir-279: microRNA mir-279|miRNA|AS2_scf71800006959... 50 1e-006
ASIC025153-RA mir-279: microRNA mir-279|miRNA|AS2_scf71800006959... 50 1e-006
ASIC025031-RA mir-263: microRNA mir-263|miRNA|AS2_scf71800006949... 48 6e-006
ASIC025060-RA mir-2: mir-2 microRNA precursor|miRNA|AS2_scf71800... 56 2e-008
ASIC019081-RA |protein_coding|AS2_scf7180000696058:1783521:1788... 46 2e-005
ASIC025165-RA lin-4: lin-4 microRNA precursor|miRNA|AS2_scf71800... 80 2e-015
ASIC025353-RA mir-iab-4: microRNA mir-iab-4|miRNA|AS2_scf7180000... 86 2e-017
ASIC025254-RA mir-iab-4: microRNA mir-iab-4|miRNA|AS2_scf7180000... 86 2e-017
ASIC025149-RA mir-7: mir-7 microRNA precursor|miRNA|AS2_scf71800... 60 1e-009
ASIC019081-RA |protein_coding|AS2_scf7180000696058:1783521:1788... 42 3e-004
ASIC025240-RA mir-275: microRNA mir-275|miRNA|AS2_scf71800006955... 56 2e-008
ASIC025181-RA mir-275: microRNA mir-275|miRNA|AS2_scf71800006955... 56 2e-008
ASIC025437-RA mir-9: mir-9/mir-79 microRNA precursor family|miRN... 88 5e-018
ASIC025147-RA mir-9: mir-9/mir-79 microRNA precursor family|miRN... 88 5e-018
ASIC025284-RA mir-276: microRNA mir-276|miRNA|AS2_scf71800006960... 54 1e-007
ASIC025250-RA mir-276: microRNA mir-276|miRNA|AS2_scf71800006960... 54 1e-007
ASIC025330-RA mir-10: mir-10 microRNA precursor family|miRNA|AS2... 62 3e-010
ASIC025335-RA mir-10: mir-10 microRNA precursor family|miRNA|AS2... 60 1e-009
ASIC025347-RA mir-305: microRNA mir-305|miRNA|AS2_scf71800006955... 78 5e-015
ASIC025156-RA mir-305: microRNA mir-305|miRNA|AS2_scf71800006955... 78 5e-015
ASIC025416-RA mir-263: microRNA mir-263|miRNA|AS2_scf71800006958... 54 9e-008
ASIC025167-RA mir-92: mir-92 microRNA precursor family|miRNA|AS2... 44 8e-005
ASIC025157-RA mir-190: microRNA mir-190|miRNA|AS2_scf71800006960... 78 6e-015
ASIC025228-RA mir-988: microRNA mir-988|miRNA|AS2_scf71800006960... 52 4e-007
ASIC025333-RA mir-137: microRNA mir-137|miRNA|AS2_scf71800006959... 54 1e-007
ASIC025379-RA mir-932: microRNA mir-932|miRNA|AS2_scf71800006961... 46 3e-005
ASIC025213-RA mir-932: microRNA mir-932|miRNA|AS2_scf71800006961... 46 3e-005
ASIC025336-RA mir-252: microRNA mir-252|miRNA|AS2_scf71800006959... 46 3e-005
ASIC025444-RA mir-929: microRNA mir-929|miRNA|AS2_scf71800006952... 78 6e-015
ASIC025111-RA mir-929: microRNA mir-929|miRNA|AS2_scf71800006952... 78 6e-015
ASIC025358-RA mir-927: microRNA mir-927|miRNA|AS2_scf71800006954... 56 2e-008
ASIC025199-RA mir-927: microRNA mir-927|miRNA|AS2_scf71800006954... 56 2e-008
ASIC025174-RA mir-67: microRNA mir-67|miRNA|AS2_scf7180000696055... 50 1e-006
ASIC025000-RA mir-67: microRNA mir-67|miRNA|AS2_scf7180000696055... 48 5e-006
ASIC025416-RA mir-263: microRNA mir-263|miRNA|AS2_scf71800006958... 54 9e-008
ASIC025385-RA mir-210: microRNA mir-210|miRNA|AS2_scf71800006958... 68 7e-012
ASIC025190-RA mir-210: microRNA mir-210|miRNA|AS2_scf71800006958... 68 7e-012
ASIC025353-RA mir-iab-4: microRNA mir-iab-4|miRNA|AS2_scf7180000... 88 7e-018
ASIC025254-RA mir-iab-4: microRNA mir-iab-4|miRNA|AS2_scf7180000... 88 7e-018
ASIC017070-RA AGAP000141-PA-like protein|protein_coding|AS2_scf7... 44 1e-004
ASIC021078-RA Glutamic pyruvic transaminase 1|protein_coding|AS2... 42 4e-004
ASIC018274-RA AGAP012057-PA-like protein|protein_coding|AS2_scf7... 42 4e-004
ASIC008453-RA |protein_coding|AS2_scf7180000695754:33862:34266:... 46 2e-005
ASIC014020-RA |protein_coding|AS2_scf7180000696020:616091:61637... 44 8e-005
ASIC004277-RA Putative p-glycoprotein e|protein_coding|AS2_scf71... 44 8e-005
ASIC020526-RA |protein_coding|AS2_scf7180000696080:261107:26147... 42 3e-004
ASIC008163-RA Leucyl-tRNA synthetase|protein_coding|AS2_scf71800... 48 7e-006
ASIC015109-RA Spastin|protein_coding|AS2_scf7180000696035:94542:... 46 3e-005
ASIC011809-RA |protein_coding|AS2_scf7180000695974:12050:28568:... 46 3e-005
ASIC006190-RA AGAP000974-PA-like protein|protein_coding|AS2_scf7... 46 3e-005
ASIC003096-RA AGAP005440-PA-like protein|protein_coding|AS2_scf7... 46 3e-005
ASIC020533-RA |protein_coding|AS2_scf7180000696080:46765:49766:... 44 1e-004
ASIC012851-RA AGAP010063-PA-like protein|protein_coding|AS2_scf7... 44 1e-004
ASIC012396-RA |protein_coding|AS2_scf7180000695985:197863:20451... 44 1e-004
ASIC009616-RA AGAP000870-PA-like protein|protein_coding|AS2_scf7... 44 1e-004
ASIC007470-RA AGAP007865-PA-like protein|protein_coding|AS2_scf7... 44 1e-004
ASIC005018-RA AGAP011655-PA-like protein|protein_coding|AS2_scf7... 44 1e-004
ASIC004005-RA AGAP008320-PA-like protein|protein_coding|AS2_scf7... 44 1e-004
ASIC003935-RA AGAP000563-PA-like protein|protein_coding|AS2_scf7... 44 1e-004
ASIC001177-RA Gag-like protein|protein_coding|AS2_scf71800006907... 44 1e-004
ASIC018440-RA AGAP004870-PA-like protein|protein_coding|AS2_scf7... 42 4e-004
ASIC018274-RA AGAP012057-PA-like protein|protein_coding|AS2_scf7... 42 4e-004
ASIC016217-RA |protein_coding|AS2_scf7180000696046:86455:86774:... 42 4e-004
ASIC014856-RA AGAP002290-PA-like protein|protein_coding|AS2_scf7... 42 4e-004
ASIC010283-RA AGAP000264-PA-like protein|protein_coding|AS2_scf7... 42 4e-004
ASIC007702-RA AGAP000484-PA-like protein|protein_coding|AS2_scf7... 42 4e-004
ASIC006726-RA Ets|protein_coding|AS2_scf7180000695681:484875:488... 42 4e-004
ASIC005310-RA AGAP008577-PA-like protein|protein_coding|AS2_scf7... 42 4e-004
ASIC003927-RA Forkhead box protein (AaegFOXP)|protein_coding|AS2... 42 4e-004
ASIC003881-RA |protein_coding|AS2_scf7180000695489:4306:12730:-... 42 4e-004
ASIC002276-RA AGAP003821-PA-like protein|protein_coding|AS2_scf7... 42 4e-004
ASIC025169-RA mir-1: mir-1 microRNA precursor family|miRNA|AS2_s... 74 9e-014
ASIC025088-RA mir-1: mir-1 microRNA precursor family|miRNA|AS2_s... 74 9e-014
ASIC019081-RA |protein_coding|AS2_scf7180000696058:1783521:1788... 42 3e-004
ASIC019081-RA |protein_coding|AS2_scf7180000696058:1783521:1788... 42 3e-004
ASIC019081-RA |protein_coding|AS2_scf7180000696058:1783521:1788... 46 2e-005
ASIC019081-RA |protein_coding|AS2_scf7180000696058:1783521:1788... 46 2e-005
ASIC025353-RA mir-iab-4: microRNA mir-iab-4|miRNA|AS2_scf7180000... 86 2e-017
ASIC025254-RA mir-iab-4: microRNA mir-iab-4|miRNA|AS2_scf7180000... 86 2e-017
ASIC025149-RA mir-7: mir-7 microRNA precursor|miRNA|AS2_scf71800... 60 1e-009
ASIC025384-RA mir-8: mir-8/mir-141/mir-200 microRNA precursor fa... 100 2e-021
ASIC025137-RA mir-8: mir-8/mir-141/mir-200 microRNA precursor fa... 100 2e-021
ASIC025184-RA mir-9: mir-9/mir-79 microRNA precursor family|miRN... 58 5e-009
ASIC025047-RA mir-9: mir-9/mir-79 microRNA precursor family|miRN... 58 5e-009
ASIC025330-RA mir-10: mir-10 microRNA precursor family|miRNA|AS2... 62 3e-010
ASIC025335-RA mir-10: mir-10 microRNA precursor family|miRNA|AS2... 60 1e-009
ASIC025060-RA mir-2: mir-2 microRNA precursor|miRNA|AS2_scf71800... 46 2e-005
ASIC025060-RA mir-2: mir-2 microRNA precursor|miRNA|AS2_scf71800... 56 2e-008
ASIC025060-RA mir-2: mir-2 microRNA precursor|miRNA|AS2_scf71800... 56 2e-008
ASIC025399-RA mir-14: microRNA mir-14|miRNA|AS2_scf7180000695939... 50 9e-007
ASIC025034-RA mir-14: microRNA mir-14|miRNA|AS2_scf7180000695939... 50 9e-007
ASIC025114-RA mir-449: microRNA mir-449|miRNA|AS2_scf71800006956... 52 4e-007
ASIC025073-RA mir-449: microRNA mir-449|miRNA|AS2_scf71800006942... 52 4e-007
ASIC025437-RA mir-9: mir-9/mir-79 microRNA precursor family|miRN... 88 6e-018
ASIC025147-RA mir-9: mir-9/mir-79 microRNA precursor family|miRN... 88 6e-018
ASIC025167-RA mir-92: mir-92 microRNA precursor family|miRNA|AS2... 44 9e-005
ASIC025359-RA mir-124: mir-124 microRNA precursor family|miRNA|A... 68 6e-012
ASIC025324-RA mir-124: mir-124 microRNA precursor family|miRNA|A... 66 3e-011
ASIC025165-RA lin-4: lin-4 microRNA precursor|miRNA|AS2_scf71800... 80 2e-015
ASIC025085-RA mir-133: mir-133 microRNA precursor family|miRNA|A... 56 2e-008
ASIC025390-RA mir-184: microRNA mir-184|miRNA|AS2_scf71800006961... 68 7e-012
ASIC025368-RA mir-184: microRNA mir-184|miRNA|AS2_scf71800006961... 68 7e-012
ASIC025385-RA mir-210: microRNA mir-210|miRNA|AS2_scf71800006958... 68 6e-012
ASIC025190-RA mir-210: microRNA mir-210|miRNA|AS2_scf71800006958... 68 6e-012
ASIC025087-RA mir-219: mir-219 microRNA precursor family|miRNA|A... 60 2e-009
ASIC025416-RA mir-263: microRNA mir-263|miRNA|AS2_scf71800006958... 54 9e-008
ASIC025031-RA mir-263: microRNA mir-263|miRNA|AS2_scf71800006949... 48 6e-006
ASIC025240-RA mir-275: microRNA mir-275|miRNA|AS2_scf71800006955... 56 2e-008
ASIC025181-RA mir-275: microRNA mir-275|miRNA|AS2_scf71800006955... 56 2e-008
ASIC025284-RA mir-276: microRNA mir-276|miRNA|AS2_scf71800006960... 84 1e-016
ASIC025250-RA mir-276: microRNA mir-276|miRNA|AS2_scf71800006960... 84 1e-016
ASIC025284-RA mir-276: microRNA mir-276|miRNA|AS2_scf71800006960... 54 1e-007
ASIC025250-RA mir-276: microRNA mir-276|miRNA|AS2_scf71800006960... 54 1e-007
ASIC025217-RA mir-277: microRNA mir-277|miRNA|AS2_scf71800006956... 70 2e-012
ASIC025019-RA mir-277: microRNA mir-277|miRNA|AS2_scf71800006956... 64 1e-010
ASIC025407-RA mir-278: microRNA mir-278|miRNA|AS2_scf71800006960... 58 6e-009
ASIC025096-RA mir-278: microRNA mir-278|miRNA|AS2_scf71800006960... 58 6e-009
ASIC025411-RA mir-279: microRNA mir-279|miRNA|AS2_scf71800006959... 50 1e-006
ASIC025153-RA mir-279: microRNA mir-279|miRNA|AS2_scf71800006959... 50 1e-006
ASIC025238-RA mir-282: microRNA mir-282|miRNA|AS2_scf71800006959... 48 6e-006
ASIC025118-RA mir-282: microRNA mir-282|miRNA|AS2_scf71800006959... 48 6e-006
ASIC025251-RA mir-283: microRNA mir-283|miRNA|AS2_scf71800006956... 52 4e-007
ASIC025062-RA mir-283: microRNA mir-283|miRNA|AS2_scf71800006956... 52 4e-007
ASIC025231-RA mir-286: microRNA mir-286|miRNA|AS2_scf71800006960... 46 2e-005
ASIC025037-RA mir-286: microRNA mir-286|miRNA|AS2_scf71800006960... 46 2e-005
ASIC025347-RA mir-305: microRNA mir-305|miRNA|AS2_scf71800006955... 78 5e-015
ASIC025156-RA mir-305: microRNA mir-305|miRNA|AS2_scf71800006955... 78 5e-015
ASIC025174-RA mir-67: microRNA mir-67|miRNA|AS2_scf7180000696055... 50 1e-006
ASIC025000-RA mir-67: microRNA mir-67|miRNA|AS2_scf7180000696055... 48 5e-006
ASIC025272-RA mir-315: microRNA mir-315|miRNA|AS2_scf71800006900... 54 8e-008
ASIC025227-RA mir-315: microRNA mir-315|miRNA|AS2_scf71800006900... 54 8e-008
ASIC025416-RA mir-263: microRNA mir-263|miRNA|AS2_scf71800006958... 50 1e-006
ASIC025437-RA mir-9: mir-9/mir-79 microRNA precursor family|miRN... 96 3e-020
ASIC025147-RA mir-9: mir-9/mir-79 microRNA precursor family|miRN... 96 3e-020
ASIC025149-RA mir-7: mir-7 microRNA precursor|miRNA|AS2_scf71800... 64 9e-011
ASIC025384-RA mir-8: mir-8/mir-141/mir-200 microRNA precursor fa... 76 2e-014
ASIC025137-RA mir-8: mir-8/mir-141/mir-200 microRNA precursor fa... 76 2e-014
ASIC025385-RA mir-210: microRNA mir-210|miRNA|AS2_scf71800006958... 68 6e-012
ASIC025190-RA mir-210: microRNA mir-210|miRNA|AS2_scf71800006958... 68 6e-012
ASIC025284-RA mir-276: microRNA mir-276|miRNA|AS2_scf71800006960... 54 9e-008
ASIC025250-RA mir-276: microRNA mir-276|miRNA|AS2_scf71800006960... 54 9e-008
ASIC019081-RA |protein_coding|AS2_scf7180000696058:1783521:1788... 46 2e-005
ASIC025407-RA mir-278: microRNA mir-278|miRNA|AS2_scf71800006960... 58 6e-009
ASIC025096-RA mir-278: microRNA mir-278|miRNA|AS2_scf71800006960... 58 6e-009
ASIC019081-RA |protein_coding|AS2_scf7180000696058:1783521:1788... 44 8e-005
ASIC025330-RA mir-10: mir-10 microRNA precursor family|miRNA|AS2... 62 3e-010
ASIC025335-RA mir-10: mir-10 microRNA precursor family|miRNA|AS2... 60 1e-009
ASIC025167-RA mir-92: mir-92 microRNA precursor family|miRNA|AS2... 44 9e-005
ASIC025060-RA mir-2: mir-2 microRNA precursor|miRNA|AS2_scf71800... 46 2e-005
ASIC025114-RA mir-449: microRNA mir-449|miRNA|AS2_scf71800006956... 52 4e-007
ASIC025073-RA mir-449: microRNA mir-449|miRNA|AS2_scf71800006942... 52 4e-007
ASIC025347-RA mir-305: microRNA mir-305|miRNA|AS2_scf71800006955... 86 2e-017
ASIC025156-RA mir-305: microRNA mir-305|miRNA|AS2_scf71800006955... 86 2e-017
ASIC025284-RA mir-276: microRNA mir-276|miRNA|AS2_scf71800006960... 80 1e-015
ASIC025250-RA mir-276: microRNA mir-276|miRNA|AS2_scf71800006960... 80 1e-015
ASIC025238-RA mir-282: microRNA mir-282|miRNA|AS2_scf71800006959... 48 6e-006
ASIC025118-RA mir-282: microRNA mir-282|miRNA|AS2_scf71800006959... 48 6e-006
ASIC025217-RA mir-277: microRNA mir-277|miRNA|AS2_scf71800006956... 66 3e-011
ASIC025019-RA mir-277: microRNA mir-277|miRNA|AS2_scf71800006956... 60 2e-009
ASIC025231-RA mir-286: microRNA mir-286|miRNA|AS2_scf71800006960... 46 2e-005
ASIC025037-RA mir-286: microRNA mir-286|miRNA|AS2_scf71800006960... 46 2e-005
ASIC025184-RA mir-9: mir-9/mir-79 microRNA precursor family|miRN... 58 5e-009
ASIC025047-RA mir-9: mir-9/mir-79 microRNA precursor family|miRN... 58 5e-009
ASIC025411-RA mir-279: microRNA mir-279|miRNA|AS2_scf71800006959... 50 1e-006
ASIC025153-RA mir-279: microRNA mir-279|miRNA|AS2_scf71800006959... 50 1e-006
ASIC025174-RA mir-67: microRNA mir-67|miRNA|AS2_scf7180000696055... 50 1e-006
ASIC025000-RA mir-67: microRNA mir-67|miRNA|AS2_scf7180000696055... 48 5e-006
ASIC025399-RA mir-14: microRNA mir-14|miRNA|AS2_scf7180000695939... 52 2e-007
ASIC025034-RA mir-14: microRNA mir-14|miRNA|AS2_scf7180000695939... 52 2e-007
ASIC025169-RA mir-1: mir-1 microRNA precursor family|miRNA|AS2_s... 64 9e-011
ASIC025088-RA mir-1: mir-1 microRNA precursor family|miRNA|AS2_s... 64 9e-011
ASIC025272-RA mir-315: microRNA mir-315|miRNA|AS2_scf71800006900... 52 3e-007
ASIC025227-RA mir-315: microRNA mir-315|miRNA|AS2_scf71800006900... 52 3e-007
ASIC025060-RA mir-2: mir-2 microRNA precursor|miRNA|AS2_scf71800... 58 4e-009
ASIC025060-RA mir-2: mir-2 microRNA precursor|miRNA|AS2_scf71800... 56 2e-008
ASIC019081-RA |protein_coding|AS2_scf7180000696058:1783521:1788... 42 3e-004
ASIC025240-RA mir-275: microRNA mir-275|miRNA|AS2_scf71800006955... 54 9e-008
ASIC025181-RA mir-275: microRNA mir-275|miRNA|AS2_scf71800006955... 54 9e-008
ASIC025390-RA mir-184: microRNA mir-184|miRNA|AS2_scf71800006961... 76 2e-014
ASIC025368-RA mir-184: microRNA mir-184|miRNA|AS2_scf71800006961... 76 2e-014
ASIC025087-RA mir-219: mir-219 microRNA precursor family|miRNA|A... 60 2e-009
ASIC025165-RA lin-4: lin-4 microRNA precursor|miRNA|AS2_scf71800... 80 2e-015
ASIC019081-RA |protein_coding|AS2_scf7180000696058:1783521:1788... 42 3e-004
ASIC025031-RA mir-263: microRNA mir-263|miRNA|AS2_scf71800006949... 48 5e-006
ASIC025353-RA mir-iab-4: microRNA mir-iab-4|miRNA|AS2_scf7180000... 88 5e-018
ASIC025254-RA mir-iab-4: microRNA mir-iab-4|miRNA|AS2_scf7180000... 88 5e-018
ASIC025085-RA mir-133: mir-133 microRNA precursor family|miRNA|A... 58 6e-009
ASIC019081-RA |protein_coding|AS2_scf7180000696058:1783521:1788... 42 3e-004
ASIC025251-RA mir-283: microRNA mir-283|miRNA|AS2_scf71800006956... 52 4e-007
ASIC025062-RA mir-283: microRNA mir-283|miRNA|AS2_scf71800006956... 52 4e-007
ASIC025359-RA mir-124: mir-124 microRNA precursor family|miRNA|A... 58 5e-009
ASIC025324-RA mir-124: mir-124 microRNA precursor family|miRNA|A... 58 5e-009
ASIC025114-RA mir-449: microRNA mir-449|miRNA|AS2_scf71800006956... 52 4e-007
ASIC025073-RA mir-449: microRNA mir-449|miRNA|AS2_scf71800006942... 52 4e-007
ASIC025184-RA mir-9: mir-9/mir-79 microRNA precursor family|miRN... 58 5e-009
ASIC025047-RA mir-9: mir-9/mir-79 microRNA precursor family|miRN... 58 5e-009
ASIC025060-RA mir-2: mir-2 microRNA precursor|miRNA|AS2_scf71800... 58 4e-009
ASIC025165-RA lin-4: lin-4 microRNA precursor|miRNA|AS2_scf71800... 80 2e-015
ASIC025359-RA mir-124: mir-124 microRNA precursor family|miRNA|A... 58 5e-009
ASIC025324-RA mir-124: mir-124 microRNA precursor family|miRNA|A... 58 5e-009
ASIC025399-RA mir-14: microRNA mir-14|miRNA|AS2_scf7180000695939... 52 2e-007
ASIC025034-RA mir-14: microRNA mir-14|miRNA|AS2_scf7180000695939... 52 2e-007
ASIC025385-RA mir-210: microRNA mir-210|miRNA|AS2_scf71800006958... 68 6e-012
ASIC025190-RA mir-210: microRNA mir-210|miRNA|AS2_scf71800006958... 68 6e-012
ASIC025217-RA mir-277: microRNA mir-277|miRNA|AS2_scf71800006956... 50 2e-006
ASIC025019-RA mir-277: microRNA mir-277|miRNA|AS2_scf71800006956... 44 9e-005
ASIC025416-RA mir-263: microRNA mir-263|miRNA|AS2_scf71800006958... 50 1e-006
ASIC019081-RA |protein_coding|AS2_scf7180000696058:1783521:1788... 42 3e-004
ASIC025353-RA mir-iab-4: microRNA mir-iab-4|miRNA|AS2_scf7180000... 88 5e-018
ASIC025254-RA mir-iab-4: microRNA mir-iab-4|miRNA|AS2_scf7180000... 88 5e-018
ASIC025060-RA mir-2: mir-2 microRNA precursor|miRNA|AS2_scf71800... 56 2e-008
ASIC019081-RA |protein_coding|AS2_scf7180000696058:1783521:1788... 46 2e-005
ASIC025231-RA mir-286: microRNA mir-286|miRNA|AS2_scf71800006960... 46 2e-005
ASIC025037-RA mir-286: microRNA mir-286|miRNA|AS2_scf71800006960... 46 2e-005
ASIC025347-RA mir-305: microRNA mir-305|miRNA|AS2_scf71800006955... 62 3e-010
ASIC025156-RA mir-305: microRNA mir-305|miRNA|AS2_scf71800006955... 62 3e-010
ASIC025169-RA mir-1: mir-1 microRNA precursor family|miRNA|AS2_s... 64 9e-011
ASIC025088-RA mir-1: mir-1 microRNA precursor family|miRNA|AS2_s... 64 9e-011
ASIC025087-RA mir-219: mir-219 microRNA precursor family|miRNA|A... 60 2e-009
ASIC025272-RA mir-315: microRNA mir-315|miRNA|AS2_scf71800006900... 52 3e-007
ASIC025227-RA mir-315: microRNA mir-315|miRNA|AS2_scf71800006900... 52 3e-007
ASIC025031-RA mir-263: microRNA mir-263|miRNA|AS2_scf71800006949... 48 5e-006
ASIC019081-RA |protein_coding|AS2_scf7180000696058:1783521:1788... 42 3e-004
ASIC025240-RA mir-275: microRNA mir-275|miRNA|AS2_scf71800006955... 54 9e-008
ASIC025181-RA mir-275: microRNA mir-275|miRNA|AS2_scf71800006955... 54 9e-008
ASIC025060-RA mir-2: mir-2 microRNA precursor|miRNA|AS2_scf71800... 46 2e-005
ASIC025238-RA mir-282: microRNA mir-282|miRNA|AS2_scf71800006959... 48 6e-006
ASIC025118-RA mir-282: microRNA mir-282|miRNA|AS2_scf71800006959... 48 6e-006
ASIC025174-RA mir-67: microRNA mir-67|miRNA|AS2_scf7180000696055... 50 1e-006
ASIC025000-RA mir-67: microRNA mir-67|miRNA|AS2_scf7180000696055... 48 5e-006
ASIC019081-RA |protein_coding|AS2_scf7180000696058:1783521:1788... 44 8e-005
ASIC025330-RA mir-10: mir-10 microRNA precursor family|miRNA|AS2... 62 3e-010
ASIC025335-RA mir-10: mir-10 microRNA precursor family|miRNA|AS2... 60 1e-009
ASIC025384-RA mir-8: mir-8/mir-141/mir-200 microRNA precursor fa... 84 1e-016
ASIC025137-RA mir-8: mir-8/mir-141/mir-200 microRNA precursor fa... 84 1e-016
ASIC025407-RA mir-278: microRNA mir-278|miRNA|AS2_scf71800006960... 58 6e-009
ASIC025096-RA mir-278: microRNA mir-278|miRNA|AS2_scf71800006960... 58 6e-009
ASIC025284-RA mir-276: microRNA mir-276|miRNA|AS2_scf71800006960... 80 1e-015
ASIC025250-RA mir-276: microRNA mir-276|miRNA|AS2_scf71800006960... 80 1e-015
ASIC025251-RA mir-283: microRNA mir-283|miRNA|AS2_scf71800006956... 52 4e-007
ASIC025062-RA mir-283: microRNA mir-283|miRNA|AS2_scf71800006956... 52 4e-007
ASIC025284-RA mir-276: microRNA mir-276|miRNA|AS2_scf71800006960... 54 9e-008
ASIC025250-RA mir-276: microRNA mir-276|miRNA|AS2_scf71800006960... 54 9e-008
ASIC025411-RA mir-279: microRNA mir-279|miRNA|AS2_scf71800006959... 50 1e-006
ASIC025153-RA mir-279: microRNA mir-279|miRNA|AS2_scf71800006959... 50 1e-006
ASIC025167-RA mir-92: mir-92 microRNA precursor family|miRNA|AS2... 44 9e-005
ASIC025085-RA mir-133: mir-133 microRNA precursor family|miRNA|A... 58 6e-009
ASIC025149-RA mir-7: mir-7 microRNA precursor|miRNA|AS2_scf71800... 64 9e-011
ASIC025390-RA mir-184: microRNA mir-184|miRNA|AS2_scf71800006961... 76 2e-014
ASIC025368-RA mir-184: microRNA mir-184|miRNA|AS2_scf71800006961... 76 2e-014
ASIC025228-RA mir-988: microRNA mir-988|miRNA|AS2_scf71800006960... 52 5e-007
ASIC025157-RA mir-190: microRNA mir-190|miRNA|AS2_scf71800006960... 64 9e-011
ASIC025161-RA mir-999: microRNA mir-999|miRNA|AS2_scf71800006958... 48 6e-006
ASIC025444-RA mir-929: microRNA mir-929|miRNA|AS2_scf71800006952... 80 2e-015
ASIC025111-RA mir-929: microRNA mir-929|miRNA|AS2_scf71800006952... 80 2e-015
ASIC025336-RA mir-252: microRNA mir-252|miRNA|AS2_scf71800006959... 46 3e-005
ASIC025379-RA mir-932: microRNA mir-932|miRNA|AS2_scf71800006961... 52 4e-007
ASIC025213-RA mir-932: microRNA mir-932|miRNA|AS2_scf71800006961... 52 4e-007
ASIC025358-RA mir-927: microRNA mir-927|miRNA|AS2_scf71800006954... 62 4e-010
ASIC025199-RA mir-927: microRNA mir-927|miRNA|AS2_scf71800006954... 62 4e-010
ASIC025333-RA mir-137: microRNA mir-137|miRNA|AS2_scf71800006959... 54 1e-007
ASIC025353-RA mir-iab-4: microRNA mir-iab-4|miRNA|AS2_scf7180000... 88 7e-018
ASIC025254-RA mir-iab-4: microRNA mir-iab-4|miRNA|AS2_scf7180000... 88 7e-018
ASIC019634-RA AGAP006794-PA-like protein|protein_coding|AS2_scf7... 50 2e-006
ASIC019400-RA AGAP011113-PA-like protein|protein_coding|AS2_scf7... 50 2e-006
ASIC007470-RA AGAP007865-PA-like protein|protein_coding|AS2_scf7... 50 2e-006
ASIC012555-RA AGAP001615-PA-like protein|protein_coding|AS2_scf7... 48 7e-006
ASIC019782-RA AGAP007478-PA-like protein|protein_coding|AS2_scf7... 46 3e-005
ASIC021381-RA AGAP002150-PB-like protein|protein_coding|AS2_scf7... 44 1e-004
ASIC021272-RA AGAP006659-PA-like protein|protein_coding|AS2_scf7... 44 1e-004
ASIC019851-RA AGAP007535-PA-like protein|protein_coding|AS2_scf7... 44 1e-004
ASIC019598-RA AGAP006652-PA-like protein|protein_coding|AS2_scf7... 44 1e-004
ASIC019519-RA AGAP006534-PB-like protein|protein_coding|AS2_scf7... 44 1e-004
ASIC019284-RA AGAP011134-PA-like protein|protein_coding|AS2_scf7... 44 1e-004
ASIC019066-RA |protein_coding|AS2_scf7180000696058:17598:18163:... 44 1e-004
ASIC018335-RA |protein_coding|AS2_scf7180000696055:5602056:5603... 44 1e-004
ASIC016383-RA |protein_coding|AS2_scf7180000696047:693295:69405... 44 1e-004
ASIC014856-RA AGAP002290-PA-like protein|protein_coding|AS2_scf7... 44 1e-004
ASIC014668-RA |protein_coding|AS2_scf7180000696027:922400:92389... 44 1e-004
ASIC014293-RA AGAP004619-PA-like protein|protein_coding|AS2_scf7... 44 1e-004
ASIC013860-RA |protein_coding|AS2_scf7180000696017:327237:32906... 44 1e-004
ASIC011809-RA |protein_coding|AS2_scf7180000695974:12050:28568:... 44 1e-004
ASIC010562-RA Phosphoinositide phospholipase C|protein_coding|AS... 44 1e-004
ASIC010409-RA AGAP004888-PA-like protein|protein_coding|AS2_scf7... 44 1e-004
ASIC008845-RA AGAP004050-PC-like protein|protein_coding|AS2_scf7... 44 1e-004
ASIC007891-RA Synaptogyrin|protein_coding|AS2_scf7180000695719:1... 44 1e-004
ASIC007808-RA Sumo ligase|protein_coding|AS2_scf7180000695712:48... 44 1e-004
ASIC007391-RA |protein_coding|AS2_scf7180000695705:2924959:2984... 44 1e-004
ASIC007221-RA Dorsal isoform 1-B|protein_coding|AS2_scf718000069... 44 1e-004
ASIC007162-RA Homeotic protein spalt-major|protein_coding|AS2_sc... 44 1e-004
ASIC006726-RA Ets|protein_coding|AS2_scf7180000695681:484875:488... 44 1e-004
ASIC006190-RA AGAP000974-PA-like protein|protein_coding|AS2_scf7... 44 1e-004
ASIC006087-RA AGAP008482-PA-like protein|protein_coding|AS2_scf7... 44 1e-004
ASIC006078-RA |protein_coding|AS2_scf7180000695676:245735:24733... 44 1e-004
ASIC004923-RA |protein_coding|AS2_scf7180000695555:205294:20885... 44 1e-004
ASIC004414-RA AGAP000218-PA-like protein|protein_coding|AS2_scf7... 44 1e-004
ASIC002990-RA AGAP007180-PA-like protein|protein_coding|AS2_scf7... 44 1e-004
ASIC002989-RA AGAP007180-PA-like protein|protein_coding|AS2_scf7... 44 1e-004
ASIC000821-RA AGAP003189-PA-like protein|protein_coding|AS2_scf7... 44 1e-004
ASIC021626-RA AGAP005700-PA-like protein|protein_coding|AS2_scf7... 42 4e-004
ASIC020113-RA AGAP013139-PA-like protein|protein_coding|AS2_scf7... 42 4e-004
ASIC019667-RA AGAP006776-PA-like protein|protein_coding|AS2_scf7... 42 4e-004
ASIC019402-RA |protein_coding|AS2_scf7180000696059:2058182:2059... 42 4e-004
ASIC017558-RA |protein_coding|AS2_scf7180000696054:1119506:1138... 42 4e-004
ASIC017233-RA Vacuolar protein sorting 13D|protein_coding|AS2_sc... 42 4e-004
ASIC017167-RA AGAP000313-PA-like protein|protein_coding|AS2_scf7... 42 4e-004
ASIC013207-RA AGAP003117-PA-like protein|protein_coding|AS2_scf7... 42 4e-004
ASIC010972-RA |protein_coding|AS2_scf7180000695946:245312:25308... 42 4e-004
ASIC010241-RA AGAP013521-PA-like protein|protein_coding|AS2_scf7... 42 4e-004
ASIC008282-RA AGAP001859-PA-like protein|protein_coding|AS2_scf7... 42 4e-004
ASIC007736-RA |protein_coding|AS2_scf7180000695712:82175:82652:... 42 4e-004
ASIC007686-RA AGAP000646-PA-like protein|protein_coding|AS2_scf7... 42 4e-004
ASIC006400-RA |protein_coding|AS2_scf7180000695681:835822:84204... 42 4e-004
ASIC005346-RA AGAP002132-PA-like protein|protein_coding|AS2_scf7... 42 4e-004
ASIC005329-RA AGAP002132-PA-like protein|protein_coding|AS2_scf7... 42 4e-004
ASIC004438-RA AGAP000217-PA-like protein|protein_coding|AS2_scf7... 42 4e-004
ASIC003945-RA AGAP009657-PA-like protein|protein_coding|AS2_scf7... 42 4e-004
ASIC003881-RA |protein_coding|AS2_scf7180000695489:4306:12730:-... 42 4e-004
ASIC003096-RA AGAP005440-PA-like protein|protein_coding|AS2_scf7... 42 4e-004
ASIC001346-RA AGAP002702-PA-like protein|protein_coding|AS2_scf7... 42 4e-004
ASIC025333-RA mir-137: microRNA mir-137|miRNA|AS2_scf71800006959... 54 1e-007
ASIC025157-RA mir-190: microRNA mir-190|miRNA|AS2_scf71800006960... 74 1e-013
ASIC025336-RA mir-252: microRNA mir-252|miRNA|AS2_scf71800006959... 46 3e-005
ASIC025358-RA mir-927: microRNA mir-927|miRNA|AS2_scf71800006954... 52 4e-007
ASIC025199-RA mir-927: microRNA mir-927|miRNA|AS2_scf71800006954... 52 4e-007
ASIC025444-RA mir-929: microRNA mir-929|miRNA|AS2_scf71800006952... 88 9e-018
ASIC025111-RA mir-929: microRNA mir-929|miRNA|AS2_scf71800006952... 88 9e-018
ASIC025379-RA mir-932: microRNA mir-932|miRNA|AS2_scf71800006961... 46 3e-005
ASIC025213-RA mir-932: microRNA mir-932|miRNA|AS2_scf71800006961... 46 3e-005
ASIC025228-RA mir-988: microRNA mir-988|miRNA|AS2_scf71800006960... 50 2e-006
ASIC025447-RA mir-996: microRNA mir-996|miRNA|AS2_scf71800006959... 68 6e-012
ASIC025014-RA mir-996: microRNA mir-996|miRNA|AS2_scf71800006959... 68 6e-012
ASIC025161-RA mir-999: microRNA mir-999|miRNA|AS2_scf71800006958... 48 7e-006
ASIC025353-RA mir-iab-4: microRNA mir-iab-4|miRNA|AS2_scf7180000... 88 7e-018
ASIC025254-RA mir-iab-4: microRNA mir-iab-4|miRNA|AS2_scf7180000... 88 7e-018
ASIC019081-RA |protein_coding|AS2_scf7180000696058:1783521:1788... 42 3e-004
ASIC019081-RA |protein_coding|AS2_scf7180000696058:1783521:1788... 42 3e-004
ASIC025060-RA mir-2: mir-2 microRNA precursor|miRNA|AS2_scf71800... 46 2e-005
ASIC025411-RA mir-279: microRNA mir-279|miRNA|AS2_scf71800006959... 52 4e-007
ASIC025153-RA mir-279: microRNA mir-279|miRNA|AS2_scf71800006959... 52 4e-007
ASIC025165-RA lin-4: lin-4 microRNA precursor|miRNA|AS2_scf71800... 80 2e-015
ASIC025416-RA mir-263: microRNA mir-263|miRNA|AS2_scf71800006958... 64 9e-011
ASIC025031-RA mir-263: microRNA mir-263|miRNA|AS2_scf71800006949... 48 4e-006
ASIC025385-RA mir-210: microRNA mir-210|miRNA|AS2_scf71800006958... 68 5e-012
ASIC025190-RA mir-210: microRNA mir-210|miRNA|AS2_scf71800006958... 68 5e-012
ASIC025184-RA mir-9: mir-9/mir-79 microRNA precursor family|miRN... 58 5e-009
ASIC025047-RA mir-9: mir-9/mir-79 microRNA precursor family|miRN... 58 5e-009
ASIC025149-RA mir-7: mir-7 microRNA precursor|miRNA|AS2_scf71800... 60 1e-009
ASIC025238-RA mir-282: microRNA mir-282|miRNA|AS2_scf71800006959... 48 6e-006
ASIC025118-RA mir-282: microRNA mir-282|miRNA|AS2_scf71800006959... 48 6e-006
ASIC025251-RA mir-283: microRNA mir-283|miRNA|AS2_scf71800006956... 52 4e-007
ASIC025062-RA mir-283: microRNA mir-283|miRNA|AS2_scf71800006956... 52 4e-007
ASIC025085-RA mir-133: mir-133 microRNA precursor family|miRNA|A... 70 1e-012
ASIC025407-RA mir-278: microRNA mir-278|miRNA|AS2_scf71800006960... 58 6e-009
ASIC025096-RA mir-278: microRNA mir-278|miRNA|AS2_scf71800006960... 58 6e-009
ASIC025060-RA mir-2: mir-2 microRNA precursor|miRNA|AS2_scf71800... 56 2e-008
ASIC025359-RA mir-124: mir-124 microRNA precursor family|miRNA|A... 60 2e-009
ASIC025324-RA mir-124: mir-124 microRNA precursor family|miRNA|A... 58 6e-009
ASIC025347-RA mir-305: microRNA mir-305|miRNA|AS2_scf71800006955... 70 1e-012
ASIC025156-RA mir-305: microRNA mir-305|miRNA|AS2_scf71800006955... 70 1e-012
ASIC025284-RA mir-276: microRNA mir-276|miRNA|AS2_scf71800006960... 54 1e-007
ASIC025250-RA mir-276: microRNA mir-276|miRNA|AS2_scf71800006960... 54 1e-007
ASIC025284-RA mir-276: microRNA mir-276|miRNA|AS2_scf71800006960... 68 6e-012
ASIC025250-RA mir-276: microRNA mir-276|miRNA|AS2_scf71800006960... 68 6e-012
ASIC025272-RA mir-315: microRNA mir-315|miRNA|AS2_scf71800006900... 48 5e-006
ASIC025227-RA mir-315: microRNA mir-315|miRNA|AS2_scf71800006900... 48 5e-006
ASIC025217-RA mir-277: microRNA mir-277|miRNA|AS2_scf71800006956... 70 1e-012
ASIC025019-RA mir-277: microRNA mir-277|miRNA|AS2_scf71800006956... 64 9e-011
ASIC025390-RA mir-184: microRNA mir-184|miRNA|AS2_scf71800006961... 58 6e-009
ASIC025368-RA mir-184: microRNA mir-184|miRNA|AS2_scf71800006961... 58 6e-009
ASIC025231-RA mir-286: microRNA mir-286|miRNA|AS2_scf71800006960... 48 6e-006
ASIC025037-RA mir-286: microRNA mir-286|miRNA|AS2_scf71800006960... 48 6e-006
ASIC019081-RA |protein_coding|AS2_scf7180000696058:1783521:1788... 46 2e-005
ASIC025174-RA mir-67: microRNA mir-67|miRNA|AS2_scf7180000696055... 50 1e-006
ASIC025000-RA mir-67: microRNA mir-67|miRNA|AS2_scf7180000696055... 48 5e-006
ASIC025060-RA mir-2: mir-2 microRNA precursor|miRNA|AS2_scf71800... 58 4e-009
ASIC025384-RA mir-8: mir-8/mir-141/mir-200 microRNA precursor fa... 82 4e-016
ASIC025137-RA mir-8: mir-8/mir-141/mir-200 microRNA precursor fa... 82 4e-016
ASIC025114-RA mir-449: microRNA mir-449|miRNA|AS2_scf71800006956... 58 5e-009
ASIC025073-RA mir-449: microRNA mir-449|miRNA|AS2_scf71800006942... 58 5e-009
ASIC025169-RA mir-1: mir-1 microRNA precursor family|miRNA|AS2_s... 62 4e-010
ASIC025088-RA mir-1: mir-1 microRNA precursor family|miRNA|AS2_s... 62 4e-010
ASIC025330-RA mir-10: mir-10 microRNA precursor family|miRNA|AS2... 54 7e-008
ASIC025335-RA mir-10: mir-10 microRNA precursor family|miRNA|AS2... 52 3e-007
ASIC025353-RA mir-iab-4: microRNA mir-iab-4|miRNA|AS2_scf7180000... 86 2e-017
ASIC025254-RA mir-iab-4: microRNA mir-iab-4|miRNA|AS2_scf7180000... 86 2e-017
ASIC025240-RA mir-275: microRNA mir-275|miRNA|AS2_scf71800006955... 54 9e-008
ASIC025181-RA mir-275: microRNA mir-275|miRNA|AS2_scf71800006955... 54 9e-008
ASIC025399-RA mir-14: microRNA mir-14|miRNA|AS2_scf7180000695939... 54 6e-008
ASIC025034-RA mir-14: microRNA mir-14|miRNA|AS2_scf7180000695939... 54 6e-008
ASIC025437-RA mir-9: mir-9/mir-79 microRNA precursor family|miRN... 82 4e-016
ASIC025147-RA mir-9: mir-9/mir-79 microRNA precursor family|miRN... 82 4e-016
ASIC025087-RA mir-219: mir-219 microRNA precursor family|miRNA|A... 58 6e-009
ASIC025167-RA mir-92: mir-92 microRNA precursor family|miRNA|AS2... 44 8e-005
ASIC025437-RA mir-9: mir-9/mir-79 microRNA precursor family|miRN... 82 3e-016
ASIC025147-RA mir-9: mir-9/mir-79 microRNA precursor family|miRN... 82 3e-016
ASIC025114-RA mir-449: microRNA mir-449|miRNA|AS2_scf71800006956... 52 4e-007
ASIC025073-RA mir-449: microRNA mir-449|miRNA|AS2_scf71800006942... 52 4e-007
ASIC025169-RA mir-1: mir-1 microRNA precursor family|miRNA|AS2_s... 90 2e-018
ASIC025088-RA mir-1: mir-1 microRNA precursor family|miRNA|AS2_s... 90 2e-018
ASIC025390-RA mir-184: microRNA mir-184|miRNA|AS2_scf71800006961... 58 6e-009
ASIC025368-RA mir-184: microRNA mir-184|miRNA|AS2_scf71800006961... 58 6e-009
ASIC025060-RA mir-2: mir-2 microRNA precursor|miRNA|AS2_scf71800... 58 4e-009
ASIC025347-RA mir-305: microRNA mir-305|miRNA|AS2_scf71800006955... 70 1e-012
ASIC025156-RA mir-305: microRNA mir-305|miRNA|AS2_scf71800006955... 70 1e-012
ASIC025167-RA mir-92: mir-92 microRNA precursor family|miRNA|AS2... 44 8e-005
ASIC025231-RA mir-286: microRNA mir-286|miRNA|AS2_scf71800006960... 48 7e-006
ASIC025037-RA mir-286: microRNA mir-286|miRNA|AS2_scf71800006960... 48 7e-006
ASIC025411-RA mir-279: microRNA mir-279|miRNA|AS2_scf71800006959... 50 1e-006
ASIC025153-RA mir-279: microRNA mir-279|miRNA|AS2_scf71800006959... 50 1e-006
ASIC025031-RA mir-263: microRNA mir-263|miRNA|AS2_scf71800006949... 48 4e-006
ASIC025353-RA mir-iab-4: microRNA mir-iab-4|miRNA|AS2_scf7180000... 78 4e-015
ASIC025254-RA mir-iab-4: microRNA mir-iab-4|miRNA|AS2_scf7180000... 78 4e-015
ASIC019081-RA |protein_coding|AS2_scf7180000696058:1783521:1788... 42 3e-004
ASIC025284-RA mir-276: microRNA mir-276|miRNA|AS2_scf71800006960... 76 2e-014
ASIC025250-RA mir-276: microRNA mir-276|miRNA|AS2_scf71800006960... 76 2e-014
ASIC025149-RA mir-7: mir-7 microRNA precursor|miRNA|AS2_scf71800... 60 1e-009
ASIC019081-RA |protein_coding|AS2_scf7180000696058:1783521:1788... 42 3e-004
ASIC025087-RA mir-219: mir-219 microRNA precursor family|miRNA|A... 58 6e-009
ASIC025437-RA mir-9: mir-9/mir-79 microRNA precursor family|miRN... 82 3e-016
ASIC025147-RA mir-9: mir-9/mir-79 microRNA precursor family|miRN... 82 3e-016
ASIC025384-RA mir-8: mir-8/mir-141/mir-200 microRNA precursor fa... 78 6e-015
ASIC025137-RA mir-8: mir-8/mir-141/mir-200 microRNA precursor fa... 78 6e-015
ASIC025251-RA mir-283: microRNA mir-283|miRNA|AS2_scf71800006956... 52 4e-007
ASIC025062-RA mir-283: microRNA mir-283|miRNA|AS2_scf71800006956... 52 4e-007
ASIC019081-RA |protein_coding|AS2_scf7180000696058:1783521:1788... 44 8e-005
ASIC025284-RA mir-276: microRNA mir-276|miRNA|AS2_scf71800006960... 46 2e-005
ASIC025250-RA mir-276: microRNA mir-276|miRNA|AS2_scf71800006960... 46 2e-005
ASIC025385-RA mir-210: microRNA mir-210|miRNA|AS2_scf71800006958... 68 6e-012
ASIC025190-RA mir-210: microRNA mir-210|miRNA|AS2_scf71800006958... 68 6e-012
ASIC025033-RA mir-317: microRNA mir-317|miRNA|AS2_scf71800006953... 42 3e-004
ASIC025238-RA mir-282: microRNA mir-282|miRNA|AS2_scf71800006959... 48 5e-006
ASIC025118-RA mir-282: microRNA mir-282|miRNA|AS2_scf71800006959... 48 5e-006
ASIC025359-RA mir-124: mir-124 microRNA precursor family|miRNA|A... 64 9e-011
ASIC025324-RA mir-124: mir-124 microRNA precursor family|miRNA|A... 64 9e-011
ASIC025407-RA mir-278: microRNA mir-278|miRNA|AS2_scf71800006960... 58 6e-009
ASIC025096-RA mir-278: microRNA mir-278|miRNA|AS2_scf71800006960... 58 6e-009
ASIC025060-RA mir-2: mir-2 microRNA precursor|miRNA|AS2_scf71800... 46 2e-005
ASIC025174-RA mir-67: microRNA mir-67|miRNA|AS2_scf7180000696055... 50 1e-006
ASIC025000-RA mir-67: microRNA mir-67|miRNA|AS2_scf7180000696055... 48 5e-006
ASIC025165-RA lin-4: lin-4 microRNA precursor|miRNA|AS2_scf71800... 80 2e-015
ASIC025335-RA mir-10: mir-10 microRNA precursor family|miRNA|AS2... 54 7e-008
ASIC025330-RA mir-10: mir-10 microRNA precursor family|miRNA|AS2... 54 7e-008
ASIC025184-RA mir-9: mir-9/mir-79 microRNA precursor family|miRN... 62 3e-010
ASIC025047-RA mir-9: mir-9/mir-79 microRNA precursor family|miRN... 62 3e-010
ASIC025272-RA mir-315: microRNA mir-315|miRNA|AS2_scf71800006900... 52 3e-007
ASIC025227-RA mir-315: microRNA mir-315|miRNA|AS2_scf71800006900... 52 3e-007
ASIC025060-RA mir-2: mir-2 microRNA precursor|miRNA|AS2_scf71800... 54 6e-008
ASIC025416-RA mir-263: microRNA mir-263|miRNA|AS2_scf71800006958... 54 9e-008
ASIC025217-RA mir-277: microRNA mir-277|miRNA|AS2_scf71800006956... 70 2e-012
ASIC025019-RA mir-277: microRNA mir-277|miRNA|AS2_scf71800006956... 64 1e-010
ASIC025399-RA mir-14: microRNA mir-14|miRNA|AS2_scf7180000695939... 54 6e-008
ASIC025034-RA mir-14: microRNA mir-14|miRNA|AS2_scf7180000695939... 54 6e-008
ASIC025240-RA mir-275: microRNA mir-275|miRNA|AS2_scf71800006955... 54 9e-008
ASIC025181-RA mir-275: microRNA mir-275|miRNA|AS2_scf71800006955... 54 9e-008
ASIC025085-RA mir-133: mir-133 microRNA precursor family|miRNA|A... 68 6e-012
ASIC025174-RA mir-67: microRNA mir-67|miRNA|AS2_scf7180000696055... 50 1e-006
ASIC025000-RA mir-67: microRNA mir-67|miRNA|AS2_scf7180000696055... 48 5e-006
ASIC025060-RA mir-2: mir-2 microRNA precursor|miRNA|AS2_scf71800... 58 4e-009
ASIC025411-RA mir-279: microRNA mir-279|miRNA|AS2_scf71800006959... 50 1e-006
ASIC025153-RA mir-279: microRNA mir-279|miRNA|AS2_scf71800006959... 50 1e-006
ASIC025251-RA mir-283: microRNA mir-283|miRNA|AS2_scf71800006956... 52 4e-007
ASIC025062-RA mir-283: microRNA mir-283|miRNA|AS2_scf71800006956... 52 4e-007
ASIC025384-RA mir-8: mir-8/mir-141/mir-200 microRNA precursor fa... 84 1e-016
ASIC025137-RA mir-8: mir-8/mir-141/mir-200 microRNA precursor fa... 84 1e-016
ASIC025347-RA mir-305: microRNA mir-305|miRNA|AS2_scf71800006955... 70 1e-012
ASIC025156-RA mir-305: microRNA mir-305|miRNA|AS2_scf71800006955... 70 1e-012
ASIC025184-RA mir-9: mir-9/mir-79 microRNA precursor family|miRN... 58 5e-009
ASIC025047-RA mir-9: mir-9/mir-79 microRNA precursor family|miRN... 58 5e-009
ASIC025238-RA mir-282: microRNA mir-282|miRNA|AS2_scf71800006959... 48 5e-006
ASIC025118-RA mir-282: microRNA mir-282|miRNA|AS2_scf71800006959... 48 5e-006
ASIC025085-RA mir-133: mir-133 microRNA precursor family|miRNA|A... 58 6e-009
ASIC019081-RA |protein_coding|AS2_scf7180000696058:1783521:1788... 44 8e-005
ASIC025399-RA mir-14: microRNA mir-14|miRNA|AS2_scf7180000695939... 52 2e-007
ASIC025034-RA mir-14: microRNA mir-14|miRNA|AS2_scf7180000695939... 52 2e-007
ASIC025114-RA mir-449: microRNA mir-449|miRNA|AS2_scf71800006956... 52 4e-007
ASIC025073-RA mir-449: microRNA mir-449|miRNA|AS2_scf71800006942... 52 4e-007
ASIC025330-RA mir-10: mir-10 microRNA precursor family|miRNA|AS2... 62 3e-010
ASIC025335-RA mir-10: mir-10 microRNA precursor family|miRNA|AS2... 60 1e-009
ASIC025169-RA mir-1: mir-1 microRNA precursor family|miRNA|AS2_s... 72 4e-013
ASIC025088-RA mir-1: mir-1 microRNA precursor family|miRNA|AS2_s... 72 4e-013
ASIC025060-RA mir-2: mir-2 microRNA precursor|miRNA|AS2_scf71800... 56 2e-008
ASIC025407-RA mir-278: microRNA mir-278|miRNA|AS2_scf71800006960... 58 6e-009
ASIC025096-RA mir-278: microRNA mir-278|miRNA|AS2_scf71800006960... 58 6e-009
ASIC019081-RA |protein_coding|AS2_scf7180000696058:1783521:1788... 46 2e-005
ASIC025353-RA mir-iab-4: microRNA mir-iab-4|miRNA|AS2_scf7180000... 88 5e-018
ASIC025254-RA mir-iab-4: microRNA mir-iab-4|miRNA|AS2_scf7180000... 88 5e-018
ASIC025060-RA mir-2: mir-2 microRNA precursor|miRNA|AS2_scf71800... 46 2e-005
ASIC025385-RA mir-210: microRNA mir-210|miRNA|AS2_scf71800006958... 68 6e-012
ASIC025190-RA mir-210: microRNA mir-210|miRNA|AS2_scf71800006958... 68 6e-012
ASIC025165-RA lin-4: lin-4 microRNA precursor|miRNA|AS2_scf71800... 80 2e-015
ASIC025217-RA mir-277: microRNA mir-277|miRNA|AS2_scf71800006956... 66 3e-011
ASIC025019-RA mir-277: microRNA mir-277|miRNA|AS2_scf71800006956... 60 2e-009
ASIC025359-RA mir-124: mir-124 microRNA precursor family|miRNA|A... 58 5e-009
ASIC025324-RA mir-124: mir-124 microRNA precursor family|miRNA|A... 58 5e-009
ASIC019081-RA |protein_coding|AS2_scf7180000696058:1783521:1788... 42 3e-004
ASIC025087-RA mir-219: mir-219 microRNA precursor family|miRNA|A... 60 2e-009
ASIC025231-RA mir-286: microRNA mir-286|miRNA|AS2_scf71800006960... 46 2e-005
ASIC025037-RA mir-286: microRNA mir-286|miRNA|AS2_scf71800006960... 46 2e-005
ASIC025272-RA mir-315: microRNA mir-315|miRNA|AS2_scf71800006900... 52 3e-007
ASIC025227-RA mir-315: microRNA mir-315|miRNA|AS2_scf71800006900... 52 3e-007
ASIC025031-RA mir-263: microRNA mir-263|miRNA|AS2_scf71800006949... 48 5e-006
ASIC025167-RA mir-92: mir-92 microRNA precursor family|miRNA|AS2... 44 9e-005
ASIC019081-RA |protein_coding|AS2_scf7180000696058:1783521:1788... 42 3e-004
ASIC025416-RA mir-263: microRNA mir-263|miRNA|AS2_scf71800006958... 50 1e-006
ASIC025240-RA mir-275: microRNA mir-275|miRNA|AS2_scf71800006955... 54 9e-008
ASIC025181-RA mir-275: microRNA mir-275|miRNA|AS2_scf71800006955... 54 9e-008
ASIC025284-RA mir-276: microRNA mir-276|miRNA|AS2_scf71800006960... 80 1e-015
ASIC025250-RA mir-276: microRNA mir-276|miRNA|AS2_scf71800006960... 80 1e-015
ASIC025149-RA mir-7: mir-7 microRNA precursor|miRNA|AS2_scf71800... 64 9e-011
ASIC025390-RA mir-184: microRNA mir-184|miRNA|AS2_scf71800006961... 88 6e-018
ASIC025368-RA mir-184: microRNA mir-184|miRNA|AS2_scf71800006961... 88 6e-018
ASIC025437-RA mir-9: mir-9/mir-79 microRNA precursor family|miRN... 88 7e-018
ASIC025147-RA mir-9: mir-9/mir-79 microRNA precursor family|miRN... 88 7e-018
ASIC025284-RA mir-276: microRNA mir-276|miRNA|AS2_scf71800006960... 54 9e-008
ASIC025250-RA mir-276: microRNA mir-276|miRNA|AS2_scf71800006960... 54 9e-008
ASIC025330-RA mir-10: mir-10 microRNA precursor family|miRNA|AS2... 101 4e-022
ASIC025335-RA mir-10: mir-10 microRNA precursor family|miRNA|AS2... 100 1e-021
ASIC025359-RA mir-124: mir-124 microRNA precursor family|miRNA|A... 62 5e-010
ASIC025324-RA mir-124: mir-124 microRNA precursor family|miRNA|A... 62 5e-010
ASIC025085-RA mir-133: mir-133 microRNA precursor family|miRNA|A... 54 1e-007
ASIC025333-RA mir-137: microRNA mir-137|miRNA|AS2_scf71800006959... 54 1e-007
ASIC025399-RA mir-14: microRNA mir-14|miRNA|AS2_scf7180000695939... 48 7e-006
ASIC025034-RA mir-14: microRNA mir-14|miRNA|AS2_scf7180000695939... 48 7e-006
ASIC025390-RA mir-184: microRNA mir-184|miRNA|AS2_scf71800006961... 48 8e-006
ASIC025368-RA mir-184: microRNA mir-184|miRNA|AS2_scf71800006961... 48 8e-006
ASIC025157-RA mir-190: microRNA mir-190|miRNA|AS2_scf71800006960... 56 3e-008
ASIC025169-RA mir-1: mir-1 microRNA precursor family|miRNA|AS2_s... 50 2e-006
ASIC025088-RA mir-1: mir-1 microRNA precursor family|miRNA|AS2_s... 50 2e-006
ASIC025169-RA mir-1: mir-1 microRNA precursor family|miRNA|AS2_s... 50 1e-006
ASIC025088-RA mir-1: mir-1 microRNA precursor family|miRNA|AS2_s... 50 1e-006
ASIC025385-RA mir-210: microRNA mir-210|miRNA|AS2_scf71800006958... 84 1e-016
ASIC025190-RA mir-210: microRNA mir-210|miRNA|AS2_scf71800006958... 84 1e-016
ASIC025336-RA mir-252: microRNA mir-252|miRNA|AS2_scf71800006959... 44 9e-005
ASIC025416-RA mir-263: microRNA mir-263|miRNA|AS2_scf71800006958... 48 8e-006
ASIC025031-RA mir-263: microRNA mir-263|miRNA|AS2_scf71800006949... 46 2e-005
ASIC025284-RA mir-276: microRNA mir-276|miRNA|AS2_scf71800006960... 56 3e-008
ASIC025250-RA mir-276: microRNA mir-276|miRNA|AS2_scf71800006960... 56 3e-008
ASIC025217-RA mir-277: microRNA mir-277|miRNA|AS2_scf71800006956... 50 2e-006
ASIC025019-RA mir-277: microRNA mir-277|miRNA|AS2_scf71800006956... 50 2e-006
ASIC025238-RA mir-282: microRNA mir-282|miRNA|AS2_scf71800006959... 48 6e-006
ASIC025118-RA mir-282: microRNA mir-282|miRNA|AS2_scf71800006959... 48 6e-006
ASIC025251-RA mir-283: microRNA mir-283|miRNA|AS2_scf71800006956... 42 3e-004
ASIC025062-RA mir-283: microRNA mir-283|miRNA|AS2_scf71800006956... 42 3e-004
ASIC019081-RA |protein_coding|AS2_scf7180000696058:1783521:1788... 46 3e-005
ASIC025347-RA mir-305: microRNA mir-305|miRNA|AS2_scf71800006955... 54 9e-008
ASIC025156-RA mir-305: microRNA mir-305|miRNA|AS2_scf71800006955... 54 9e-008
ASIC025174-RA mir-67: microRNA mir-67|miRNA|AS2_scf7180000696055... 50 2e-006
ASIC025000-RA mir-67: microRNA mir-67|miRNA|AS2_scf7180000696055... 48 7e-006
ASIC025020-RA mir-33: microRNA mir-33|miRNA|AS2_scf7180000695557... 48 6e-006
ASIC025020-RA mir-33: microRNA mir-33|miRNA|AS2_scf7180000695557... 48 6e-006
ASIC025114-RA mir-449: microRNA mir-449|miRNA|AS2_scf71800006956... 46 3e-005
ASIC025073-RA mir-449: microRNA mir-449|miRNA|AS2_scf71800006942... 46 3e-005
ASIC025114-RA mir-449: microRNA mir-449|miRNA|AS2_scf71800006956... 46 3e-005
ASIC025073-RA mir-449: microRNA mir-449|miRNA|AS2_scf71800006942... 46 3e-005
ASIC025149-RA mir-7: mir-7 microRNA precursor|miRNA|AS2_scf71800... 62 5e-010
ASIC025437-RA mir-9: mir-9/mir-79 microRNA precursor family|miRN... 48 5e-006
ASIC025147-RA mir-9: mir-9/mir-79 microRNA precursor family|miRN... 48 5e-006
ASIC025384-RA mir-8: mir-8/mir-141/mir-200 microRNA precursor fa... 62 4e-010
ASIC025137-RA mir-8: mir-8/mir-141/mir-200 microRNA precursor fa... 62 4e-010
ASIC025358-RA mir-927: microRNA mir-927|miRNA|AS2_scf71800006954... 54 1e-007
ASIC025199-RA mir-927: microRNA mir-927|miRNA|AS2_scf71800006954... 54 1e-007
ASIC025444-RA mir-929: microRNA mir-929|miRNA|AS2_scf71800006952... 46 3e-005
ASIC025111-RA mir-929: microRNA mir-929|miRNA|AS2_scf71800006952... 46 3e-005
ASIC025379-RA mir-932: microRNA mir-932|miRNA|AS2_scf71800006961... 48 8e-006
ASIC025213-RA mir-932: microRNA mir-932|miRNA|AS2_scf71800006961... 48 8e-006
ASIC025184-RA mir-9: mir-9/mir-79 microRNA precursor family|miRN... 42 4e-004
ASIC025047-RA mir-9: mir-9/mir-79 microRNA precursor family|miRN... 42 4e-004
ASIC025174-RA mir-67: microRNA mir-67|miRNA|AS2_scf7180000696055... 46 1e-005
ASIC025000-RA mir-67: microRNA mir-67|miRNA|AS2_scf7180000696055... 46 1e-005
ASIC025284-RA mir-276: microRNA mir-276|miRNA|AS2_scf71800006960... 46 1e-005
ASIC025250-RA mir-276: microRNA mir-276|miRNA|AS2_scf71800006960... 46 1e-005
ASIC025385-RA mir-210: microRNA mir-210|miRNA|AS2_scf71800006958... 44 5e-005
ASIC025190-RA mir-210: microRNA mir-210|miRNA|AS2_scf71800006958... 44 5e-005
ASIC025335-RA mir-10: mir-10 microRNA precursor family|miRNA|AS2... 54 5e-008
ASIC025330-RA mir-10: mir-10 microRNA precursor family|miRNA|AS2... 54 5e-008
ASIC025184-RA mir-9: mir-9/mir-79 microRNA precursor family|miRN... 56 1e-008
ASIC025047-RA mir-9: mir-9/mir-79 microRNA precursor family|miRN... 56 1e-008
ASIC025384-RA mir-8: mir-8/mir-141/mir-200 microRNA precursor fa... 46 1e-005
ASIC025137-RA mir-8: mir-8/mir-141/mir-200 microRNA precursor fa... 46 1e-005
ASIC025385-RA mir-210: microRNA mir-210|miRNA|AS2_scf71800006958... 60 2e-009
ASIC025190-RA mir-210: microRNA mir-210|miRNA|AS2_scf71800006958... 60 2e-009
ASIC025157-RA mir-190: microRNA mir-190|miRNA|AS2_scf71800006960... 72 4e-013
ASIC025149-RA mir-7: mir-7 microRNA precursor|miRNA|AS2_scf71800... 60 2e-009
ASIC025020-RA mir-33: microRNA mir-33|miRNA|AS2_scf7180000695557... 44 1e-004
ASIC025240-RA mir-275: microRNA mir-275|miRNA|AS2_scf71800006955... 50 2e-006
ASIC025181-RA mir-275: microRNA mir-275|miRNA|AS2_scf71800006955... 50 2e-006
ASIC025284-RA mir-276: microRNA mir-276|miRNA|AS2_scf71800006960... 54 1e-007
ASIC025250-RA mir-276: microRNA mir-276|miRNA|AS2_scf71800006960... 54 1e-007
ASIC025217-RA mir-277: microRNA mir-277|miRNA|AS2_scf71800006956... 50 2e-006
ASIC025019-RA mir-277: microRNA mir-277|miRNA|AS2_scf71800006956... 50 2e-006
ASIC025238-RA mir-282: microRNA mir-282|miRNA|AS2_scf71800006959... 42 4e-004
ASIC025118-RA mir-282: microRNA mir-282|miRNA|AS2_scf71800006959... 42 4e-004
ASIC025174-RA mir-67: microRNA mir-67|miRNA|AS2_scf7180000696055... 50 2e-006
ASIC025000-RA mir-67: microRNA mir-67|miRNA|AS2_scf7180000696055... 48 6e-006
ASIC025330-RA mir-10: mir-10 microRNA precursor family|miRNA|AS2... 101 5e-022
ASIC025335-RA mir-10: mir-10 microRNA precursor family|miRNA|AS2... 100 2e-021
ASIC025379-RA mir-932: microRNA mir-932|miRNA|AS2_scf71800006961... 48 6e-006
ASIC025213-RA mir-932: microRNA mir-932|miRNA|AS2_scf71800006961... 48 6e-006
ASIC025384-RA mir-8: mir-8/mir-141/mir-200 microRNA precursor fa... 62 4e-010
ASIC025137-RA mir-8: mir-8/mir-141/mir-200 microRNA precursor fa... 62 4e-010
ASIC025333-RA mir-137: microRNA mir-137|miRNA|AS2_scf71800006959... 52 4e-007
ASIC025353-RA mir-iab-4: microRNA mir-iab-4|miRNA|AS2_scf7180000... 78 7e-015
ASIC025254-RA mir-iab-4: microRNA mir-iab-4|miRNA|AS2_scf7180000... 78 7e-015
ASIC025085-RA mir-133: mir-133 microRNA precursor family|miRNA|A... 54 1e-007
ASIC025399-RA mir-14: microRNA mir-14|miRNA|AS2_scf7180000695939... 48 6e-006
ASIC025034-RA mir-14: microRNA mir-14|miRNA|AS2_scf7180000695939... 48 6e-006
ASIC025033-RA mir-317: microRNA mir-317|miRNA|AS2_scf71800006953... 46 2e-005
ASIC025336-RA mir-252: microRNA mir-252|miRNA|AS2_scf71800006959... 44 1e-004
ASIC025416-RA mir-263: microRNA mir-263|miRNA|AS2_scf71800006958... 48 6e-006
ASIC025251-RA mir-283: microRNA mir-283|miRNA|AS2_scf71800006956... 42 4e-004
ASIC025062-RA mir-283: microRNA mir-283|miRNA|AS2_scf71800006956... 42 4e-004
ASIC025437-RA mir-9: mir-9/mir-79 microRNA precursor family|miRN... 48 6e-006
ASIC025147-RA mir-9: mir-9/mir-79 microRNA precursor family|miRN... 48 6e-006
ASIC025359-RA mir-124: mir-124 microRNA precursor family|miRNA|A... 66 3e-011
ASIC025324-RA mir-124: mir-124 microRNA precursor family|miRNA|A... 66 3e-011
ASIC025114-RA mir-449: microRNA mir-449|miRNA|AS2_scf71800006956... 46 3e-005
ASIC025073-RA mir-449: microRNA mir-449|miRNA|AS2_scf71800006942... 46 3e-005
ASIC025184-RA mir-9: mir-9/mir-79 microRNA precursor family|miRN... 52 4e-007
ASIC025047-RA mir-9: mir-9/mir-79 microRNA precursor family|miRN... 52 4e-007
ASIC025390-RA mir-184: microRNA mir-184|miRNA|AS2_scf71800006961... 54 1e-007
ASIC025368-RA mir-184: microRNA mir-184|miRNA|AS2_scf71800006961... 54 1e-007
ASIC019081-RA |protein_coding|AS2_scf7180000696058:1783521:1788... 44 1e-004
ASIC025281-RA mir-71: microRNA mir-71|miRNA|AS2_scf7180000696058... 42 4e-004
ASIC025166-RA mir-71: microRNA mir-71|miRNA|AS2_scf7180000696058... 42 4e-004
ASIC025169-RA mir-1: mir-1 microRNA precursor family|miRNA|AS2_s... 50 2e-006
ASIC025088-RA mir-1: mir-1 microRNA precursor family|miRNA|AS2_s... 50 2e-006
ASIC025031-RA mir-263: microRNA mir-263|miRNA|AS2_scf71800006949... 56 3e-008
ASIC025169-RA mir-1: mir-1 microRNA precursor family|miRNA|AS2_s... 50 2e-006
ASIC025088-RA mir-1: mir-1 microRNA precursor family|miRNA|AS2_s... 50 2e-006
ASIC025358-RA mir-927: microRNA mir-927|miRNA|AS2_scf71800006954... 60 2e-009
ASIC025199-RA mir-927: microRNA mir-927|miRNA|AS2_scf71800006954... 60 2e-009
ASIC025444-RA mir-929: microRNA mir-929|miRNA|AS2_scf71800006952... 50 2e-006
ASIC025111-RA mir-929: microRNA mir-929|miRNA|AS2_scf71800006952... 50 2e-006
ASIC025353-RA mir-iab-4: microRNA mir-iab-4|miRNA|AS2_scf7180000... 68 4e-012
ASIC025254-RA mir-iab-4: microRNA mir-iab-4|miRNA|AS2_scf7180000... 68 4e-012
ASIC025169-RA mir-1: mir-1 microRNA precursor family|miRNA|AS2_s... 50 1e-006
ASIC025088-RA mir-1: mir-1 microRNA precursor family|miRNA|AS2_s... 50 1e-006
ASIC025240-RA mir-275: microRNA mir-275|miRNA|AS2_scf71800006955... 50 1e-006
ASIC025181-RA mir-275: microRNA mir-275|miRNA|AS2_scf71800006955... 50 1e-006
ASIC025399-RA mir-14: microRNA mir-14|miRNA|AS2_scf7180000695939... 48 5e-006
ASIC025034-RA mir-14: microRNA mir-14|miRNA|AS2_scf7180000695939... 48 5e-006
ASIC025114-RA mir-449: microRNA mir-449|miRNA|AS2_scf71800006956... 50 1e-006
ASIC025073-RA mir-449: microRNA mir-449|miRNA|AS2_scf71800006942... 50 1e-006
ASIC025087-RA mir-219: mir-219 microRNA precursor family|miRNA|A... 48 5e-006
ASIC025358-RA mir-927: microRNA mir-927|miRNA|AS2_scf71800006954... 48 5e-006
ASIC025199-RA mir-927: microRNA mir-927|miRNA|AS2_scf71800006954... 48 5e-006
ASIC025333-RA mir-137: microRNA mir-137|miRNA|AS2_scf71800006959... 54 8e-008
ASIC025390-RA mir-184: microRNA mir-184|miRNA|AS2_scf71800006961... 54 9e-008
ASIC025368-RA mir-184: microRNA mir-184|miRNA|AS2_scf71800006961... 54 9e-008
ASIC025385-RA mir-210: microRNA mir-210|miRNA|AS2_scf71800006958... 80 1e-015
ASIC025190-RA mir-210: microRNA mir-210|miRNA|AS2_scf71800006958... 80 1e-015
ASIC025217-RA mir-277: microRNA mir-277|miRNA|AS2_scf71800006956... 52 3e-007
ASIC025019-RA mir-277: microRNA mir-277|miRNA|AS2_scf71800006956... 52 3e-007
ASIC025347-RA mir-305: microRNA mir-305|miRNA|AS2_scf71800006955... 54 9e-008
ASIC025156-RA mir-305: microRNA mir-305|miRNA|AS2_scf71800006955... 54 9e-008
ASIC025379-RA mir-932: microRNA mir-932|miRNA|AS2_scf71800006961... 50 1e-006
ASIC025213-RA mir-932: microRNA mir-932|miRNA|AS2_scf71800006961... 50 1e-006
ASIC025184-RA mir-9: mir-9/mir-79 microRNA precursor family|miRN... 50 1e-006
ASIC025047-RA mir-9: mir-9/mir-79 microRNA precursor family|miRN... 50 1e-006
ASIC025284-RA mir-276: microRNA mir-276|miRNA|AS2_scf71800006960... 58 5e-009
ASIC025250-RA mir-276: microRNA mir-276|miRNA|AS2_scf71800006960... 58 5e-009
ASIC025167-RA mir-92: mir-92 microRNA precursor family|miRNA|AS2... 48 6e-006
ASIC025033-RA mir-317: microRNA mir-317|miRNA|AS2_scf71800006953... 44 8e-005
ASIC025336-RA mir-252: microRNA mir-252|miRNA|AS2_scf71800006959... 44 9e-005
ASIC025353-RA mir-iab-4: microRNA mir-iab-4|miRNA|AS2_scf7180000... 80 1e-015
ASIC025254-RA mir-iab-4: microRNA mir-iab-4|miRNA|AS2_scf7180000... 80 1e-015
ASIC025085-RA mir-133: mir-133 microRNA precursor family|miRNA|A... 56 2e-008
ASIC025444-RA mir-929: microRNA mir-929|miRNA|AS2_scf71800006952... 46 2e-005
ASIC025111-RA mir-929: microRNA mir-929|miRNA|AS2_scf71800006952... 46 2e-005
ASIC025330-RA mir-10: mir-10 microRNA precursor family|miRNA|AS2... 111 5e-025
ASIC025335-RA mir-10: mir-10 microRNA precursor family|miRNA|AS2... 107 8e-024
ASIC025444-RA mir-929: microRNA mir-929|miRNA|AS2_scf71800006952... 46 2e-005
ASIC025111-RA mir-929: microRNA mir-929|miRNA|AS2_scf71800006952... 46 2e-005
ASIC025238-RA mir-282: microRNA mir-282|miRNA|AS2_scf71800006959... 48 5e-006
ASIC025118-RA mir-282: microRNA mir-282|miRNA|AS2_scf71800006959... 48 5e-006
ASIC025165-RA lin-4: lin-4 microRNA precursor|miRNA|AS2_scf71800... 48 6e-006
ASIC025085-RA mir-133: mir-133 microRNA precursor family|miRNA|A... 56 2e-008
ASIC025333-RA mir-137: microRNA mir-137|miRNA|AS2_scf71800006959... 54 8e-008
ASIC025390-RA mir-184: microRNA mir-184|miRNA|AS2_scf71800006961... 54 9e-008
ASIC025368-RA mir-184: microRNA mir-184|miRNA|AS2_scf71800006961... 54 9e-008
ASIC025087-RA mir-219: mir-219 microRNA precursor family|miRNA|A... 48 5e-006
ASIC025336-RA mir-252: microRNA mir-252|miRNA|AS2_scf71800006959... 44 9e-005
ASIC025240-RA mir-275: microRNA mir-275|miRNA|AS2_scf71800006955... 50 1e-006
ASIC025181-RA mir-275: microRNA mir-275|miRNA|AS2_scf71800006955... 50 1e-006
ASIC025284-RA mir-276: microRNA mir-276|miRNA|AS2_scf71800006960... 54 8e-008
ASIC025250-RA mir-276: microRNA mir-276|miRNA|AS2_scf71800006960... 54 8e-008
ASIC025217-RA mir-277: microRNA mir-277|miRNA|AS2_scf71800006956... 52 3e-007
ASIC025019-RA mir-277: microRNA mir-277|miRNA|AS2_scf71800006956... 52 3e-007
ASIC025347-RA mir-305: microRNA mir-305|miRNA|AS2_scf71800006955... 54 9e-008
ASIC025156-RA mir-305: microRNA mir-305|miRNA|AS2_scf71800006955... 54 9e-008
ASIC025272-RA mir-315: microRNA mir-315|miRNA|AS2_scf71800006900... 46 2e-005
ASIC025227-RA mir-315: microRNA mir-315|miRNA|AS2_scf71800006900... 46 2e-005
ASIC025114-RA mir-449: microRNA mir-449|miRNA|AS2_scf71800006956... 50 1e-006
ASIC025073-RA mir-449: microRNA mir-449|miRNA|AS2_scf71800006942... 50 1e-006
ASIC025149-RA mir-7: mir-7 microRNA precursor|miRNA|AS2_scf71800... 58 5e-009
ASIC025384-RA mir-8: mir-8/mir-141/mir-200 microRNA precursor fa... 62 3e-010
ASIC025137-RA mir-8: mir-8/mir-141/mir-200 microRNA precursor fa... 62 3e-010
ASIC025358-RA mir-927: microRNA mir-927|miRNA|AS2_scf71800006954... 48 5e-006
ASIC025199-RA mir-927: microRNA mir-927|miRNA|AS2_scf71800006954... 48 5e-006
ASIC025167-RA mir-92: mir-92 microRNA precursor family|miRNA|AS2... 48 6e-006
ASIC025379-RA mir-932: microRNA mir-932|miRNA|AS2_scf71800006961... 50 1e-006
ASIC025213-RA mir-932: microRNA mir-932|miRNA|AS2_scf71800006961... 50 1e-006
ASIC025184-RA mir-9: mir-9/mir-79 microRNA precursor family|miRN... 50 1e-006
ASIC025047-RA mir-9: mir-9/mir-79 microRNA precursor family|miRN... 50 1e-006
ASIC025399-RA mir-14: microRNA mir-14|miRNA|AS2_scf7180000695939... 48 6e-006
ASIC025034-RA mir-14: microRNA mir-14|miRNA|AS2_scf7180000695939... 48 6e-006
ASIC025020-RA mir-33: microRNA mir-33|miRNA|AS2_scf7180000695557... 50 2e-006
ASIC025149-RA mir-7: mir-7 microRNA precursor|miRNA|AS2_scf71800... 58 5e-009
ASIC025333-RA mir-137: microRNA mir-137|miRNA|AS2_scf71800006959... 54 1e-007
ASIC025281-RA mir-71: microRNA mir-71|miRNA|AS2_scf7180000696058... 42 4e-004
ASIC025166-RA mir-71: microRNA mir-71|miRNA|AS2_scf7180000696058... 42 4e-004
ASIC025167-RA mir-92: mir-92 microRNA precursor family|miRNA|AS2... 48 6e-006
ASIC025390-RA mir-184: microRNA mir-184|miRNA|AS2_scf71800006961... 54 9e-008
ASIC025368-RA mir-184: microRNA mir-184|miRNA|AS2_scf71800006961... 54 9e-008
ASIC025444-RA mir-929: microRNA mir-929|miRNA|AS2_scf71800006952... 46 2e-005
ASIC025111-RA mir-929: microRNA mir-929|miRNA|AS2_scf71800006952... 46 2e-005
ASIC025157-RA mir-190: microRNA mir-190|miRNA|AS2_scf71800006960... 50 1e-006
ASIC025353-RA mir-iab-4: microRNA mir-iab-4|miRNA|AS2_scf7180000... 74 7e-014
ASIC025254-RA mir-iab-4: microRNA mir-iab-4|miRNA|AS2_scf7180000... 74 7e-014
ASIC025353-RA mir-iab-4: microRNA mir-iab-4|miRNA|AS2_scf7180000... 74 7e-014
ASIC025254-RA mir-iab-4: microRNA mir-iab-4|miRNA|AS2_scf7180000... 74 7e-014
ASIC025330-RA mir-10: mir-10 microRNA precursor family|miRNA|AS2... 111 5e-025
ASIC025335-RA mir-10: mir-10 microRNA precursor family|miRNA|AS2... 107 8e-024
ASIC025165-RA lin-4: lin-4 microRNA precursor|miRNA|AS2_scf71800... 48 7e-006
ASIC025411-RA mir-279: microRNA mir-279|miRNA|AS2_scf71800006959... 48 6e-006
ASIC025153-RA mir-279: microRNA mir-279|miRNA|AS2_scf71800006959... 48 6e-006
ASIC025114-RA mir-449: microRNA mir-449|miRNA|AS2_scf71800006956... 52 4e-007
ASIC025073-RA mir-449: microRNA mir-449|miRNA|AS2_scf71800006942... 52 4e-007
ASIC025217-RA mir-277: microRNA mir-277|miRNA|AS2_scf71800006956... 52 3e-007
ASIC025019-RA mir-277: microRNA mir-277|miRNA|AS2_scf71800006956... 52 3e-007
ASIC025033-RA mir-317: microRNA mir-317|miRNA|AS2_scf71800006953... 44 9e-005
ASIC025240-RA mir-275: microRNA mir-275|miRNA|AS2_scf71800006955... 50 1e-006
ASIC025181-RA mir-275: microRNA mir-275|miRNA|AS2_scf71800006955... 50 1e-006
ASIC025347-RA mir-305: microRNA mir-305|miRNA|AS2_scf71800006955... 54 9e-008
ASIC025156-RA mir-305: microRNA mir-305|miRNA|AS2_scf71800006955... 54 9e-008
ASIC025284-RA mir-276: microRNA mir-276|miRNA|AS2_scf71800006960... 58 5e-009
ASIC025250-RA mir-276: microRNA mir-276|miRNA|AS2_scf71800006960... 58 5e-009
ASIC025359-RA mir-124: mir-124 microRNA precursor family|miRNA|A... 62 3e-010
ASIC025324-RA mir-124: mir-124 microRNA precursor family|miRNA|A... 62 3e-010
ASIC025272-RA mir-315: microRNA mir-315|miRNA|AS2_scf71800006900... 46 2e-005
ASIC025227-RA mir-315: microRNA mir-315|miRNA|AS2_scf71800006900... 46 2e-005
ASIC025087-RA mir-219: mir-219 microRNA precursor family|miRNA|A... 48 6e-006
ASIC025085-RA mir-133: mir-133 microRNA precursor family|miRNA|A... 56 2e-008
ASIC025169-RA mir-1: mir-1 microRNA precursor family|miRNA|AS2_s... 50 1e-006
ASIC025088-RA mir-1: mir-1 microRNA precursor family|miRNA|AS2_s... 50 1e-006
ASIC025238-RA mir-282: microRNA mir-282|miRNA|AS2_scf71800006959... 48 6e-006
ASIC025118-RA mir-282: microRNA mir-282|miRNA|AS2_scf71800006959... 48 6e-006
ASIC025174-RA mir-67: microRNA mir-67|miRNA|AS2_scf7180000696055... 52 4e-007
ASIC025000-RA mir-67: microRNA mir-67|miRNA|AS2_scf7180000696055... 52 4e-007
ASIC025385-RA mir-210: microRNA mir-210|miRNA|AS2_scf71800006958... 76 2e-014
ASIC025190-RA mir-210: microRNA mir-210|miRNA|AS2_scf71800006958... 76 2e-014
ASIC025184-RA mir-9: mir-9/mir-79 microRNA precursor family|miRN... 50 1e-006
ASIC025047-RA mir-9: mir-9/mir-79 microRNA precursor family|miRN... 50 1e-006
ASIC025384-RA mir-8: mir-8/mir-141/mir-200 microRNA precursor fa... 62 3e-010
ASIC025137-RA mir-8: mir-8/mir-141/mir-200 microRNA precursor fa... 62 3e-010
ASIC025358-RA mir-927: microRNA mir-927|miRNA|AS2_scf71800006954... 48 6e-006
ASIC025199-RA mir-927: microRNA mir-927|miRNA|AS2_scf71800006954... 48 6e-006
ASIC025336-RA mir-252: microRNA mir-252|miRNA|AS2_scf71800006959... 44 1e-004
ASIC025379-RA mir-932: microRNA mir-932|miRNA|AS2_scf71800006961... 50 2e-006
ASIC025213-RA mir-932: microRNA mir-932|miRNA|AS2_scf71800006961... 50 2e-006
ASIC025336-RA mir-252: microRNA mir-252|miRNA|AS2_scf71800006959... 44 9e-005
ASIC025149-RA mir-7: mir-7 microRNA precursor|miRNA|AS2_scf71800... 60 2e-009
ASIC025416-RA mir-263: microRNA mir-263|miRNA|AS2_scf71800006958... 48 6e-006
ASIC025444-RA mir-929: microRNA mir-929|miRNA|AS2_scf71800006952... 46 2e-005
ASIC025111-RA mir-929: microRNA mir-929|miRNA|AS2_scf71800006952... 46 2e-005
ASIC025184-RA mir-9: mir-9/mir-79 microRNA precursor family|miRN... 50 1e-006
ASIC025047-RA mir-9: mir-9/mir-79 microRNA precursor family|miRN... 50 1e-006
ASIC025217-RA mir-277: microRNA mir-277|miRNA|AS2_scf71800006956... 50 2e-006
ASIC025019-RA mir-277: microRNA mir-277|miRNA|AS2_scf71800006956... 50 2e-006
ASIC025251-RA mir-283: microRNA mir-283|miRNA|AS2_scf71800006956... 42 2e-004
ASIC025062-RA mir-283: microRNA mir-283|miRNA|AS2_scf71800006956... 42 2e-004
ASIC025330-RA mir-10: mir-10 microRNA precursor family|miRNA|AS2... 101 5e-022
ASIC025335-RA mir-10: mir-10 microRNA precursor family|miRNA|AS2... 100 2e-021
ASIC025169-RA mir-1: mir-1 microRNA precursor family|miRNA|AS2_s... 52 3e-007
ASIC025088-RA mir-1: mir-1 microRNA precursor family|miRNA|AS2_s... 52 3e-007
ASIC019081-RA |protein_coding|AS2_scf7180000696058:1783521:1788... 44 8e-005
ASIC019081-RA |protein_coding|AS2_scf7180000696058:1783521:1788... 44 8e-005
ASIC025149-RA mir-7: mir-7 microRNA precursor|miRNA|AS2_scf71800... 50 1e-006
ASIC025384-RA mir-8: mir-8/mir-141/mir-200 microRNA precursor fa... 70 1e-012
ASIC025137-RA mir-8: mir-8/mir-141/mir-200 microRNA precursor fa... 70 1e-012
ASIC025330-RA mir-10: mir-10 microRNA precursor family|miRNA|AS2... 98 5e-021
ASIC025335-RA mir-10: mir-10 microRNA precursor family|miRNA|AS2... 96 2e-020
ASIC025060-RA mir-2: mir-2 microRNA precursor|miRNA|AS2_scf71800... 50 1e-006
ASIC025399-RA mir-14: microRNA mir-14|miRNA|AS2_scf7180000695939... 48 5e-006
ASIC025034-RA mir-14: microRNA mir-14|miRNA|AS2_scf7180000695939... 48 5e-006
ASIC025020-RA mir-33: microRNA mir-33|miRNA|AS2_scf7180000695557... 44 1e-004
ASIC025114-RA mir-449: microRNA mir-449|miRNA|AS2_scf71800006956... 50 1e-006
ASIC025073-RA mir-449: microRNA mir-449|miRNA|AS2_scf71800006942... 50 1e-006
ASIC025281-RA mir-71: microRNA mir-71|miRNA|AS2_scf7180000696058... 42 3e-004
ASIC025166-RA mir-71: microRNA mir-71|miRNA|AS2_scf7180000696058... 42 3e-004
ASIC025359-RA mir-124: mir-124 microRNA precursor family|miRNA|A... 64 8e-011
ASIC025324-RA mir-124: mir-124 microRNA precursor family|miRNA|A... 64 8e-011
ASIC025165-RA lin-4: lin-4 microRNA precursor|miRNA|AS2_scf71800... 48 5e-006
ASIC025085-RA mir-133: mir-133 microRNA precursor family|miRNA|A... 48 5e-006
ASIC025333-RA mir-137: microRNA mir-137|miRNA|AS2_scf71800006959... 56 2e-008
ASIC025390-RA mir-184: microRNA mir-184|miRNA|AS2_scf71800006961... 58 5e-009
[truncated: 47 more rows]

## Sheet: miRNAs
Transcript ID	miRNA name	Description	Length	e-value
[truncated: 74 more rows]
