# Supplementary material for: Analysis of microRNA profile of Anopheles sinensis by deep sequencing and bioinformatic approaches
Source: Parasit Vectors. 2018 Mar 12;11:172. doi: 10.1186/s13071-018-2734-7 (PMC5848538; doi:10.1186/s13071-018-2734-7)
Supplement: Supplementary file 4 — Table S4. miRNA genes predicted from the genome of An. sinensis. (XLSX 17 kb) [file 13071_2018_2734_MOESM4_ESM.xlsx]

## Sheet: Sheet1
Name	Mature sequence	Precursor sequence	Precursor coordinate at genome
mir-10	CAAATTCGGTTCTAGAGAGGTTT	CCCTTTGTAAAGTTTTTCGTCGATTTATGTTCTACATCTACCCTGTAGATCCGAATTTGTTTGAAGTTTAAAAAGCGACAAATTCGGTTCTAGAGAGGTTTGTGTGGAACATTTGATAACAGCGAATGTAGCCAGACTGAATATCGACGAAATC	>sinensis_KI397833_207163-207316
miR-10-5p	TACCCTGTAGATCCGAATTTGT	GTCGATTTATGTTCTACATCTACCCTGTAGATCCGAATTTGTTTGAAGTTTAAAAAGCGACAAATTCGGTTCTAGAGAGGTTTGTGTGGAACATTTGATAAC	>sinensis_KI397833_207181-207282
miR-993-3p	GAAGCTCGTTTCTATAGAGG	TTATCAGAAGCTCGTTTCTATAGAGGTATCTCACGGGGTGAA	>sinensis_KI397833_246842-246801
miR-993-5p	CTACCCTGTAGTTCCGGGCTTTTG	GCGCTCCTCCGTGACCTACCCTGTAGTTCCGGGCTTTTGTGGGTTGAAAATCAGAAATAGATGGAAATTCATATACACTTATCAGAAGCTCGTTTCTATAGAGGTATCTCACGGGGTGAA	>sinensis_KI397833_246920-246801
miR-2765	TGGTAACTCCACCACCGTTGGC	ACGTTTCCGGAGCCTGGTAACTCCACCACCGTTGGCGTGATTTGATGGCCAATGGGAGCTGGAGTTTCCGCGTGCCGAACGTTCA	>sinensis_KI398548_23296-23380
mir-2	TATCACAGCCAGCTTTGATGAGC	ACGCTGTCGCACACAGCCTAGCTCATCAAAGCTGGCTGTGATATGGCAATGTAAATAACATCATTTCACAGCCACTTTGAGAGGGAGGACATGGCGAAATTTCACCGTTT	>sinensis_AXCK01023479_4813-4922
miR-2b	TCACAGCCAGCTTTGATGAGC	CACACAGCCTAGCTCATCAAAGCTGGCTGTGATATGGCAATGTAAATAACATCATTTCACAGCCACTTTGAGAGGGAGGACATG	>sinensis_AXCK01023479_4822-4905
mir-2	not detected	CCGGACGCAAATGTTCTATTCCACGCAGTCAAACTCGTCAAAATGGCTGTGATATGAACTTTCGCAAATCAGCACGGCACAACCATTTTTACGACCTGACCACCTGAATCATCG	>sinensis_AXCK01023479_5232-5345
mir-2	TATCACAGCCAGCTTTGATGAGC	TGAGTGACGCATTGCTCATCAAAGCTGGCTGTGATAGCATTTTGAAATCACGCTAAAACAACCAAGTTTGATGACAACGCATTTGCACCCGTTGGTT	>sinensis_AXCK01023479_6223-6319
miR-965	TAAGCGTATAGCTTTTCCCATT	ATTCCGAACGGGGGATGCTGTGCGCTCTATGTGGCCGATTGCAAATCCATAAGCGTATAGCTTTTCCCATTTGGCGT	>sinensis_KI400292_14868-14792
mir-31	TGGCAAGATGTTGGCATAGCT	CGATGTTAGTAAATTGGAAAAATAAACAAGAAGTTGAATAGCTAAATCCAAATCTTTTAGCTATGCCAACATCTTGCCAAGTTGCCAATTTGATCATC	>sinensis_AXCK01025023_1100-1197
mir-31	TGGCAAGATGTTGGCATAGCT	AACAAGAAGTTGAATAGCTAAATCCAAATCTTTTAGCTATGCCAACATCTTGCCAAGTTGCCAATTTGA	>sinensis_AXCK01025023_1124-1192
putatively new miRNA	not detected	CCAGGAGTGCACCGTGACCGGCCAGAGCTAATTGGAGTATTTCGTGAGGATTTGACAGCGTTCATGAAATCTTTGATTAGGTCTGGTTGTTCCGAGTGGATT	>sinensis_KI399147_152-253
putatively new miRNA	not detected	GGCATCCAGGAGTGCACCGTGACCGGCCAGAGCTAATTGGAGTATTTCGTGAGGATTTGACAACGTTCATGAAATCTTTGATTAGGTCTGGTTGTTCCGAGTGGATCAAAACAACC	>sinensis_KI399147_2899-3014
mir-281-1	not detected	ACATCATAATCGAATATGAAAATAAAGAGAGCTATCCGTCGACAGTAGGGATATAATTCACTGTCATGGAATTGCTCTCTTTATGTACAATTCGAT	>sinensis_KI398489_1632-1727
mir-315	TTTTGATTGTTGCTCAGAAAGCC	TTGCAGTACTTGTGCCTTATTTGACTTTGATTACTGCTCGAAAGCGATATGGTTAAATGGCACGGCTTTCTGAGCAACAATCAAAATTTTATAGAAACACATCA	>sinensis_KI397842_105775-105878
miR-315-5p	TTTTGATTGTTGCTCAGAAAGC	GTGTTTCTATAAAATTTTGATTGTTGCTCAGAAAGCCGTGCCATTTAACCATATCGCTTTCGAGCAGTAATCAAAGTCAAATAA	>sinensis_KI397842_105874-105791
putatively new miRNA	not detected	AGCAAGTACAATGTTGCCCTTCACTAGGCAGCTAGCTAAAGAAACGTTGCTAGATGACCTAATGAACGACCGAATTGTAGATTGCTCGTTATTCAAACA	>sinensis_KI397842_262800-262898
mir-1000	ATATTGTCCTGTCACAGCAGTA	AAAAGCCTAGCGTCGGTGGAAATGTCCCGAAACAACAGTAAACTAGGCAAATAGTACTGCTGTGACAGGACAATATCATCGACAGCTAGGT	>sinensis_AXCK01025046_2716-2806
mir-92b	AATTGCACTTGTCCCGGCCTGC	CTATCGATGTTCGGGGGCTAGAACGTTGCAGGCCGGGACAAGTGCAATTTGTCTTTTGATAATAGCAAATTAAGCACCTGTCACGCCCTACATCCGGAGCCCCTAGCTTCGCTG	>sinensis_AXCK01022083_6696-6809
miR-190	AGATATGTTTGATATTCTTGGT	GGTTGGATAGTTTACGGTGAGATATGTTTGATATTCTTGGTTGTTAAGTTTTCTACTATCACCCAGGAATCAAACATATTATTACTGTGATTATCGT	>sinensis_KI398153_114950-115046
mir-190	AGATATGTTTGATATTCTTGGT	GGTTGGATAGTTTACGGTGAGATATGTTTGATATTCTTGGTTGTTAAGTTTTCTACTATCACCCAGGAATCAAACATATTATTACTGTGATTATCGTTGGTCATCGG	>sinensis_KI398153_114950-115056
mir-33	GTGCATTGTAGTTGCATTG	GCGCACCTTCGGGTTGCACTGCAGAAGTACTGCACCGGTTGCGAACGCGAAAAGTGCAATGCAACTACAATGCACCCGCAGGAGGGACAGGAGG	>sinensis_AXCK01016684_1778-1871
miR-33	GTGCATTGTAGTTGCATTG	CGGGTGCATTGTAGTTGCATTGCACTTTTCGCGTTCGCAACCGGTGCAGTACTTCTGCAGTGCAA	>sinensis_AXCK01016684_1855-1791
mir-282	TAGCCTCTCCTAGGCTTTGTCT	TTCGATGTACTGTCAGATTTCACCTAACCTCTGTTAGGCTATGTCTGGGTAGCATTGACTGATACAGACAAAGCCTAGGAGAGGCTAGATTAGATCTGCTA	>sinensis_KI398285_85872-85972
mir-282	TAGCCTCTCCTAGGCTTTGTCT	ACTGTCAGATTTCACCTAACCTCTGTTAGGCTATGTCTGGGTAGCATTGACTGATACAGACAAAGCCTAGGAGAGGCTAGATTAGATCTGCTAG	>sinensis_KI398285_85880-85973
mir-276	AGCGAGGTATAGAGTTCCT	AACGATGACTATCGGCTATCCAAGAGCACGGTATGAAGTTCCTACAAATTTCTAACGATCACCGTAGGAACTCTATACCTCGCTGATGGCAATCACCGGTTA	>sinensis_KI397851_179442-179543
miR-276a-5p	CAGCGAGGTATAGAGTTCCTACG	GGTGATTGCCATCAGCGAGGTATAGAGTTCCTACGGTGATCGTTAGAAATTTGTAGGAACTTCATACCGTGCTCTTGGATAGCCG	>sinensis_KI397851_179538-179454
mir-276	AGCGAGGTATAGAGTTCCT	CAGATCAATCCAAGAGCACGGTATGAAGTTCCTATGGCTAGCGAAAGGAACATAGGAACTCTATACCTCGCTGGTGGTTTGTCT	>sinensis_KI397851_264717-264800
mir-276	AGCGAGGTATAGAGTTCCT	CAGATCAATCCAAGAGCACGGTATGAAGTTCCTATGGCTAGCGAAAGGAACATAGGAACTCTATACCTCGCTGGTGGTTTGTCTATG	>sinensis_KI397851_264717-264803
bantam-5p	CCGGTTTTCATTTTCGATCTGAC	AAATGTAATCACAGAACCGGTTTTCATTTTCGATCTGACTTATTTTTTCAACAACGAGTGAGATCACTTTGAAAGCTGATTTTGTACAACTAATTCAACG	>sinensis_AXCK01029241_1057-958
bantam	CCGGTTTTCATTTTCGATCTGAC	CGGGGGTCTCGTTGAATTAGTTGTACAAAATCAGCTTTCAAAGTGATCTCACTCGTTGTTGAAAAAATAAGTCAGATCGAAAATGAAAACCGGTTCTGTGATTACATTTGTGACCC	>sinensis_AXCK01029241_949-1064
mir-999	TGTTAACTGTAAGACTGTGTCT	TACAGTGGCGTTAGCGAGGACGCGGTCATGCAGTCTAATATTTGGCATTAGATTCAAATGTTAACTGTAAGACTGTGTCTTTGACAGCGTTGTATCGT	>sinensis_KI399957_11934-12031
mir-999	TGTTAACTGTAAGACTGTGTCT	GTGGCGTTAGCGAGGACGCGGTCATGCAGTCTAATATTTGGCATTAGATTCAAATGTTAACTGTAAGACTGTGTCTTTGACAGCGTT	>sinensis_KI399957_11938-12024
lin-4	not detected	TCCCGTTGCATCTCAACCGCTAATACCGGAGATCAAAACTTGTGAAACTTTGTAACGATAGTCACAAGTTAGGGTCTCAGGGAATCAGCAGATACAAAAAACGAAACAATAAAAGAGGCTACTCTAAAACTCAAACCAA	>sinensis_AXCK01021902_8294-8432
miR-125-5p	TCCCTGAGACCCTAACTTGTGA	TTTTGTATCTGCTGATTCCCTGAGACCCTAACTTGTGACTATCGTTACAAAGTTTCACAAGTTTTGATCTCCGGTATTAGCGGTTGAGAT	>sinensis_AXCK01021902_8392-8303
let-7	TGAGGTAGTTGGTTGTATAGT	GCTACCCACGAGGTAAGTTAGCGGATTGTATAGTCGGGTATTACAAACACGGTACTATACAACCAACTACCTCATCACGGAAGTAGTCCAGATGCG	>sinensis_AXCK01021902_8949-9044
let-7	TGAGGTAGTTGGTTGTATAGT	CTACTTCCGTGATGAGGTAGTTGGTTGTATAGTACCGTGTTTGTAATACCCGACTATACAATCCGCTAACTTACCTCGTGGGTAG	>sinensis_AXCK01021902_9034-8950
mir-449	not detected	TGGCACTATCGCGACGGCAGGGAGGATAGTGGCTGTGAATTCGAAAAACGAAAAGCCACACAACCAGCTAACCACACTGCCAGAGCGTATATTGCC	>sinensis_KI397834_169733-169828
miR-34	TGGCAGTGTGGTTAGCTGGTTG	GGCAATATACGCTCTGGCAGTGTGGTTAGCTGGTTGTGTGGCTTTTCGTTTTTCGAATTCACAGCCACTATCCTCCCTGCCGTCGCGATAGTGC	>sinensis_KI397834_169828-169735
mir-277	CGTGTCAGAAGTGCATTTACA	GGACGACTAGCGATTCTGGAATGTCGTACCAGATAGTGCATTTACAAGTACCTCAATCGTAATTCCTGATGTAAATGCACTTCTGACACGTACCCCAAAACT	>sinensis_KI397834_171670-171771
miR-277-5p	CGTGTCAGAAGTGCATTTACA	AGTTTTGGGGTACGTGTCAGAAGTGCATTTACATCAGGAATTACGATTGAGGTACTTGTAAATGCACTATCTGGTACGACATTCCAGAATC	>sinensis_KI397834_171771-171681
mir-317	TGAACACATCTGGTGGTATCTCAGT	GCCGGCCACTGAGATACCACCAGATGTGTTCACTGGTTTCACGTAAATTGCACAGCGAGCACAAGGAGTATCCCAGCGGCCAAAGGTTCG	>sinensis_KI397834_191577-191666
putatively new miRNA	not detected	TCTTGACCTGCTTCTCGGATAGCCGCAGCCGGGTGGCGATCTCGATGCGGCGCAACCGGGTCAGGTACATGTT	>sinensis_KI397806_408451-408523
mir-275	TCAGGTACCTGAAGTAGCGCGCG	GAGTACTAGAGGGCCGCTCAATGACGCGCGCTAAGCAGGAACCGGGACTCTTGGTATACGTAAGACAGCAGTCAGGTACCTGAAGTAGCGCGCGTTATTCGGTCC	>sinensis_AXCK01007602_84635-84739
mir-275	TCAGGTACCTGAAGTAGCGCGCG	AGGGCCGCTCAATGACGCGCGCTAAGCAGGAACCGGGACTCTTGGTATACGTAAGACAGCAGTCAGGTACCTGAAGTAGCGCGCGTTATTCGGTCC	>sinensis_AXCK01007602_84644-84739
mir-927	TTTTAGAATTCCTACGCTTTACC	TGATTAATGTTTCGTTTCAGAATCCAAACGCTTTGCCGCACTACTTTAATCACGGTAAAGCGTAGGAATTCTAAAAAGAACCATTAAC	>sinensis_KI400073_10208-10295
mir-927	TTTTAGAATTCCTACGCTTTACC	TTCAGAATCCAAACGCTTTGCCGCACTACTTTAATCACGGTAAAGCGTAGGAATTCTAAAAAGAACCATTAACGTAAGTAGCGTGACTTTCAC	>sinensis_KI400073_10223-10315
mir-286	not detected	GGGTCATAATTTGGGGCGATTGTCGGACTAGTCGCTGTTGAAGGAACGAGGCATTTACCGAGTGACTAGACCGTACACTCGCGTCCTAAACGAAGGGCCAATTCAA	>sinensis_KI398077_69749-69854
putatively new miRNA	not detected	GTGAACATAAAAGGGGGTCTACATTGAAGGAACTTCTGCTGTGATCTGAGTTACGGTCATATCACAGTAGTTGTACTTTAATGTCGGCCATCCGCAAATCA	>sinensis_KI398077_70271-70371
mir-286	not detected	TTGGGGCGATTGTCGGACTAGTCGCTGTTGAAGGAACGAGGCATTTACCGAGTGACTAGACCGTACACTCGCGTCCTAAACG	>sinensis_KI398077_69759-69840
mir-11	CATCACAGTCTGAGTTCTTGCT	ATGCAAACTATATCCGGCAGGAACTTGGTGCTGTGATCTGTGTGGTTTTAATATTTCACATCACAGTCTGAGTTCTTGCTCGATGGTTTGCC	>sinensis_AXCK01004265_32467-32558
mir-11	CATCACAGTCTGAGTTCTTGCT	TGCAAACTATATCCGGCAGGAACTTGGTGCTGTGATCTGTGTGGTTTTAATATTTCACATCACAGTCTGAGTTCTTGCTCGATGGTTTGC	>sinensis_AXCK01004265_32468-32557
putatively new miRNA	not detected	GACATTGATCGATTCCGGAACTGAACTCTCATGGGTCTGCAGTTACATTATATCGGAGCATCGTGTAGCACCATGAGATTCAGCTCCGGCGTTTGAT	>sinensis_AXCK01004265_32621-32717
mir-252	CCTGCTGCCCAAGTGCTTATCG	GTGCCAGTTCAGGGTTGACAGAGCGGAACTCTTCGATAAGCACTTGGGCAGCAGGGGTTAAAATCTCTCCTGCGGCACTAGTACTTAGTAAAGAATTCTTATCATTTTCGGCATTTCCACA	>sinensis_AXCK01008578_57926-58046
mir-252a	CTAAGTACTAGTGCCGCAGG	GGAACTCTTCGATAAGCACTTGGGCAGCAGGGGTTAAAATCTCTCCTGCGGCACTAGTACTTAGTAAAGAATTC	>sinensis_AXCK01008578_57950-58023
mir-307	TCACAACCTCCTTGAGTGAG	AATCGCGGTCGCTCACTCAAGGAGGTTGTGATGATTCAAATAAGCATCACACCCAGGTTGAGTGAGTGATCGTGA	>sinensis_KI399585_10017-10091
mir-67	not detected	ATCGCGGTCGCTCACTCAAGGAGGTTGTGATGATTCAAATAAGCATCACACCCAGGTTGAGTGAGTGATCGTGAAAGAGATAAC	>sinensis_KI399585_10018-10101
mir-iab-4	CGGTATACCTTCAGTATACGTAAC	TGCGGCTGTTGGTTGTGTGCCACTTCATGAACGTATACTGAATGTATCCTGAGTGCTACTTATCCGGTATACCTTCAGTATACGTAACAGGAGGCGGCACAGTCATCGATGCAGTTTGAGCAGCAAGCTGAAATCATGTATT	>sinensis_KI398042_121428-121569
mir-iab-4	CGGTATACCTTCAGTATACGTAAC	TGTGTGCCACTTCATGAACGTATACTGAATGTATCCTGAGTGCTACTTATCCGGTATACCTTCAGTATACGTAACAGGAGGCGGCACA	>sinensis_KI398042_121441-121528
mir-286	not detected	GTGCTCATTGTGTTCAGTGATGAGTCCGCCAAGTCCTCACGGCTTAGGGCGAATGTCGGAGTAGTCTCTTGTGATTGAATTAATGAAAAGTGACTAGACCGAACACTCGTATCCTAAATCGTTGAGATTTCACCACC	>sinensis_KI397897_88167-88303
mir-286	not detected	ACGGCTTAGGGCGAATGTCGGAGTAGTCTCTTGTGATTGAATTAATGAAAAGTGACTAGACCGAACACTCGTATCCTAAATCG	>sinensis_KI397897_88205-88287
putatively new miRNA	not detected	AGGAGACAGGATGTCTACATTGAAGGAACTTCTGCTGTGATCTGAGTTATCGATCATATCACAGTAGTTGTACTTTAATGTCGATATATCCAAA	>sinensis_KI397897_88598-88691
mir-8	TAATACTGTCAGGTAAAGATGTC	TTGTCTTTTCCTCTGGGGTGTCTGTTCACATCTTACCGGGCAGCATTAGATATTTTATCGGATACTTCTAATACTGTCAGGTAAAGATGTCGTCCGAGCCCACTTTCATCG	>sinensis_KI399144_12735-12845
miR-8-5p	CATCTTACCGGGCAGCATTAGA	GGGTGTCTGTTCACATCTTACCGGGCAGCATTAGATATTTTATCGGATACTTCTAATACTGTCAGGTAAAGATGTCGTCCGAGCCC	>sinensis_KI399144_12750-12835
mir-263a	AATGGCACTGGAAGAATTCACGGG	TTTCTGTTACACCCCCTGCTACATGTAATGGCACTGGAAGAATTCACGGGATTTTTTTAACATTCCCGTGTTCTCGCAGTGGCATACCCAGTACAGGGAAGCTCGACGGATTG	>sinensis_KI398135_115976-116088
mir-263	AATGGCACTGGAAGAATTCACGGG	TTCTGTTACACCCCCTGCTACATGTAATGGCACTGGAAGAATTCACGGGATTTTTTTAACATTCCCGTGTTCTCGCAGTGGCATACCCAGTACAGGGAAGCTCGACGGATTGACA	>sinensis_KI398135_115977-116091
mir-263	AATGGCACTGGAAGAATTCACGGG	TTCTGTTACACCCCCTGCTACATGTAATGGCACTGGAAGAATTCACGGGATTTTTTTCAACATTCCCGTGTTCTCGCAGTGGCATACCCAGTACAGGGAAGCTCGACGGATTG	>sinensis_KI398135_127301-127413
mir-263a	AATGGCACTGGAAGAATTCACGGG	TTACACCCCCTGCTACATGTAATGGCACTGGAAGAATTCACGGGATTTTTTTCAACATTCCCGTGTTCTCGCAGTGGCATACCCAGTACAGGG	>sinensis_KI398135_127306-127398
mir-988	GTGTGCTTTGTGACAATGAGA	GTTGGACACATGCCGGTGTGTGCTTTGTGACAATGAGATTTTACAGTTGAAGTTCATCCCCTTGTTGCAAACCTCACGCTGGCGGTGCTTCC	>sinensis_KI400242_1146-1237
miR-988-5p	GTGTGCTTTGTGACAATGAGA	TTGGACACATGCCGGTGTGTGCTTTGTGACAATGAGATTTTACAGTTGAAGTTCATCCCCTTGTTGCAAACCTCACGCTGGCGGTGCTTCCGA	>sinensis_KI400242_1147-1239
mir-14	TCAGTCTTTTTCTCTCTCCTA	ACGTACGATGAAGCACCGTTGCACCGATAGGAGAGAGAAAAAGACTGACTATAGTTCAACGTGATAACCAGCAAGCCTTAATCTCGCTCCCACAGGCTTATCGGGCGAGTACGG	>sinensis_AXCK01026637_169-282
putatively new miRNA	not detected	CATTTGCAACTGATGATCACGATGATGATGATGATGATGATGATGATGCTGATGAGAATGCTATCATCACCATCGCCATCCTCCATCAGCGGGCAACAAACGGCTGCAAAT	>sinensis_KI398106_109706-109816
mir-219	TGATTGTCCAAACGCAATTCTTG	CCGCAACTATGCCGTAGATAACTGCTTTCGAGCCACGGATGTCCAGTCACAACTCTTGAATAGCAAAGGTATCAACAAGAATTGCGTTTGGACAATCAGAGCTAGAAAATGCCTC	>sinensis_KI398414_61730-61844
mir-219	TGATTGTCCAAACGCAATTCTTG	CTTTCGAGCCACGGATGTCCAGTCACAACTCTTGAATAGCAAAGGTATCAACAAGAATTGCGTTTGGACAATCAGAGCTAGAAA	>sinensis_KI398414_61754-61837
miR-219	TGATTGTCCAAACGCAATTCTTG	ATTTTCTAGCTCTGATTGTCCAAACGCAATTCTTGTTGATACCTTTGCTATTCAAGAGTTGTGACTGGACATCCGTGGCTCGAAA	>sinensis_KI398414_61839-61755
mir-278	TCGGTGGGACTTTCGTCCGTTT	CTTACAAACGGACGAAAGTCCCACCGACCTCGTGTTAAACGGAACGGTCGTTGAAGACTATCGTCCGTCCGTA	>sinensis_AXCK01029834_72-144
mir-193	TACTGGCCTACTAAGTCCCAAC	ATGTACAAATTTCCAAACAAGTTGGGACTTAGTAGGCCAGTAGCTTTTATCGAACGCAAGAAATCTTCTGGTCCACAAAATCCCAGTTCGATTGAAAAT	>sinensis_AXCK01020642_8837-8935
mir-996	TGACTAGATTACATGCTCGTCT	CACGTTCATAAACTCCACTTTGTGGGCGAACATGTTTCTAGTGCACGGTTTCAGTTTAAGTTTCGTGACTAGATTACATGCTCGTCTATTAAGTTGAGATCAAACAGCGATCGAGTATGG	>sinensis_KI397954_126866-126985
miR-996	TGACTAGATTACATGCTCGTCT	CATGTTTCTAGTGCACGGTTTCAGTTTAAGTTTCGTGACTAGATTACATGCTCGTCTAT	>sinensis_KI397954_126896-126954
mir-305	ATTGTACTTCATCAGGTGCTCTG	TCGATGACATTTTGTCAGCACGTTAAGTGTACTCCAACATGTGCCGGGTTTCTGAAACTCACCAGAGCACCTGATGAAGTACAATAGACATGTGACAACAAAGGGGGGAGAA	>sinensis_AXCK01017927_13836-13947
mir-305	ATTGTACTTCATCAGGTGCTCTG	CATTTTGTCAGCACGTTAAGTGTACTCCAACATGTGCCGGGTTTCTGAAACTCACCAGAGCACCTGATGAAGTACAATAGACATGTGACAA	>sinensis_AXCK01017927_13843-13933
mir-275	TCAGGTACCTGAAGTAGCGCGCG	GGGACCGAATAACGCGCGCTACTTCAGGTACCTGACTGCTGTCTTACGTATACCAAGAGTCCCGGTTCCTGCTTAGCGCGCGTCATTGAGCGGCCC	>sinensis_AXCK01017927_23265-23360
mir-1	TGGAATGTAAAGAAGTATGGAG	CTTTTTGCTGAACTTGCCCGAGCGCTCCATACTTCTTTACATTCCATAGCTTTCTCAATACACTATTGAATGCAAGGAAGCATGGAACTTTCAAAGGCCCTTTGTT	>sinensis_KI398255_95822-95927
miR-1-5p	CCATGCTTCCTTGCATTCAATA	GAAAGTTCCATGCTTCCTTGCATTCAATAGTGTATTGAGAAAGCTATGGAATGTAAAGAAGTATGGAGCGCTCGGGCAAGTTC	>sinensis_KI398255_95913-95831
mir-137	TATTGCTTGAGAATACACGTAG	GCTCTCCGGCACAAACTTGGTTGGCCACGCGTATTCTTGGGTTACTAACACACTATTTATGTTGTTATTGCTTGAGAATACACGTAGTTGACTAGTGTTGTTCATCATAAAC	>sinensis_AXCK01013209_42230-42341
mir-137	TATTGCTTGAGAATACACGTAG	AAACTTGGTTGGCCACGCGTATTCTTGGGTTACTAACACACTATTTATGTTGTTATTGCTTGAGAATACACGTAGTTGACTAG	>sinensis_AXCK01013209_42242-42324
mir-263	CTTGGCACTGGGAGAATTCACAG	TGTGAAAACTACCGTGACCAATTATGGACCTTGGCACTGGGAGAATTCACAGTGATCGTACACTATCGTTCTGTGGATCTTTTCGTGCCATCGTTCAGATTTGGTCTGCCCTC	>sinensis_KI398361_48213-48325
mir-263b	CTTGGCACTGGGAGAATTCACAG	GACCAATTATGGACCTTGGCACTGGGAGAATTCACAGTGATCGTACACTATCGTTCTGTGGATCTTTTCGTGCCATCGTTCAGATTTGGTCTGCCCT	>sinensis_KI398361_48228-48324
mir-283	TAAATATCAGCTGGTAATTCT	CAACTCTCGACGGAAAAGTGGATATCAGCTGAAATTCCGGGGTGCACGATGGTTTGATAGCCTAGAATTACCAGCTGATATTTACCTTTCGGTCGAAT	>sinensis_KI398031_72164-72261
mir-283	TAAATATCAGCTGGTAATTCT	CAACTCTCGACGGAAAAGTGGATATCAGCTGAAATTCCGGGGTGCACGATGGTTTGATAGCCTAGAATTACCAGCTGATATTTACCTTTCGGTCGAATGCGC	>sinensis_KI398031_72164-72265
mir-100	AACCCGTAGATCCGAACTT	GTCTGTGGGAACCCGTAGATCCGAACTTGTGCTTTACATATGACCACAAGAACGGACTTATGGGATTCTGC	>sinensis_AXCK01026240_1125-1195
mir-133	TTGGTCCCCTTCAACCAGCTGT	ATCTGAATCACCCGATATAGCTGGTTGACATCGGGTCAAATCGTAATATTGTACAAGCAATATTTTCCCTTTGCGAATGCATTTGGTCCCCTTCAACCAGCTGTAGCAGTGATTGAAC	>sinensis_KI398143_103628-103745
miR-133	TTGGTCCCCTTCAACCAGCTGT	GCAATATTTTCCCTTTGCGAATGCATTTGGTCCCCTTCAACCAGCTGTAGCAGTGATTG	>sinensis_KI398143_103684-103742
mir-929	AAATTGACTCTAGTAGGGAGTC	CTACCGGAATCAATCTGACTCCGTTAGGGAGTCTCTCGTATGAAAGGACTCCCTACTAGAGTCAATTTAATCCCATCTGTAGGCACACGATACAAAAAA	>sinensis_AXCK01016034_7731-7829
miR-929	AAATTGACTCTAGTAGGGAGTC	TGGGATTAAATTGACTCTAGTAGGGAGTCCTTTCATACGAGAGACTCCCTAACGGAGTCAGATTGATTCCGGTAG	>sinensis_AXCK01016034_7805-7731
miR-981	TTCGTTGTCGACGAAACCTGCA	AAAATTTCAATTCGTTGTCGACGAAACCTGCACTGGAGTTAGG	>sinensis_AXCK01018447_4989-5031
putatively new miRNA	not detected	TGGACAGACACGTCTCCGCTGCGGGCGCCTCGGTGGAGCAGCAGGGATGGGCCGTGCTGGCCGCGAGCCGTCTCTGCTCCCATCGGCGCGCGATTCTTTTCCGATGCTGTC	>sinensis_KI398424_19556-19666
miR-1175-5p	AAGTGGAGTAGTGGTCTCATCG	TATCACGATATGGAATAAGTGGAGTAGTGGTCTCATCGCTTAGTTTCAGAAAAGTGAGATTCTACTTCTCCGACTTAATTCATATCTAG	>sinensis_KI398424_19800-19888
mir-4050	not detected	TCCTCCCGGCCCAGCCTGAAATTTGCTAAACCTGGTCCATTACGCAAGCAAGGTGAGCAAATATTCAGGTGTGTCGAAGAGCG	>sinensis_AXCK01015320_14149-14231
miR-210-5p	AGCTGCTGACCACTGCACAAGA	TGCAGCTGCTGACCACTGCACAAGATTAGAATATAACTCTTGTGCGTGTGACAACGGCTATCGTGGGT	>sinensis_KI398288_7436-7503
miR-9b	ACTTTGGTGATTTTAGCTGTATG	TGCCACTTATTGGGACTTTGGTGATTTTAGCTGTATGTTATAAGTTTCTTCAACTACATATAGCTTAATCACCAAATACCTAATG	>sinensis_KI398081_117468-117384
mir-9b	GCTTTGGTAATCTAGCTTTATGA	GCCCGACCGGTCGTCCATGCTTTGGTAATCTAGCTTTATGAAATAGCTTAAATTCTATCATACAGCTAAAGCGCCAAAGCACAGACAAATGGGCTTCTTTTA	>sinensis_KI398081_117960-118061
mir-9	GCTTTGGTAATCTAGCTTTATGA	TCGTCCATGCTTTGGTAATCTAGCTTTATGAAATAGCTTAAATTCTATCATACAGCTAAAGCGCCAAAGCACAGACAAATGGGCT	>sinensis_KI398081_117970-118054
miR-306	TCAGGTACTGGATGACTCTCAG	CATGGTCAGGTACTGGATGACTCTCAGTGGTTTATGAGATTCTGAGGG	>sinensis_KI398081_118290-118243
miR-9c	TCTTTGGTATTCTAGCTGTAGA	TATAATTTCCGGCTGTATCTTTGGTATTCTAGCTGTAGAATGTTGTTTTGATTGTAATATCTCTAAAGCTTTAGTACCAGAGGTCCAACTGGGAATTGCTTGCTG	>sinensis_KI398081_120865-120761
mir-3795	not detected	CTCGCTTTTATCATCATGTACCAGAGTTAATGGACGTGTTTAATCGTATACAAAAACACGCAAATTAACTCCTCAACATGACAAAAAAA	>sinensis_KI398081_48270-48358
miR-1891	TGAGGAGTTAATTTGCGTGTTT	CTTTTTTTGTCATGTTGAGGAGTTAATTTGCGTGTTTTTGTATACGATTAAACACGTCCATTAACTCTGGTACATGATGATAAAAGCGAGCA	>sinensis_KI398081_48359-48268
mir-124	TAAGGCACGCGGTGAATGCCAAG	AGTGTTCGCACGTTTTTCTCCTGGTGTTCACTGTAGGCCTGTATGTTCTTTTACGGATTTCATAAGGCACGCGGTGAATGCCAAGAGCGGACGAACCACATCA	>sinensis_KI398399_57453-57555
mir-124	TAAGGCACGCGGTGAATGCCAAG	CTCCTGGTGTTCACTGTAGGCCTGTATGTTCTTTTACGGATTTCATAAGGCACGCGGTGAATGCCAAGAGC	>sinensis_KI398399_57470-57540
putatively new miRNA	not detected	AATCGACGAATATGCCGGCATCGTCTCACAGTATACTCCTGTGATTTTGCCGCCAAAGGGAAAGCAAATTCACAAGAATATACTGCGCGACGTCACACGGCCGAAACT	>sinensis_KI398830_12654-12761
mir-9	TCTTTGGTTATCTAGCTGTATGA	TTCTTCCTACAATTCGTCAATGTTCTCTTTGGTTATCTAGCTGTATGAGTGCACTTTAAACGTCATAAAGCTAGCATACCGAAGTTAATAATTGATCGA	>sinensis_KI398911_31099-31197
mir-9	TCTTTGGTTATCTAGCTGTATGA	AATTCGTCAATGTTCTCTTTGGTTATCTAGCTGTATGAGTGCACTTTAAACGTCATAAAGCTAGCATACCGAAGTTAATAATTGATCGACAGTCAGCGCATTTGGTCCCGGATCAA	>sinensis_KI398911_31109-31224
mir-92	ATTGCACTTGTCCCGGCCT	AAACCACACATAGGCCGGGACAAGTGCAATATTAGCTTGGAATAACACAATGTTGCCTTTGTCCCTACCGACGCGTAGCGCTGGAGTGATGAGGAG	>sinensis_KI398531_31106-31201
mir-92	ATTGCACTTGTCCCGGCCT	ATTATTGTGTTGAATGCCAGCAGAAACCACACATAGGCCGGGACAAGTGCAATATTAGCTTGGAATAACACAATGTTGCCTTTGTCCCTACCGACGCGTAGCGCTGGGGTGACGAGTAG	>sinensis_KI398531_59660-59778
