# Supplementary material for: Analysis of microRNA profile of Anopheles sinensis by deep sequencing and bioinformatic approaches
Source: Parasit Vectors. 2018 Mar 12;11:172. doi: 10.1186/s13071-018-2734-7 (PMC5848538; doi:10.1186/s13071-018-2734-7)
Supplement: Supplementary file 5 — Table S5. List of miRNA targets identified by RNAhybrid on An. sinensis genes. (XLSX 35 kb) [file 13071_2018_2734_MOESM5_ESM.xlsx]

## Sheet: Sheet1
miRNA	asi-miR-9383	asi-miR-2a-2	asi-miR-nov1	asi-miR-nov2	asi-miR-nov3	asi-miR-nov4	asi-miR-nov5	asi-miR-nov6	asi-miR-nov7	asi-miR-nov8	asi-miR-nov9	asi-miR-nov10	asi-miR-nov11	asi-miR-nov12
Targets	AGAP002970	AGAP009401	AGAP010137	AGAP012726	AGAP009404	AGAP009404	AGAP000561	AGAP012616	AGAP012843	AGAP012536	AGAP001452	AGAP012830	AGAP012847	AGAP012734
	AGAP005785	AGAP002921	AGAP003397	AGAP006991	AGAP009154	AGAP004953	AGAP003733	AGAP009837	AGAP001343	AGAP012780	AGAP001627	AGAP007050	AGAP012843	AGAP012802
	AGAP007835	AGAP005802	AGAP008704	AGAP001411	AGAP004880	AGAP012055	AGAP002320	AGAP009473	AGAP004960	AGAP012608	AGAP012139	AGAP006950	AGAP012729	AGAP012847
	AGAP005202	AGAP003869	AGAP010728	AGAP010266	AGAP004880	AGAP010304	AGAP011052	AGAP009473	AGAP004887	AGAP010266	AGAP003808	AGAP000513	AGAP012726	AGAP006950
	AGAP005202	AGAP005322	AGAP007636	AGAP009463	AGAP004880	AGAP009490	AGAP006701	AGAP006601	AGAP012139	AGAP010157	AGAP007211	AGAP001250	AGAP012494	AGAP006834
	AGAP000177	AGAP005322	AGAP007543	AGAP007220	AGAP010137	AGAP006462	AGAP006103	AGAP006601	AGAP009470	AGAP006607	AGAP006100	AGAP008727	AGAP006918	AGAP001411
	AGAP005748	AGAP005574	AGAP007711	AGAP000980	AGAP009987	AGAP006462	AGAP006103	AGAP006103	AGAP000994	AGAP006607	AGAP009045	AGAP005462	AGAP008804	AGAP003731
	AGAP012327	AGAP010639	AGAP000277	AGAP005507	AGAP002020	AGAP006389	AGAP006103	AGAP006103	AGAP007643	AGAP001166	AGAP009653	AGAP007654	AGAP007111	AGAP004928
	AGAP011725	AGAP010940	AGAP004898	AGAP009809	AGAP009790	AGAP008675	AGAP006117	AGAP006103	AGAP007643	AGAP008495	AGAP008709	AGAP006529	AGAP009812	AGAP012171
	AGAP011792	AGAP007565	AGAP004400	AGAP006617	AGAP000866	AGAP010604	AGAP006529	AGAP005621	AGAP007643	AGAP008475	AGAP000964	AGAP009358	AGAP006575	AGAP012148
	AGAP005360	AGAP008192	AGAP004400	AGAP006637	AGAP006480	AGAP010602	AGAP007048	AGAP000891	AGAP007643	AGAP006615	AGAP002706	AGAP006526	AGAP001218	AGAP012148
	AGAP005360	AGAP001413	AGAP004852	AGAP006944	AGAP006480	AGAP008317	AGAP000336	AGAP006946	AGAP007643	AGAP006510	AGAP007102	AGAP006911	AGAP007211	AGAP006709
	AGAP005031	AGAP002830	AGAP001307	AGAP007650	AGAP006472	AGAP008816	AGAP012207	AGAP000336	AGAP001986	AGAP008533	AGAP007093	AGAP004915	AGAP009823	AGAP001168
	AGAP005416	AGAP009879	AGAP001497	AGAP006998	AGAP006474	AGAP004520	AGAP003713	AGAP009221	AGAP009305	AGAP000531	AGAP007679	AGAP012117	AGAP008693	AGAP009946
	AGAP005585	AGAP010743	AGAP005432	AGAP005228	AGAP006799	AGAP008099	AGAP006769	AGAP009622	AGAP009476	AGAP006131	AGAP001902	AGAP007054	AGAP002320	AGAP004819
	AGAP005585	AGAP004425	AGAP008056	AGAP012068	AGAP003365	AGAP007708	AGAP010038	AGAP005890	AGAP006701	AGAP008680	AGAP003656	AGAP012182	AGAP004710	AGAP004819
	AGAP005585	AGAP000952	AGAP003862	AGAP002429	AGAP007717	AGAP004146	AGAP010066	AGAP005890	AGAP001285	AGAP008631	AGAP009291	AGAP008719	AGAP010879	AGAP004819
	AGAP005818	AGAP000277	AGAP006194	AGAP005423	AGAP007717	AGAP006253	AGAP009634	AGAP010629	AGAP006755	AGAP009981	AGAP003834	AGAP000997	AGAP007843	AGAP004805
	AGAP010815	AGAP010818	AGAP007296	AGAP005046	AGAP007717	AGAP012261	AGAP009537	AGAP007198	AGAP006021	AGAP008487	AGAP003814	AGAP009629	AGAP009490	AGAP005882
	AGAP010881	AGAP012037	AGAP005733	AGAP005046	AGAP006829	AGAP006179	AGAP010969	AGAP005558	AGAP006117	AGAP011346	AGAP006117	AGAP007265	AGAP001285	AGAP010963
	AGAP005234			AGAP008059	AGAP005980	AGAP006179	AGAP002857	AGAP000312	AGAP006546	AGAP002837	AGAP011638	AGAP007264	AGAP001219	AGAP010463
	AGAP005251			AGAP002328	AGAP002262	AGAP006179	AGAP011039	AGAP011157	AGAP005380	AGAP008192	AGAP006526	AGAP009502	AGAP006569	AGAP006671
	AGAP005745			AGAP004441	AGAP004729	AGAP000111	AGAP005279	AGAP001751	AGAP007375	AGAP008160	AGAP007001	AGAP006422	AGAP006480	AGAP006637
	AGAP010365			AGAP009822	AGAP004553	AGAP002878	AGAP011190	AGAP009526	AGAP009951	AGAP001612	AGAP006910	AGAP008444	AGAP006480	AGAP006589
	AGAP007781			AGAP002437	AGAP002218		AGAP011157	AGAP004096	AGAP009935	AGAP004822	AGAP001718	AGAP008985	AGAP009618	AGAP000843
	AGAP007814			AGAP005538	AGAP002193		AGAP008364	AGAP003995	AGAP009867	AGAP001713	AGAP002597	AGAP006678	AGAP006474	AGAP011554
	AGAP005160			AGAP000670	AGAP007485		AGAP009024	AGAP003178	AGAP009852	AGAP000829	AGAP007959	AGAP010679	AGAP007026	AGAP000034
	AGAP005160			AGAP001364	AGAP004804		AGAP009006	AGAP003900	AGAP007700	AGAP001719	AGAP006780	AGAP005531	AGAP005614	AGAP007325
	AGAP005160			AGAP007163	AGAP005947		AGAP003200	AGAP001523	AGAP006948	AGAP007777	AGAP001373	AGAP003246	AGAP007343	AGAP007325
	AGAP005160			AGAP007163	AGAP004300		AGAP004220	AGAP002180	AGAP006948	AGAP005742	AGAP004446	AGAP006614	AGAP009852	AGAP003338
	AGAP005160			AGAP012179	AGAP005236		AGAP000432	AGAP012418	AGAP006912	AGAP012251	AGAP006890	AGAP008301	AGAP007649	AGAP007717
	AGAP007294			AGAP003336	AGAP002587		AGAP007876	AGAP011400	AGAP006879	AGAP010881	AGAP006890	AGAP006376	AGAP000909	AGAP007717
	AGAP003987			AGAP005802	AGAP011756		AGAP007876	AGAP008052	AGAP006780	AGAP005869	AGAP007302	AGAP006376	AGAP001980	AGAP007717
	AGAP001326			AGAP007104	AGAP002619		AGAP011938		AGAP004464	AGAP000432	AGAP008350	AGAP009168	AGAP006830	AGAP002032
	AGAP004809			AGAP007892	AGAP002442		AGAP002534		AGAP003713	AGAP005065	AGAP005078	AGAP004366	AGAP006778	AGAP006828
	AGAP007145			AGAP008339	AGAP001890		AGAP009401		AGAP001621	AGAP011777	AGAP010197	AGAP010590	AGAP006764	AGAP006812
	AGAP003720			AGAP005118	AGAP010981		AGAP007966		AGAP012100	AGAP006193	AGAP003547	AGAP011176	AGAP005246	AGAP008225
	AGAP003720			AGAP003161	AGAP011251				AGAP007020	AGAP001507	AGAP008753	AGAP005961	AGAP005246	AGAP001674
	AGAP003738			AGAP000375	AGAP005624				AGAP005019	AGAP011464	AGAP004493	AGAP009893	AGAP005246	AGAP012050
	AGAP005038			AGAP003644	AGAP005032				AGAP008785	AGAP011444	AGAP012140	AGAP004312	AGAP005246	AGAP006921
	AGAP000754			AGAP001823	AGAP005032				AGAP000952	AGAP011245	AGAP010026	AGAP005316	AGAP011896	AGAP006921
	AGAP005497			AGAP010791	AGAP012184				AGAP002787		AGAP004560	AGAP011766	AGAP011812	AGAP006838
	AGAP006630			AGAP002171	AGAP005257				AGAP003766		AGAP009931	AGAP004164	AGAP011737	AGAP006232
	AGAP006678			AGAP005701	AGAP011376				AGAP007167		AGAP009570	AGAP011424	AGAP012314	AGAP005121
	AGAP006679			AGAP000165	AGAP007315				AGAP003419		AGAP001896	AGAP005585	AGAP000482	AGAP005121
	AGAP001045			AGAP002095	AGAP005748				AGAP010253		AGAP005947	AGAP005585	AGAP003713	AGAP009670
	AGAP009579			AGAP006439	AGAP000633				AGAP010216		AGAP011294	AGAP005585	AGAP012117	AGAP009652
	AGAP002342				AGAP010496				AGAP010191		AGAP006747	AGAP007965	AGAP007021	AGAP009105
	AGAP007249				AGAP009401				AGAP009074		AGAP003993	AGAP006386	AGAP006255	AGAP000505
	AGAP011988								AGAP007696		AGAP005556	AGAP006386	AGAP008286	AGAP008724
	AGAP004852								AGAP007653		AGAP005556	AGAP003161	AGAP000755	AGAP008657
	AGAP006767								AGAP007569		AGAP003264	AGAP005358	AGAP000696	AGAP000951
	AGAP005998								AGAP009452		AGAP008410	AGAP005733	AGAP008175	AGAP000951
	AGAP012103								AGAP009750		AGAP000754	AGAP011400	AGAP008642	AGAP004053
	AGAP001621								AGAP006679		AGAP000720	AGAP000110	AGAP000995	AGAP002782
	AGAP002597								AGAP003993		AGAP006358	AGAP011222	AGAP002246	AGAP002218
	AGAP001779								AGAP000859		AGAP008816	AGAP002570	AGAP002721	AGAP009577
	AGAP004660								AGAP005038		AGAP004440		AGAP007621	AGAP007569
	AGAP006865								AGAP004909		AGAP007165		AGAP007621	AGAP007476
	AGAP006899								AGAP004873		AGAP007162		AGAP007621	AGAP005933
	AGAP006462								AGAP007563		AGAP007162		AGAP004868	AGAP005890
	AGAP006462								AGAP007500		AGAP012108		AGAP004854	AGAP005890
	AGAP006480								AGAP010941		AGAP007565		AGAP007169	AGAP005822
	AGAP006480								AGAP003523		AGAP005942		AGAP007169	AGAP009251
	AGAP003830								AGAP003514		AGAP010892		AGAP012038	AGAP006630
	AGAP001255								AGAP004589		AGAP003064		AGAP012013	AGAP005545
	AGAP001219								AGAP001747		AGAP003614		AGAP010019	AGAP005470
	AGAP002054								AGAP001731		AGAP003514		AGAP008631	AGAP007867
	AGAP005557								AGAP005393		AGAP005578		AGAP010075	AGAP005422
	AGAP004049								AGAP000829		AGAP005544		AGAP008656	AGAP008335
	AGAP001218								AGAP007399		AGAP005542		AGAP007241	AGAP004520
	AGAP012631								AGAP007380		AGAP003219		AGAP000949	AGAP005095
	AGAP012792								AGAP007896		AGAP000022		AGAP002783	AGAP001148
									AGAP003353		AGAP005391		AGAP002767	AGAP007115
									AGAP003352		AGAP007398		AGAP007599	AGAP005426
									AGAP004609		AGAP006192		AGAP004756	AGAP007499
									AGAP000759		AGAP003935		AGAP004723	AGAP007482
									AGAP000692		AGAP003869		AGAP006422	AGAP010909
									AGAP005979		AGAP008881		AGAP009879	AGAP004343
									AGAP005961		AGAP000692		AGAP008503	AGAP003252
									AGAP005142		AGAP006346		AGAP008444	AGAP006327
									AGAP009524		AGAP006346		AGAP002464	AGAP000022
									AGAP008491		AGAP006346		AGAP000902	AGAP000278
									AGAP008942		AGAP005108		AGAP004811	AGAP012199
									AGAP007781		AGAP005108		AGAP010955	AGAP004109
									AGAP010864		AGAP005075		AGAP006680	AGAP003853
									AGAP005535		AGAP005075		AGAP005497	AGAP010489
									AGAP005416		AGAP001973		AGAP005431	AGAP000675
									AGAP008238		AGAP005210		AGAP000543	AGAP000655
									AGAP005082		AGAP005761		AGAP000541	AGAP003069
									AGAP005033		AGAP000259		AGAP000524	AGAP003036
									AGAP003843		AGAP011833		AGAP000475	AGAP003016
									AGAP002518		AGAP010782		AGAP001381	AGAP002042
									AGAP002632		AGAP002373		AGAP005131	AGAP000933
									AGAP000359		AGAP010867		AGAP003164	AGAP000901
									AGAP005617		AGAP005935		AGAP012094	AGAP002677
									AGAP003493		AGAP005904		AGAP005426	AGAP004363
									AGAP003493		AGAP005416		AGAP007565	AGAP002182
									AGAP003493		AGAP000416		AGAP007563	AGAP002167
									AGAP007315		AGAP002594		AGAP004825	AGAP005742
									AGAP011413		AGAP005397		AGAP005909	AGAP012202
									AGAP002180		AGAP007378		AGAP005845	AGAP012201
									AGAP007419		AGAP003162		AGAP003046	AGAP007591
									AGAP003442		AGAP003061		AGAP010590	AGAP007107
									AGAP003463		AGAP011945		AGAP005525	AGAP005585
									AGAP002479		AGAP003857		AGAP003252	AGAP005585
									AGAP003210		AGAP003843		AGAP005393	AGAP005585
									AGAP006459		AGAP004337		AGAP005229	AGAP005416
									AGAP001500		AGAP001320		AGAP005626	AGAP007926
									AGAP002656		AGAP001774		AGAP007896	AGAP008238
											AGAP001772		AGAP003336	AGAP008056
											AGAP001771		AGAP012363	AGAP003108
											AGAP005762		AGAP012306	AGAP003027
											AGAP005762		AGAP004609	AGAP011954
											AGAP000170		AGAP001751	AGAP011945
											AGAP001460		AGAP010572	AGAP005602
											AGAP002180		AGAP005160	AGAP003328
											AGAP007460		AGAP005160	AGAP003476
											AGAP007460		AGAP005160	AGAP012325
											AGAP002089		AGAP005160	AGAP007296
											AGAP001127		AGAP005160	AGAP011535
											AGAP006030		AGAP008364	AGAP001488
											AGAP011580		AGAP008314	AGAP007786
													AGAP008297	AGAP002192
													AGAP005961	AGAP007835
													AGAP003069	AGAP004240
													AGAP003019	AGAP003464
													AGAP003016	AGAP003210
													AGAP009941	AGAP000376
													AGAP008942	AGAP010053
													AGAP001563	AGAP006439
													AGAP000259
													AGAP000123
													AGAP011883
													AGAP011816
													AGAP010864
													AGAP011424
													AGAP007106
													AGAP005552
													AGAP005552
													AGAP007965
													AGAP000684
													AGAP005151
													AGAP003060
													AGAP010502
													AGAP010488
													AGAP002632
													AGAP004338
													AGAP000358
													AGAP000273
													AGAP003644
													AGAP003493
													AGAP003493
													AGAP003493
													AGAP010565
													AGAP010565
													AGAP004204
													AGAP006243
													AGAP007296
													AGAP012398
													AGAP001455
													AGAP002222
													AGAP002185
													AGAP002180
													AGAP000165
													AGAP000235
													AGAP004246
													AGAP002541
													AGAP001144
													AGAP011589
													AGAP005180
													AGAP002647
													AGAP000637
